# Supplementary material for: Looking for Plant microRNAs in Human Blood Samples: Bioinformatics Evidence and Perspectives
Source: Plant Foods Hum Nutr. 2023 May 31;78(2):399–406. doi: 10.1007/s11130-023-01063-9 (PMC10363053; doi:10.1007/s11130-023-01063-9)
Supplement: Supplementary file 2 — Supplementary Material 1 [file 11130_2023_1063_MOESM1_ESM.xlsx]

## Sheet: risultati_pmirfinder_puliti
SeqID	Sequence	RPM	Best P-match	P-Bitscore	Best HSa-match	Hsa-Bitscore	Best O-match	O-Bitscore	Best-HRefSeq	HRefSeq-BitScore	RefSeq-Ident	RefSeq-Gaps	Individuals
pmir-2	TGTTTGTTGTACTCGGTCTAG	1.33099	ath-miR833a-5p	42.1	hsa-miR-8068	22.3	ppc-miR-8264-3p	22.3					48
pmir-3	TGTTTGTTGTACTCGGTCTAGA	1.3173	ath-miR833a-5p	42.1	hsa-miR-8068	22.3	hsa-miR-8068	22.3					46
pmir-6	TGTTTGTTGTACTCGGTCTAT	1.20994	ath-miR833a-5p	40.1	hsa-miR-8068	22.3	ppc-miR-8264-3p	22.3					44
pmir-7	TGTTTGTTGTACTCGGTCTAGC	1.19496	ath-miR833a-5p	42.1	hsa-miR-8068	22.3	hsa-miR-8068	22.3					42
pmir-8	TGTTTGTTGTACTCGGTCTAA	1.18585	ath-miR833a-5p	40.1	hsa-miR-8068	22.3	ppc-miR-8264-3p	22.3					42
pmir-9	TAGTCCGGTTTTGGATACGTA	1.17834	ath-miR826a	40.1			str-miR-7880h-3p	24.3					42
pmir-10	TGTTTGTTGTACTCGGTCTAAC	1.17462	ath-miR833a-5p	40.1	hsa-miR-8068	22.3	hsa-miR-8068	22.3					41
pmir-13	GTTTGTTGTACTCGGTCTAGC	0.968834	ath-miR833a-5p	40.1	hsa-miR-8068	20.3	ppc-miR-8264-3p	22.3					36
pmir-14	TGTTTGTTGTACTCGGTCTAC	0.893902	ath-miR833a-5p	40.1	hsa-miR-8068	22.3	ppc-miR-8264-3p	22.3					36
pmir-15	TAGTCCGGTTTTGGATACGTC	0.873498	ath-miR826a	40.1			str-miR-7880h-3p	24.3					32
pmir-16	TGTTTGTTGTACTCGGTCTAGTA	0.845541	ath-miR833a-5p	44.1	hsa-miR-8068	22.3	ppc-miR-8320-3p	22.3					28
pmir-17	TTTGGATTGAAGGGAGCTCTA	0.833435	aof-miR159	42.1	hsa-miR-6839-3p	20.3	gsa-miR-9402-5p	22.3	NM_170724.3	32.2	95	0	50
pmir-20	TTGTTTGTTGTACTCGGTCTAG	0.798803	ath-miR833a-5p	42.1	hsa-miR-8068	22.3	sfr-miR-10457-5p	22.3					29
pmir-21	TGTTTGTTGTACTCGGTCTATC	0.794757	ath-miR833a-5p	40.1	hsa-miR-8068	22.3	hsa-miR-8068	22.3					30
pmir-22	TCGATAAACCTCTGCATCCAG	0.769388	fve-miR162-3p	42.1			oni-miR-10823	22.3					68
pmir-26	TGTTTGTTGTACTCGGTCTAAG	0.750948	ath-miR833a-5p	40.1	hsa-miR-8068	22.3	hsa-miR-8068	22.3					27
pmir-27	TAAGATCCGGACTACAACAAAG	0.736627	ath-miR850	44.1			hco-miR-5950	22.3					50
pmir-30	TTTGGATTGAAGGGAGCTCT	0.735999	aof-miR159	40.1	hsa-miR-6839-3p	20.3	gga-miR-1596-5p	22.3	NM_138694.4	30.2	94.737	0	48
pmir-31	TAAGATCCGGACTACAACAAAA	0.720469	ath-miR850	42.1			hco-miR-5950	22.3					49
pmir-32	TGATCTCTTCGTACTCTTCTTA	0.713342	ath-miR831-3p	42.1			hme-miR-1175	20.3					49
pmir-34	TGATTGGAAATTTCGTTGACG	0.703144	ath-miR779.2	40.1			lva-miR-981-3p	20.3					50
pmir-35	TGATCTCTTCGTACTCTTCTT	0.703144	ath-miR831-3p	42.1			mdo-miR-7372-5p	20.3					50
pmir-36	TAAGATCCGGACTACAACAAA	0.703144	ath-miR850	42.1			bbe-miR-10c-5p	22.3					50
pmir-37	GGAATGGGCTGATTGGGAAGC	0.692268	pvu-miR482-5p	42.1	hsa-miR-7151-3p	20.3	mmu-miR-7670-5p	24.3					9
pmir-39	TGTTTGTTGTACTCGGTCTAGGC	0.674668	ath-miR833a-5p	42.1	hsa-miR-8068	22.3	hsa-miR-8068	22.3					21
pmir-45	TGATTGGAAATTTCGTTGAC	0.669661	ath-miR779.2	40.1			pxy-miR-8500	20.3					50
pmir-50	ATCAGTTTCTTGTTCGTTTCA	0.665494	ath-miR837-5p	42.1	hsa-miR-196a-3p	24.3	ocu-miR-196a-2-3p	24.3	NR_174942.1	32.2	95	0	48
pmir-51	TAAGATCCGGACTACAACAACG	0.664872	ath-miR850	40.1			hco-miR-5950	24.3					44
pmir-57	TGATTGGAAATTTCGTTGACA	0.634428	ath-miR779.2	40.1			lva-miR-981-3p	22.3					46
pmir-60	AAGATCCGGACTACAACAAAG	0.625954	ath-miR850	42.1			bbe-miR-10c-5p	22.3					44
pmir-66	TTATGTCTTGTTGATCTCAAG	0.600383	ath-miR863-5p	40.1	hsa-miR-7849-3p	20.3	tcf-miR-10311	20.3					42
pmir-69	TAAGATCCGGACTACAACAAAC	0.59748	ath-miR850	42.1	hsa-miR-8068	20.3	hco-miR-5950	22.3					42
pmir-72	TGATCTCTTCGTACTCTTCTAG	0.588628	ath-miR831-3p	40.1			bta-miR-6527	20.3					39
pmir-74	TTGTTTGTTGTACTCGGTCTAGC	0.579444	ath-miR833a-5p	42.1	hsa-miR-8068	22.3	sfr-miR-10457-5p	22.3					22
pmir-75	TTATGTCTTGTTGATCTCAAA	0.578178	ath-miR863-5p	40.1	hsa-miR-7849-3p	20.3	tcf-miR-10311	20.3					41
pmir-76	TCATGGTCAGATCCGTCATCC	0.577139	aly-miR842-3p	42.1			ssa-miR-8163-5p	20.3					43
pmir-77	TGTTTGTTGTACTCGGTCTAGT	0.571845	ath-miR833a-5p	44.1	hsa-miR-8068	22.3	hsa-miR-8068	22.3					18
pmir-78	TAAGATCCGGACTACAACAAAAG	0.571011	ath-miR850	42.1			bbe-miR-10c-5p	22.3					38
pmir-80	TGATTGGAAATTTCGTTGACC	0.570322	ath-miR779.2	40.1			pxy-miR-8500	20.3					42
pmir-82	TTATGTCTTGTTGATCTCAAC	0.570322	ath-miR863-5p	40.1	hsa-miR-7849-3p	20.3	tcf-miR-10301	20.3					42
pmir-88	TTCTGCTATGTTGCTGCTCAG	0.551045	ath-miR779.1	40.1	hsa-miR-5702	20.3	cbr-miR-354	22.3					38
pmir-89	GGAATGTTGTCTGGCTCGAGG	0.550061	cas-miR166a	42.1	hsa-miR-6821-5p	20.3	xla-miR-375-5p	22.3					53
pmir-90	ATCAGTTTCTTGTTCGTTTCG	0.54736	ath-miR837-5p	40.1	hsa-miR-196a-3p	24.3	ocu-miR-196a-2-3p	24.3	NR_174942.1	30.2	94.737	0	38
pmir-91	GTTTGTTGTACTCGGTCTAGT	0.54619	ath-miR833a-5p	42.1	hsa-miR-8068	20.3	ppc-miR-8320-3p	22.3					18
pmir-92	TGTTTGTTGTACTCGGTCTAAT	0.540127	ath-miR833a-5p	40.1	hsa-miR-8068	22.3	hsa-miR-8068	22.3					17
pmir-94	TTTGGATTGAAGGGAGCTCTG	0.521043	bdi-miR159b-3p.1	42.1	hsa-miR-6839-3p	20.3	gga-miR-1596-5p	22.3	NM_170724.3	30.2	94.737	0	19
pmir-95	TCTAAGTCTTCTATTGATGTC	0.520451	ath-miR776	40.1			pti-miR5477	24.3					39
pmir-96	TTATGTCTTGTTGATCTCAATA	0.519384	ath-miR863-5p	42.1	hsa-miR-7849-3p	20.3	tcf-miR-10311	20.3					35
pmir-97	TAGTCCGGTTTTGGATACGTG	0.515575	ath-miR826a	42.1			str-miR-7880h-3p	24.3					17
pmir-99	TGTTTGTTGTACTCGGTCTATT	0.50781	ath-miR833a-5p	40.1	hsa-miR-8068	22.3	ppc-miR-8264-3p	22.3					16
pmir-102	GGAATGGGCTGATTGGGAAGT	0.497769	pvu-miR482-5p	40.1	hsa-miR-7151-3p	20.3	mmu-miR-7670-5p	24.3					5
pmir-104	CAGCCAAGGATGACTTGCCGG	0.484857	csi-miR169r-5p	42.1			sma-miR-2d-5p	22.3					36
pmir-105	TTCTGCTATGTTGCTGCTCAA	0.484252	ath-miR779.1	40.1	hsa-miR-5702	20.3	cbr-miR-354	22.3					35
pmir-110	ATCAGTTTCTTGTTCGTTTC	0.462202	ath-miR837-5p	40.1	hsa-miR-196a-3p	24.3	ocu-miR-196a-2-3p	24.3	NR_174942.1	30.2	94.737	0	37
pmir-116	TGAAAGTGACTACATCGGGGT	0.438744	ath-miR161.1	42.1	hsa-miR-455-5p	20.3	tgu-miR-1803-3p	22.3					8
pmir-117	TAAGATCCGGACTACAACAAAGA	0.435256	ath-miR850	44.1			bbe-miR-10c-5p	22.3					30
pmir-118	AGAATCTTGATGATGCTGCAT	0.434912	aof-miR172	42.1	hsa-miR-1322	22.3	pte-miR-2c-3p	22.3	NM_182531.5	30.2	94.737	0	20
pmir-119	GATCTCTTCGTACTCTTCTTA	0.43368	ath-miR831-3p	40.1			mdo-miR-7372-5p	20.3					30
pmir-123	TGTTTGTTGTACTCGGTCTAGGT	0.424928	ath-miR833a-5p	42.1	hsa-miR-8068	22.3	ppc-miR-8264-3p	22.3					12
pmir-124	TAGTCCGGTTTTGGATACGTT	0.422116	ath-miR826a	40.1			str-miR-7880h-3p	24.3					14
pmir-125	TCGATAAACCTCTGCATCCAA	0.417785	cas-miR162a	40.1			oni-miR-10823	22.3					36
pmir-126	TCATGGTCAGATCCGTCATCG	0.416663	aly-miR842-3p	40.1			ssa-miR-8163-5p	20.3					31
pmir-128	TGATCTCTTCGTACTCTTCTTGA	0.411674	ath-miR831-3p	44.1			mdo-miR-7372-5p	22.3					28
pmir-130	TGGACTGAAGGGGAGCTCCTTC	0.409908	gma-miR319o	44.1	hsa-miR-3132	20.3	oni-miR-10805	22.3					10
pmir-131	TCGCTTGGTGCAGGTCGGGAA	0.404733	aof-miR168a	42.1	hsa-miR-6816-3p	20.3	dvi-miR-9706b-5p	22.3					18
pmir-132	GATTGGAAATTTCGTTGAC	0.402941	ath-miR779.2	38.2			pxy-miR-8500	20.3					33
pmir-135	TAAGATCCGGACTACAACA	0.402941	ath-miR850	38.2			bbe-miR-10c-5p	22.3					33
pmir-141	TGATCTCTTCGTACTCTTC	0.402941	ath-miR831-3p	38.2			hme-miR-1175	20.3					33
pmir-144	TGATTGGAAATTTCGTTGA	0.393362	ath-miR779.2	38.2			dps-miR-2567c-3p	20.3					32
pmir-146	AAGATCCGGACTACAACAAAA	0.390236	ath-miR850	40.1			bbe-miR-10c-5p	22.3					28
pmir-150	TGTTTGTTGTACTCGGTCTACC	0.38328	ath-miR833a-5p	40.1	hsa-miR-8068	22.3	hsa-miR-8068	22.3					14
pmir-151	CTGATCTCTTCGTACTCTTCT	0.382912	ath-miR831-3p	40.1			bta-miR-6527	20.3					29
pmir-156	TTCGATGTCTAGCAGTGC	0.381734	ath-miR775	36.2			pte-miR-11961a-3p	20.3					33
pmir-158	TTTGGATTGAAGGGAGCTCTT	0.373666	cas-miR159b-3p	42.1	hsa-miR-6839-3p	20.3	gga-miR-1596-5p	22.3	NM_170724.3	30.2	94.737	0	16
pmir-162	TTAGATTCACGCACAAACTCG	0.361397	csi-miR403b-3p	42.1	hsa-miR-5197-5p	20.3	sme-miR-2164-3p	20.3					21
pmir-164	TAAGATCCGGACTACAAC	0.359163	ath-miR850	36.2			bbe-miR-10c-5p	22.3					32
pmir-166	ATTGGAAATTTCGTTGAC	0.353662	ath-miR779.2	36.2			pxy-miR-8500	20.3					30
pmir-168	TTGTTTGTTGTACTCGGTCTAGT	0.333283	ath-miR833a-5p	44.1	hsa-miR-8068	22.3	sfr-miR-10457-5p	22.3					10
pmir-171	TGATCTCTTCGTACTCTTCTA	0.328613	ath-miR831-3p	40.1			hme-miR-1175	20.3					24
pmir-173	AGAATCTTGATGATGCTGCAC	0.323417	aof-miR172	40.1	hsa-miR-1322	22.3	pte-miR-2c-3p	22.3	NM_182531.5	32.2	95	0	27
pmir-176	TTCTGCTATGTTGCTGCTC	0.309341	ath-miR779.1	38.2	hsa-miR-5702	20.3	cbr-miR-354	22.3	NM_001363540.2	28.2	94.444	0	26
pmir-178	GAATGTTGTCTGGCTCGAGGC	0.304476	cas-miR166a	40.1	hsa-miR-6821-5p	22.3	xla-miR-375-5p	22.3					6
pmir-183	GGAATGTTGTCTGGCTCGAGA	0.295302	cas-miR166a	40.1			xla-miR-375-5p	22.3					23
pmir-190	TGATTGGAAATTTCGTTGACTA	0.285926	ath-miR779.2	42.1			pxy-miR-8500	20.3					19
pmir-193	TGATCTCTTCGTACTCTTCTTG	0.280698	ath-miR831-3p	44.1			mdo-miR-7372-5p	22.3					18
pmir-196	GTTTGTTGTACTCGGTCTAGG	0.273626	ath-miR833a-5p	40.1	hsa-miR-8068	20.3	ppc-miR-8264-3p	22.3					10
pmir-199	TGATCTCTTCGTACTCTTCTGG	0.270063	ath-miR831-3p	40.1			hme-miR-1175	20.3					17
pmir-200	TAAGATCCGGACTACAACAAAT	0.270063	ath-miR850	42.1			hco-miR-5950	22.3					17
pmir-203	TGTTTGTTGTACTCGGTCTACG	0.264654	ath-miR833a-5p	40.1	hsa-miR-8068	22.3	hsa-miR-8068	22.3					7
pmir-204	TACGCATTGAGTTTCGTTGCT	0.264461	ath-miR777	42.1			asu-miR-100c-3p	22.3					18
pmir-207	GAATGTTGTCTGGCTCGAGGCC	0.261188	cas-miR166a	40.1	hsa-miR-6821-5p	22.3	hsa-miR-6821-5p	22.3	NM_019105.8	30.2	94.737	0	4
pmir-208	GATCTCTTCGTACTCTTCTTG	0.257788	ath-miR831-3p	42.1			mdo-miR-7372-5p	22.3					17
pmir-209	TCTAAGTCTTCTATTGATGTT	0.257788	ath-miR776	42.1			pti-miR5477	24.3					17
pmir-210	TTCTGCTATGTTGCTGCTCAT	0.257788	ath-miR779.1	42.1	hsa-miR-5702	20.3	cbr-miR-354	22.3					17
pmir-211	TTATGTCTTGTTGATCTCAAT	0.257788	ath-miR863-5p	42.1	hsa-miR-7849-3p	20.3	tcf-miR-10301	20.3					17
pmir-213	GGAATGTTGTCTGGCTCGAGT	0.256372	cas-miR166a	40.1			xla-miR-375-5p	22.3					13
pmir-218	TTGGATTGAAGGGAGCTCTA	0.252711	aof-miR159	40.1	hsa-miR-6839-3p	20.3	gga-miR-1596-5p	22.3	NM_138694.4	32.2	95	0	17
pmir-219	CTTGGATTGAAGGGAGCTCT	0.25267	bdi-miR159a-3p	40.1	hsa-miR-6839-3p	20.3	gga-miR-1596-5p	22.3	NM_138694.4	32.2	95	0	8
pmir-223	TAAGATCCGGACTACAACAAC	0.247382	ath-miR850	40.1			hco-miR-5950	24.3					18
pmir-226	TGTTTGTTGTACTCGGTCTAAA	0.246143	ath-miR833a-5p	40.1	hsa-miR-8068	22.3	hsa-miR-8068	22.3					8
pmir-235	TGTTTGTTGTACTCGGTCTAAGT	0.23657	ath-miR833a-5p	40.1	hsa-miR-8068	22.3	ppc-miR-8264-3p	22.3					8
pmir-244	TGTTTGTTGTACTCGGTCTACT	0.229517	ath-miR833a-5p	40.1	hsa-miR-8068	22.3	hsa-miR-8068	22.3					8
pmir-255	TTTGGATTGAAGGGAGCTCTATT	0.218288	aof-miR159	42.1	hsa-miR-6839-3p	20.3	gsa-miR-9402-5p	22.3	NM_138694.4	34.2	95.238	0	5
pmir-260	TAAGATCCGGACTACAACAACA	0.21367	ath-miR850	40.1			hco-miR-5950	24.3					12
pmir-280	TTTGGATTGAAGGGAGCTCTTT	0.192897	cas-miR159b-3p	42.1	hsa-miR-6839-5p	20.3	gsa-miR-9402-5p	22.3	NM_170724.3	30.2	94.737	0	7
pmir-281	CTGATCTCTTCGTACTCTTCTTA	0.190881	ath-miR831-3p	42.1			mdo-miR-7372-5p	20.3					13
pmir-282	GGAATGTTGTCTGGCTCGAGC	0.190277	cas-miR166a	40.1			xla-miR-375-5p	22.3					7
pmir-284	CTGATCTCTTCGTACTCTTCTTG	0.188074	ath-miR831-3p	44.1			mdo-miR-7372-5p	22.3					11
pmir-285	ACAAACACCTTGGATGTTCTT	0.187419	ath-miR782	42.1	hsa-miR-5688	20.3	efu-miR-9232	22.3					6
pmir-292	TCTAAGTCTTCTATTGATGTA	0.181435	ath-miR776	40.1			pti-miR5477	24.3					12
pmir-294	TAGTCCGGTTTTGGATACGTGA	0.180744	ath-miR826a	42.1			str-miR-7880h-3p	24.3					5
pmir-297	TGATCTCTTCGTACTCTT	0.173962	ath-miR831-3p	36.2			bta-miR-6527	20.3					16
pmir-299	TGAAAGTGACTACATCGGGGC	0.171973	aly-miR161-5p.1	40.1	hsa-miR-455-5p	20.3	oga-miR-455	20.3					3
pmir-300	GAATGTTGTCTGGCTCGAGGA	0.171973	cas-miR166a	40.1	hsa-miR-6821-5p	20.3	xla-miR-375-5p	22.3					3
pmir-303	TGATCTCTTCGTACTCTTCTAA	0.168303	ath-miR831-3p	40.1			bta-miR-6527	20.3					11
pmir-304	TGCTCACCTCTCTTTCTGTCAG	0.164263	cas-miR156b-3p	44.1	hsa-miR-6826-3p	20.3	efu-miR-9340	22.3					3
pmir-306	GTTTGTTGTACTCGGTCTAGA	0.159493	ath-miR833a-5p	40.1	hsa-miR-8068	20.3	ppc-miR-8264-3p	22.3					7
pmir-308	GGAGGCAGCGGTTCATCGATC	0.156796	fve-miR162-5p	42.1	hsa-miR-4695-3p	24.3	hsa-miR-4695-3p	24.3					3
pmir-312	AAGATCCGGACTACAACAAAGC	0.154097	ath-miR850	42.1			hco-miR-5950	22.3					11
pmir-313	TTTGGATTGAAGGGAGCTCTC	0.152649	lus-miR159b	42.1	hsa-miR-6839-3p	20.3	gsa-miR-9402-5p	22.3	NM_170724.3	30.2	94.737	0	5
pmir-316	TCGCTTGGTGCAGGTCGGGAC	0.148545	bra-miR168c-5p	42.1	hsa-miR-6816-3p	20.3	dvi-miR-9706b-5p	22.3					15
pmir-317	TACGCATTGAGTTTCGTTGCTC	0.148128	ath-miR777	42.1			asu-miR-100c-3p	24.3					9
pmir-321	AAGCTCAGGAGGGATAGCGCT	0.144904	aof-miR390	40.1			rno-miR-676	20.3					3
pmir-322	TCTGATCTCTTCGTACTCTTCT	0.144542	ath-miR831-3p	40.1	hsa-miR-6529-5p	20.3	mmu-miR-6904-3p	22.3					9
pmir-324	ATGTTGTCTGGCTCGAGGCC	0.142325	cas-miR166a	36.2	hsa-miR-6821-5p	22.3	xla-miR-375-5p	22.3	NM_019105.8	30.2	94.737	0	2
pmir-328	TTTGGATTGAAGGGAGCTCTTTT	0.139323	cas-miR159b-3p	42.1	hsa-miR-6839-3p	20.3	gsa-miR-9402-5p	22.3	NM_170724.3	30.2	94.737	0	7
pmir-331	TGATTGGAAATTTCGTTGACT	0.135117	ath-miR779.2	42.1			lva-miR-981-3p	20.3					10
pmir-332	AAGATCCGGACTACAACAAAGT	0.135057	ath-miR850	42.1			hco-miR-5950	22.3					9
pmir-333	TGAAAGTGACTACATCGGGGA	0.134264	aly-miR161-5p.1	40.1	hsa-miR-455-5p	20.3	hpo-miR-43a-5p	20.3					2
pmir-334	TTTGGATTGAAGGGAGCTCTGT	0.133416	bdi-miR159b-3p.1	42.1	hsa-miR-6839-5p	20.3	gsa-miR-9402-5p	22.3	NM_170724.3	30.2	94.737	0	2
pmir-337	CTTTGTCTATCGTTTGGAAAAG	0.133265	bra-miR158-5p	44.1			gga-miR-12259-3p	22.3					2
pmir-339	TTTGGATTGAAGGGAGCTCCG	0.132581	cas-miR159a	40.1	hsa-miR-6839-3p	20.3	gga-miR-1596-5p	22.3					5
pmir-341	ATCAGTTTCTTGTTCGTTTCC	0.131581	ath-miR837-5p	40.1	hsa-miR-196a-3p	24.3	ocu-miR-196a-2-3p	24.3	NR_174942.1	30.2	94.737	0	9
pmir-346	TGGACTGAAGGGGAGCTCCTTT	0.127923	gma-miR319o	42.1			cpo-miR-28-3p	20.3					3
pmir-352	TTGACAGAAGATAGAGAGCAC	0.127208	aof-miR156b	42.1	hsa-miR-3976	20.3	nve-miR-9422	28.2	NM_001351160.2	30.2	94.737	0	10
pmir-357	TCATGGTCAGATCCGTCATCT	0.124966	aly-miR842-3p	40.1			ssa-miR-8163-5p	20.3					9
pmir-358	ACAAACACCTTGGATGTTCTC	0.124707	ath-miR782	40.1	hsa-miR-5688	20.3	efu-miR-9232	22.3					7
pmir-366	TGCCAAAGGAGAGTTGCCCTG	0.121964	aof-miR399a	42.1			mdo-miR-12386-5p	20.3					2
pmir-367	TCCGGCAAGTTGACTTTGGCC	0.121952	ath-miR169g-3p	32.2			sko-miR-4832	30.2					9
pmir-368	TGATCTCTTCGTACTCTTCTGA	0.121921	ath-miR831-3p	40.1	hsa-miR-378c	20.3	pal-miR-9997-5p	20.3					8
pmir-375	TGATCTCTTCGTACTCTTCTNG	0.116598	ath-miR831-3p	40.1			hme-miR-1175	20.3					7
pmir-376	CTCGAGCCAGACAACATTCCT	0.116013	cas-miR166a	40.1			xla-miR-375-5p	22.3					1
pmir-377	CTCGAGCCAGACAACATTCCG	0.116013	cas-miR166a	40.1			xla-miR-375-5p	22.3					1
pmir-378	CTCGAGCCAGACAACATTCCC	0.116013	cas-miR166a	40.1			xla-miR-375-5p	22.3					1
pmir-382	TAAGATCCGGACTACAACAAAGG	0.113687	ath-miR850	44.1			bbe-miR-10c-5p	22.3					10
pmir-384	GAATGTTGTCTGGCTCGAGGCT	0.112023	cas-miR166a	40.1	hsa-miR-6821-5p	22.3	hsa-miR-6821-5p	22.3					2
pmir-391	TCCCAAATGTAGACAAAGCAC	0.109889	aly-miR158a-3p	40.1	hsa-miR-3690	20.3	hsa-miR-3690	20.3					3
pmir-392	TGTTTGTTGTACTCGGTCTAGGA	0.109817	ath-miR833a-5p	42.1	hsa-miR-8068	22.3	ppc-miR-8264-3p	22.3					2
pmir-394	TCATGGTCAGATCCGTCATCCC	0.108729	aly-miR842-3p	42.1			ssa-miR-8163-5p	20.3					6
pmir-395	TAAGATCCGGACTACAACAAAAA	0.10841	ath-miR850	42.1			bbe-miR-10c-5p	22.3					7
pmir-397	TTGGATTGAAGGGAGCTCTAC	0.107773	aof-miR159	40.1	hsa-miR-6839-3p	20.3	gga-miR-1596-5p	22.3	NM_138694.4	32.2	95	0	5
pmir-398	TGATCTCTTCGTACTCTTCTG	0.107008	ath-miR831-3p	40.1			hme-miR-1175	20.3					9
pmir-402	GAATGTTGTCTGGCTCGAGGT	0.105169	cas-miR166a	40.1	hsa-miR-6821-5p	20.3	xla-miR-375-5p	22.3					4
pmir-406	TGCTCACCTCTCTTTCTGTCAA	0.104631	cas-miR156b-3p	42.1	hsa-miR-6826-3p	20.3	mml-miR-1241	22.3					2
pmir-407	GATTGGAAATTTCGTTGACT	0.104326	ath-miR779.2	40.1			pxy-miR-8500	20.3					8
pmir-414	TTTGGCATTCTGTCCACCTCC	0.0985766	cas-miR394	42.1	hsa-miR-6849-3p	22.3	mmu-miR-6914-3p	24.3					8
pmir-421	TGTTTGTTGTACTCGGTCTAGTTC	0.0938694	ath-miR833a-5p	44.1	hsa-miR-8068	22.3	ppc-miR-8320-3p	22.3					2
pmir-426	TGTTTGTTGTACTCGGTCTACA	0.0898988	ath-miR833a-5p	40.1	hsa-miR-8068	22.3	hsa-miR-8068	22.3					2
pmir-429	GATCTCTTCGTACTCTTC	0.0891468	ath-miR831-3p	36.2			bta-miR-6527	20.3					8
pmir-430	TGGATTGAAGGGAGCTCTAC	0.0886692	aof-miR159	38.2	hsa-miR-6839-3p	20.3	gga-miR-1596-5p	22.3	NM_138694.4	30.2	94.737	0	5
pmir-432	TCGCTTGGTGCAGGTCGGGAACCG	0.088391	lja-miR168-5p	44.1	hsa-miR-6816-3p	20.3	dvi-miR-9706b-5p	22.3					1
pmir-433	TACGCATTGAGTTTCGTTGCTT	0.0881799	ath-miR777	44.1			asu-miR-100c-3p	22.3					6
pmir-434	TCGCTTGGTGCAGGTCGGGAAC	0.0873152	lja-miR168-5p	44.1	hsa-miR-6816-3p	20.3	dvi-miR-9706b-5p	22.3					3
pmir-437	TCCCAAATGTAGACAAAGCAA	0.0863692	aly-miR158a-3p	40.1	hsa-miR-3690	20.3	mdo-miR-12374-5p	20.3					7
pmir-440	GAATGTTGTCTGGCTCGAGGATT	0.084708	cas-miR166a	40.1	hsa-miR-6821-5p	20.3	xla-miR-375-5p	22.3					1
pmir-447	TTGTTGTACTCGGTCTAGTTG	0.0813864	ath-miR833a-5p	38.2			ppc-miR-8320-3p	22.3					4
pmir-448	TTTGGATTGAAGGGAGCTCTTC	0.0810251	cas-miR159b-3p	42.1	hsa-miR-6839-5p	20.3	gsa-miR-9402-5p	22.3	NM_170724.3	30.2	94.737	0	3
pmir-449	GGGTAAGATCTCTATTGGCAGG	0.0810251	aly-miR399a-5p	44.1	hsa-miR-4504	20.3	cfa-miR-653	20.3					1
pmir-452	GGGAATGTTGTCTGGCTCGAGG	0.0810251	cas-miR166a	42.1	hsa-miR-6821-5p	20.3	xla-miR-375-5p	22.3					1
pmir-453	TTGGATTGAAGGGAGCTCTACA	0.0810251	aof-miR159	40.1	hsa-miR-6839-3p	20.3	gga-miR-1596-5p	22.3	NM_138694.4	32.2	95	0	1
pmir-455	GGGTAAGATCTCTATTGGCAGC	0.0810251	aly-miR399a-5p	42.1	hsa-miR-4504	20.3	hpo-miR-10088-3p	20.3					1
pmir-459	TTTGGATTGAAGGGAGCTCTTCT	0.0789654	cas-miR159b-3p	42.1	hsa-miR-6839-3p	20.3	gsa-miR-9402-5p	22.3	NM_170724.3	30.2	94.737	0	1
pmir-460	TTAGATTCACGCACAAACTCGTC	0.0789654	cas-miR403	44.1	hsa-miR-5197-5p	20.3	hpo-miR-10050-3p	20.3					1
pmir-461	TCATGGTCAGATCCGTCATCCA	0.077792	aly-miR842-3p	42.1			ssa-miR-8163-5p	20.3					4
pmir-464	GGAGGCAGCGGTTCATCGATT	0.0773421	cas-miR162b	40.1	hsa-miR-4695-3p	24.3	hsa-miR-4695-3p	24.3					1
pmir-466	GGTATGTTGTCTGGCTCGAGG	0.0773421	cas-miR166a	36.2	hsa-miR-6821-5p	20.3	xla-miR-375-5p	22.3					4
pmir-468	ACTCATAAGATCGTGACACGT	0.0773421	ath-miR5026	42.1			dqu-miR-981-5p	20.3					1
pmir-469	TCCCAAATGTAGACAAAGCAT	0.0773421	aly-miR158a-3p	40.1	hsa-miR-3690	20.3	hsa-miR-3690	20.3					1
pmir-476	GAATGTTGTCTGGCTCGAGGCG	0.0755321	cas-miR166a	40.1	hsa-miR-6821-5p	24.3	hsa-miR-6821-5p	24.3					1
pmir-484	TTGTTGTACTCGGTCTAGTTGC	0.0733325	ath-miR833a-5p	38.2			ppc-miR-8320-3p	22.3					3
pmir-487	TTAGATTCACGCACAAACTTT	0.0720989	gma-miR403b	40.1			bta-miR-2285bf	20.3					1
pmir-490	TCGATAAACCTCTGCATCCAT	0.0716678	cas-miR162a	40.1			oni-miR-10823	22.3					8
pmir-492	TGATCTCTTCGTACTCTTCTTGAG	0.0714541	ath-miR831-3p	44.1			mdo-miR-7372-5p	22.3					4
pmir-494	TGTTTGTTGTACTCGGTCTAGGG	0.0708323	ath-miR833a-5p	42.1	hsa-miR-8068	22.3	ppc-miR-8264-3p	22.3	NM_001367600.2	30.2	91.304	0	2
pmir-498	TGTTTGTTGTACTCGGTCTAN	0.0689192	ath-miR833a-5p	40.1	hsa-miR-8068	22.3	ppc-miR-8264-3p	22.3					2
pmir-507	TGGACTGAAGGGGAGCTCCTTA	0.0660741	gma-miR319o	42.1			mmu-miR-7663-3p	22.3					2
pmir-515	TTTGGATTGAAGGGAGCTCTATC	0.0623425	aof-miR159	42.1	hsa-miR-6839-3p	20.3	ssc-miR-10387	22.3	NM_138694.4	36.2	95.455	0	3
pmir-519	AAGATCCGGACTACAACAAAC	0.0613425	ath-miR850	40.1	hsa-miR-8068	20.3	bbe-miR-10c-5p	22.3					4
pmir-520	TTTGGATTGAAGGGAGCTCCC	0.0611642	cas-miR159a	40.1	hsa-miR-6839-3p	20.3	gga-miR-1596-5p	22.3					2
pmir-523	GTCGTACACATCACCGCA	0.0608853	mdm-miR11005	24.3	hsa-miR-573	20.3	mdo-miR-12379-5p	20.3					1
pmir-526	TTTGGATTGAAGGGAGCTCTATG	0.0604134	aof-miR159	42.1	hsa-miR-6839-3p	20.3	gga-miR-1596-5p	22.3	NM_138694.4	34.2	95.238	0	1
pmir-529	ATCAGTTTCTTGTTCGTTTCT	0.0599685	ath-miR837-5p	40.1	hsa-miR-196a-3p	24.3	ocu-miR-196a-2-3p	24.3	NR_174942.1	30.2	94.737	0	4
pmir-530	TTGGATTGAAGGGAGCTCTACC	0.059632	aof-miR159	40.1	hsa-miR-6839-3p	20.3	gmo-miR-11183-3p	22.3	NM_138694.4	32.2	95	0	1
pmir-536	TAAGATCCGGACTACAACAACC	0.0591696	ath-miR850	40.1			hco-miR-5950	24.3					4
pmir-538	TACGCATTGAGTTTCGTTGCTA	0.0587103	ath-miR777	42.1			asu-miR-100c-3p	22.3					3
pmir-550	TTGTGTTCTCAGGTCACCCCA	0.0569215	lja-miR398-3p	40.1	hsa-miR-581	20.3	bma-miR-5365b	20.3	NR_120387.1	30.2	94.737	0	1
pmir-552	GAATGTTGTCTGGCTCGAGGG	0.0569215	cas-miR166a	40.1	hsa-miR-6821-5p	20.3	xla-miR-375-5p	22.3					1
pmir-556	TACGCATTGAGTTTCGTTGC	0.0561491	ath-miR777	40.1			ppc-miR-63c	20.3					4
pmir-560	ATCCAACGATGCGGGAGCTGC	0.0551601	mtr-miR4414a-3p	42.1			gga-miR-12253-5p	20.3					1
pmir-561	TTAGATTCACGCACAAACTCT	0.0551601	csi-miR403b-3p	40.1	hsa-miR-5197-5p	20.3	tca-miR-11619f-5p	20.3					12
pmir-569	TTAGATTCACGCACAAACTCGTA	0.0546146	cas-miR403	44.1	hsa-miR-5197-5p	20.3	sme-miR-2164-3p	20.3					1
pmir-571	CAGTTTCTTGTTCGTTTCA	0.0544638	ath-miR837-5p	38.2	hsa-miR-196a-3p	24.3	ocu-miR-196a-2-3p	24.3	NR_174942.1	30.2	94.737	0	4
pmir-572	TTATGTCTTGTTGATCTCAAAC	0.0533839	ath-miR863-5p	40.1	hsa-miR-7849-3p	20.3	tcf-miR-10311	20.3					4
pmir-573	CTGATCTCTTCGTACTCTTC	0.0532383	ath-miR831-3p	38.2			mmu-miR-6904-3p	20.3					4
pmir-579	GGAATGTTGTCTGGCTCGAGGC	0.0523905	cas-miR166a	42.1	hsa-miR-6821-5p	22.3	hsa-miR-6821-5p	22.3					2
pmir-581	CTTGGATTGAAGGGAGCTCTTT	0.0523905	cas-miR159b-3p	40.1	hsa-miR-6839-5p	20.3	gga-miR-1596-5p	22.3	NM_170724.3	32.2	95	0	1
pmir-584	TTGGATTGAAGGGAGCTCTTTC	0.0523905	cas-miR159b-3p	40.1	hsa-miR-6839-5p	20.3	gga-miR-1596-5p	22.3	NM_170724.3	30.2	94.737	0	1
pmir-585	TTTGGATTGAAGGGAGCTCTAT	0.0523905	aof-miR159	42.1	hsa-miR-6839-5p	20.3	gsa-miR-9402-5p	22.3	NM_138694.4	34.2	95.238	0	8
pmir-586	TTTGGATTGAAGGGAGCTCTCA	0.05224	lus-miR159b	42.1	hsa-miR-6839-5p	20.3	gsa-miR-9402-5p	22.3	NM_170724.3	30.2	94.737	0	1
pmir-589	CTAAGATCCGGACTACAACAAAG	0.05162	ath-miR850	44.1			bbe-miR-10c-5p	22.3					5
pmir-591	ATCAGTTTCTTGTTCGTTT	0.0513357	aly-miR837-3p	38.2	hsa-miR-196a-3p	24.3	ocu-miR-196a-2-3p	24.3	NR_174942.1	28.2	94.444	0	4
pmir-593	TGTTTGTTGTACTCGGTCTAGTGG	0.0508036	ath-miR833a-5p	44.1	hsa-miR-8068	22.3	ppc-miR-8320-3p	24.3					1
pmir-594	TTGTTTGTTGTACTCGGTCTTG	0.0505075	ath-miR833a-5p	38.2	hsa-miR-8068	22.3	sfr-miR-10457-5p	22.3					1
pmir-596	TTGAGCCGCGTCAATATCTCC	0.0500092	aof-miR171c	42.1			ppc-miR-8283-3p	20.3					2
pmir-597	AGCTGCTGAGCTATGGATCCT	0.0500092	mes-miR159a-5p	40.1	hsa-miR-93-3p	22.3	ocu-miR-93-3p	22.3					1
pmir-599	AGCTGCTGAGCTATGGATCCC	0.0500092	mes-miR159a-5p	42.1	hsa-miR-93-3p	22.3	mmu-miR-1258-3p	22.3					1
pmir-600	CTTGGATTGAAGGGAGCTCTC	0.0500092	fve-miR159b	40.1	hsa-miR-6839-3p	20.3	gga-miR-1596-5p	22.3	NM_170724.3	32.2	95	0	1
pmir-601	GAGCTCCCTTCGATCCAATCC	0.0500092	zma-miR159d-5p	42.1			mdo-miR-12409-3p	20.3					1
pmir-602	CGTTTGTGCGTGAATCTAACA	0.0500092	sly-miR403-5p	42.1			cel-miR-249-5p	22.3					1
pmir-603	AGCTGCCGGTTCATGGATACC	0.0500092	pab-miR159i	24.3			bmo-miR-3359	22.3					1
pmir-604	TGATTGAGCCGTGCCAATATC	0.0500092	aof-miR171a	42.1	hsa-miR-1269a	20.3	ocu-miR-96-3p	20.3					1
pmir-611	TCGAACCAGGCTTCATTCCCA	0.0498655	osa-miR166e-3p	40.1	hsa-miR-3943	20.3	cli-miR-205b-3p	22.3					1
pmir-614	TAAGATCCGGACTACAACAANG	0.0488712	ath-miR850	40.1			bbe-miR-10c-5p	22.3					4
pmir-617	TGATTGGAAATTTCGTTGACTCC	0.0484067	ath-miR779.2	42.1			pxy-miR-8500	20.3					3
pmir-621	TTGGATTGAAGGGAGCTCTT	0.0476278	cas-miR159b-3p	40.1	hsa-miR-6839-3p	20.3	gga-miR-1596-5p	22.3	NM_138694.4	30.2	94.737	0	1
pmir-623	AGCTCCCTTCGATCCAATCC	0.0476278	zma-miR159d-5p	40.1			mdo-miR-12409-3p	20.3					1
pmir-624	TTGAGTGCAGCGTTGATGAA	0.0474909	bdi-miR397b-5p	40.1	hsa-miR-647	20.3	hco-miR-5962	22.3					1
pmir-633	TGGATTGAAGGGAGCTCTACA	0.0436362	aof-miR159	38.2	hsa-miR-6839-5p	20.3	gga-miR-1596-5p	22.3	NM_170724.3	30.2	94.737	0	4
pmir-634	GAGCCCCCCCCCCCCCCCCCCCCC	0.0434574											1
pmir-635	TTTGGATTGAAGGGAGCTCTACA	0.0418057	aof-miR159	42.1	hsa-miR-6839-5p	20.3	gsa-miR-9402-5p	22.3	NM_170724.3	32.2	95	0	1
pmir-636	CAGCCAAGGATGACTTGCCGA	0.0417977	cas-miR169a	42.1			sma-miR-2d-5p	22.3					4
pmir-637	TGATTGGAAATTTCGTTGACCC	0.0413603	ath-miR779.2	40.1			pxy-miR-8500	20.3					4
pmir-638	TGGACTGAAGGGGAGCTCCTT	0.0410787	gma-miR319o	42.1			pte-miR-11950-5p	20.3					2
pmir-641	TTGTTTGTTGTACTCGGTCTAT	0.0397353	ath-miR833a-5p	40.1	hsa-miR-8068	22.3	sfr-miR-10457-5p	22.3					2
pmir-647	TTGTTTGTTGTACTCGGTCTGG	0.0386145	ath-miR833a-5p	38.2	hsa-miR-8068	22.3	sfr-miR-10457-5p	22.3					1
pmir-649	AAGCTCAGGAGGGATAGCGCA	0.0381704	aof-miR390	40.1			rno-miR-676	20.3					1
pmir-651	AAGCTCAGGAGGGATAGCGCC	0.0381704	aof-miR390	42.1			rno-miR-676	20.3					3
pmir-652	TCAGTTTCTTGTTCGTTTCA	0.0376075	ath-miR837-5p	40.1	hsa-miR-196a-3p	24.3	ocu-miR-196a-2-3p	24.3	NR_174942.1	32.2	95	0	2
pmir-656	TTGCCGATTCCACCCATTCCC	0.0374663	vun-miR2118	40.1			mle-miR-12099-3p	22.3					1
pmir-658	CGGGAGAGAGAGAGAGAGAA	0.0372925											5
pmir-659	TTTGTTGTACTCGGTCTAGTTGG	0.0369088	ath-miR833a-5p	40.1			ppc-miR-8320-3p	22.3					1
pmir-661	CGGGAGAGAGAGAGAGAGAAAG	0.0364748											1
pmir-663	TAAGATCCGGACTACAACAAAGT	0.0359595	ath-miR850	44.1			hco-miR-5950	22.3					2
pmir-664	TTGCCGATTCCACCCATTCC	0.0356822	vun-miR2118	40.1			mle-miR-12099-3p	22.3					1
pmir-665	TCTAAGTCTTCTATTGATGTG	0.03565	ath-miR776	40.1			pti-miR5477	24.3					2
pmir-667	CTTATGTCTTGTTGATCTCAA	0.0352024	ath-miR863-5p	40.1	hsa-miR-7849-3p	20.3	tcf-miR-10301	20.3					3
pmir-669	GGTTTGTGCGTGAATCTGACG	0.0346349	csi-miR403b-3p	32.2	hsa-miR-375-5p	20.3	ocu-miR-375-5p	20.3					1
pmir-670	TGAGGGGAATGTTGTCTGGCT	0.0346349	cas-miR166a	32.2			sma-miR-1b-3p	20.3					2
pmir-671	TTTGGATTGAAGGGAGCTCCT	0.0346349	cas-miR159a	42.1	hsa-miR-6839-3p	20.3	gsa-miR-9402-5p	22.3					1
pmir-676	TGATCTCTTCGTACTCTTCTGC	0.0337117	ath-miR831-3p	40.1			pal-miR-9997-5p	20.3					2
pmir-677	CTGATCTCTTCGTACTCTTCC	0.0336109	ath-miR831-3p	38.2			bta-miR-6527	20.3					2
pmir-679	TCTCGGATCAGGCTTCATTCC	0.0334795	osa-miR166i-3p	38.2	hsa-miR-4780	20.3	cli-miR-205b-3p	22.3					2
pmir-689	TCCCAAATGTAGACAAAGCAG	0.0309229	aly-miR158a-3p	40.1	hsa-miR-3690	20.3	hsa-miR-3690	20.3					2
pmir-693	ATAACGATGATGATGATGATGAT	0.0305661											1
pmir-697	TAAGATCCGGACTACAACAAAGGA	0.0297461	ath-miR850	44.1			bbe-miR-10c-5p	22.3					1
pmir-702	TAAGATCCGGACTACAACAAAAC	0.0277972	ath-miR850	42.1			bbe-miR-10c-5p	22.3					2
pmir-706	TGGATTGAAGGGAGCTCTACAGC	0.0270933	aof-miR159	38.2	hsa-miR-6839-5p	20.3	gga-miR-1596-5p	22.3	NM_170724.3	30.2	94.737	0	2
pmir-708	TGATTGGAAATTTCGTTGACCA	0.02692	ath-miR779.2	40.1			pxy-miR-8500	20.3					3
pmir-709	TGGATTGAAGGGAGCTCTA	0.0268577	aof-miR159	38.2	hsa-miR-6839-3p	20.3	gga-miR-1596-5p	22.3	NM_138694.4	30.2	94.737	0	2
pmir-710	TAAGATCCGGACTACAACAAAGCGT	0.0264602	ath-miR850	44.1			bbe-miR-10c-5p	22.3					1
pmir-712	TTTGGATTGAAGGGAGCTCTAC	0.0259153	aof-miR159	42.1	hsa-miR-6839-5p	20.3	gsa-miR-9402-5p	22.3	NM_170724.3	32.2	95	0	3
pmir-714	TTATGTCTTGTTGATCTCAAAT	0.0252844	ath-miR863-5p	40.1	hsa-miR-7849-3p	20.3	tcf-miR-10311	20.3					2
pmir-716	CTTGGATTGAAGGGAGCTCTA	0.0247373	osa-miR159f	42.1	hsa-miR-6839-3p	20.3	gga-miR-1596-5p	22.3	NM_170724.3	34.2	95.238	0	8
pmir-718	TGATTGGAAATTTCGTTGACTGT	0.0243434	ath-miR779.2	42.1	hsa-miR-181a-2-3p	20.3	xla-miR-181a-3p	22.3					1
pmir-721	CATCTCAAAAAAAAAAAAAA	0.023813											1
pmir-722	ATCAGTTTCTTGTTCGTTTCCA	0.0237162	ath-miR837-5p	40.1	hsa-miR-196a-3p	24.3	ocu-miR-196a-2-3p	24.3	NR_174942.1	30.2	94.737	0	1
pmir-726	TCATGGTCAGATCCGTCATCCG	0.023285	aly-miR842-3p	42.1			ssa-miR-8163-5p	20.3					1
pmir-728	TGTTTGTTGTACTCGGTCTANT	0.0230344	ath-miR833a-5p	40.1	hsa-miR-8068	22.3	ppc-miR-8264-3p	22.3					1
pmir-730	TGTTTGTTGTACTCGGTCTAGTAGA	0.0227171	ath-miR833a-5p	44.1	hsa-miR-8068	22.3	ppc-miR-8320-3p	22.3					1
pmir-732	TTATGTCTTGTTGATCTCAACG	0.022475	ath-miR863-5p	40.1	hsa-miR-7849-3p	20.3	efu-miR-9331	22.3					1
pmir-735	CTTGGATTGAAGGGAGCTC	0.0223814	pab-miR159c	38.2	hsa-miR-6839-3p	20.3	gga-miR-1596-5p	22.3	NM_138694.4	30.2	94.737	0	2
pmir-737	TGTGTGTGTGTGTGTGCGCGT	0.0221441											1
pmir-740	TCCGGCAAGTTGACTTTGGCA	0.0214534	ath-miR169g-3p	32.2			sko-miR-4832	30.2					1
pmir-741	TCTGATCTCTTCGTACTCTTCTTA	0.0214093	ath-miR831-3p	42.1	hsa-miR-6529-5p	20.3	mmu-miR-6904-3p	22.3					1
pmir-744	TTCGATGTCTAGCAGTGCCAA	0.0208104	ath-miR775	40.1	hsa-miR-96-3p	20.3	cli-miR-9627-5p	22.3					2
pmir-746	TGTTTGTTGTACTCGGTCTAGTTCAG	0.0204627	ath-miR833a-5p	44.1	hsa-miR-8068	22.3	hsa-miR-8068	22.3					1
pmir-748	GGAATCTTGATGATGCTGCA	0.0204123	sly-miR172d	40.1	hsa-miR-1322	22.3	pte-miR-2c-3p	22.3	NR_037705.3	30.2	94.737	0	2
pmir-750	TTGTTTGTTGTACTCGGTCTAA	0.0199911	ath-miR833a-5p	40.1	hsa-miR-8068	22.3	sfr-miR-10457-5p	22.3					1
pmir-752	TGATTGGAAATTTCGTTGACTGAC	0.0197921	ath-miR779.2	42.1			xla-miR-181a-3p	20.3					1
pmir-753	TGATTGGAAATTTCGTTGACTT	0.0196956	ath-miR779.2	42.1			pxy-miR-8500	20.3					1
pmir-755	TGATTGGAAATTTCGTTGACTAG	0.0196936	ath-miR779.2	42.1			pxy-miR-8500	20.3					2
pmir-756	TACGCATTGAGTTTCGTTGCC	0.0196922	ath-miR777	40.1			asu-miR-100c-3p	20.3					2
pmir-757	TCTGATCTCTTCGTACTCTTCTTG	0.0195895	ath-miR831-3p	44.1	hsa-miR-6529-5p	20.3	mdo-miR-7372-5p	22.3					1
pmir-760	TTTGTTGTACTCGGTCTAGTA	0.0192269	ath-miR833a-5p	40.1			ppc-miR-8320-3p	22.3					1
pmir-761	TCTGATCTCTTCGTACTCTTCTT	0.0190664	ath-miR831-3p	42.1	hsa-miR-6529-5p	20.3	mmu-miR-6904-3p	22.3					1
pmir-763	TGATTGGAAATTTCGTTGACTGA	0.0189674	ath-miR779.2	42.1			xla-miR-181a-3p	20.3					1
pmir-764	TTCGATGTCTAGCAGTGCCAG	0.0189444	ath-miR775	40.1			pte-miR-11961a-3p	20.3					2
pmir-765	TGTTTGTTGTACTCGGTCTAGTAG	0.0188886	ath-miR833a-5p	44.1	hsa-miR-8068	22.3	ppc-miR-8320-3p	22.3					1
pmir-767	GAGAGAGAAAGAGAGAGATAA	0.0188004											1
pmir-768	TGATCTCTTCGTACTCTTCTTGG	0.0187732	ath-miR831-3p	44.1			oni-miR-10960	22.3					1
pmir-770	TTGAGTCGTGCCACGGAATCG	0.0187332	mtr-miR171a	26.3	hsa-miR-8081	24.3	hsa-miR-8081	24.3					1
pmir-771	GATTGGAAATTTCGTTGA	0.0183886	ath-miR779.2	36.2			pxy-miR-8500	20.3					1
pmir-785	TAAGATCCGGACTACAACAAAGCC	0.0174942	ath-miR850	44.1			bbe-miR-10c-5p	22.3					1
pmir-786	TGTTTGTTGTACTCGGTCTAATA	0.0174158	ath-miR833a-5p	40.1	hsa-miR-8068	22.3	ppc-miR-8264-3p	22.3	NM_001346201.2	30.2	94.737	0	1
pmir-787	TTGTTTGTTGTACTCGGTCTAGG	0.0174158	ath-miR833a-5p	42.1	hsa-miR-8068	22.3	sfr-miR-10457-5p	22.3					1
pmir-789	TAAGATCCGGACTACAACAAAGC	0.0173536	ath-miR850	44.1			bbe-miR-10c-5p	22.3					2
pmir-790	AAGATCCGGACTACAACAAAT	0.0173181	ath-miR850	40.1			bbe-miR-10c-5p	22.3					1
pmir-792	TATGTCTTGTTGATCTCAATT	0.0171408	ath-miR863-5p	40.1	hsa-miR-7849-3p	20.3	tcf-miR-10301	20.3					1
pmir-796	TTGGCATTCTGTCCACCTCCGCC	0.0168938	aof-miR394	40.1	hsa-miR-6849-3p	22.3	gga-miR-7446-5p	26.3					2
pmir-801	GTGCCACGGAATCAAGAGCTC	0.0168497	gra-miR8668	20.3			bta-miR-2460	20.3					1
pmir-803	TCATGGTCAGATCCGTCATCCAG	0.0167653	aly-miR842-3p	42.1			ssa-miR-8163-5p	20.3					1
pmir-812	GGAATGTTGTCTGGCTCGAGGA	0.0160364	cas-miR166a	42.1	hsa-miR-6821-5p	20.3	xla-miR-375-5p	22.3					2
pmir-825	TGTTTGTTGTACTCGGTCTAGTGT	0.0151929	ath-miR833a-5p	44.1	hsa-miR-8068	22.3	ppc-miR-8320-3p	24.3					1
pmir-828	TAAGATCCGGACTACAACAAAGAC	0.0148244	ath-miR850	44.1			bbe-miR-10c-5p	22.3					1
pmir-832	AATCAAGAGCTCCAAGTGGGC	0.0147464					bta-miR-2460	24.3					1
pmir-833	TCTCGGATCAGGCTTCATTCT	0.0147464	osa-miR166i-3p	36.2	hsa-miR-4780	20.3	cli-miR-205b-3p	22.3					1
pmir-837	TGTTTGTTGTACTCGGTCTAGTG	0.0145599	ath-miR833a-5p	44.1	hsa-miR-8068	22.3	ppc-miR-8320-3p	24.3					1
pmir-845	TTGAGTCGTGCCACGGAATCGA	0.0138341	mtr-miR171a	26.3	hsa-miR-8081	24.3	hsa-miR-8081	24.3					1
pmir-847	TTGAGTCGTGCCACGGAATCGC	0.0138341	mtr-miR171a	26.3	hsa-miR-8081	24.3	hsa-miR-8081	24.3					1
pmir-849	TGATCTCTTCGTACTCTTCTAC	0.0134721	ath-miR831-3p	40.1			bta-miR-6527	20.3					1
pmir-853	TGTTTGTTGTACTCGGTCTATA	0.0125801	ath-miR833a-5p	40.1	hsa-miR-8068	22.3	hsa-miR-8068	22.3					1
pmir-856	TGATTGGAAATTTCGTTGACTGC	0.0123564	ath-miR779.2	42.1			lva-miR-981-3p	20.3					1
pmir-859	TGTTTGTTGTACTCGGTCTATG	0.012266	ath-miR833a-5p	40.1	hsa-miR-8068	22.3	hsa-miR-8068	22.3					1
pmir-866	TGATTGGAAATTTCGTTGACTG	0.0118192	ath-miR779.2	42.1			xla-miR-181a-3p	20.3					1
pmir-873	CTTATGTCTTGTTGATCTCAAC	0.0108468	ath-miR863-5p	40.1	hsa-miR-7849-3p	20.3	tcf-miR-10311	20.3					1
pmir-874	TGATTGGAAATTTCGTTGACTC	0.0106344	ath-miR779.2	42.1			pxy-miR-8500	20.3					1
pmir-877	TTATGTCTTGTTGATCTCAAAG	0.00999553	ath-miR863-5p	40.1	hsa-miR-7849-3p	20.3	tcf-miR-10311	20.3					1
pmir-878	CTGATCTCTTCGTACTCTTCA	0.00996365	ath-miR831-3p	38.2			crm-miR-2229b	20.3					1
pmir-879	CTGATCTCTTCGTACTCTTCG	0.00996365	ath-miR831-3p	38.2			bta-miR-6527	20.3					1
pmir-880	GGAATCTTGATGATGCTGCAT	0.00970662	ata-miR172c-3p	42.1	hsa-miR-1322	22.3	pte-miR-2c-3p	22.3	NM_182531.5	30.2	94.737	0	1
pmir-883	CTAAGTCTTCTATTGATGT	0.00936769	ath-miR776	38.2			pti-miR5477	24.3					1
pmir-886	TTATGTCTTGTTGATCTCAATT	0.00884179	ath-miR863-5p	42.1	hsa-miR-7849-3p	20.3	tcf-miR-10311	20.3					1
pmir-895	TTTGGCATTCTGTCCACCTCT	0.00843989	cas-miR394	40.1	hsa-miR-6849-3p	20.3	mmu-miR-6914-3p	26.3					1
pmir-897	CAGCCAAGGATGACTTGCCGC	0.00795071	csi-miR169r-5p	40.1			sma-miR-2d-5p	22.3					1
pmir-900	TGATCTCTTCGTACTCTTCTTGT	0.00746628	ath-miR831-3p	44.1			mdo-miR-7372-5p	22.3					1
pmir-905	TTGGATTGAAGGGAGCTCTACAGC	0.00686189	aof-miR159	40.1	hsa-miR-6839-3p	20.3	gga-miR-1596-5p	22.3	NM_138694.4	32.2	95	0	1
pmir-906	TTTGGATTGAAGGGAGCTCTACAG	0.00686189	aof-miR159	42.1	hsa-miR-6839-3p	20.3	gga-miR-1596-5p	22.3	NM_138694.4	32.2	95	0	1
pmir-909	TGGATTGAAGGGAGCTCTTCAGC	0.00657598	cas-miR159b-3p	38.2	hsa-miR-6839-3p	20.3	mdo-miR-7371p-3p	22.3	NM_001042383.2	30.2	94.737	0	1
pmir-910	TGGATTGAAGGGAGCTCTACAGA	0.00657598	aof-miR159	38.2	hsa-miR-6839-3p	20.3	gga-miR-1596-5p	22.3	NM_170724.3	30.2	94.737	0	1
pmir-911	TCGCTTGGTGCAGGTCGGGAACG	0.00657598	lja-miR168-5p	44.1	hsa-miR-6816-3p	20.3	dvi-miR-9706b-5p	22.3					2
pmir-913	TTGGATTGAAGGGAGCTCTACAG	0.00657598	aof-miR159	40.1	hsa-miR-6839-3p	20.3	gga-miR-1596-5p	22.3	NM_138694.4	32.2	95	0	1
pmir-914	TGGATTGAAGGGAGCTCTACAG	0.00629007	aof-miR159	38.2	hsa-miR-6839-3p	20.3	gga-miR-1596-5p	22.3	NM_170724.3	30.2	94.737	0	1
pmir-915	TCGCTTGGTGCAGGTCGGGAAA	0.00629007	aof-miR168a	42.1	hsa-miR-6816-3p	20.3	dvi-miR-9706b-5p	22.3					1
pmir-916	TGGATTGAAGGGAGCTCTACAA	0.00629007	aof-miR159	38.2	hsa-miR-6839-3p	20.3	gga-miR-1596-5p	22.3	NM_170724.3	30.2	94.737	0	1
pmir-917	TGGATTGAAGGGAGCTCTACAC	0.00629007	aof-miR159	38.2	hsa-miR-6839-3p	20.3	gga-miR-1596-5p	22.3	NM_170724.3	30.2	94.737	0	1
pmir-920	TGGATTGAAGGGAGCTCTACGG	0.00629007	aof-miR159	38.2	hsa-miR-6839-3p	20.3	hpo-miR-10036-2-5p	22.3	NM_170724.3	30.2	94.737	0	1
pmir-922	ATCAGTTTCTTGTTCGTTTCAA	0.00613299	ath-miR837-5p	42.1	hsa-miR-196a-3p	24.3	ocu-miR-196a-2-3p	24.3	NM_016356.5	32.2	95	0	1
pmir-923	TTATGTCTTGTTGATCTCAATC	0.00613299	ath-miR863-5p	42.1	hsa-miR-7849-3p	20.3	tcf-miR-10311	20.3					1
pmir-924	TCGAACCAGGCTTCATTCCCC	0.00600416	osa-miR166e-3p	42.1	hsa-miR-3943	20.3	cli-miR-205b-3p	22.3					1
pmir-925	AGATCCGGACTACAACAAAGA	0.00600416	ath-miR850	40.1			bbe-miR-10c-5p	22.3					1
pmir-927	TGAGGGGAATGTTGTCTGGCC	0.00600416	cas-miR166c-5p	30.2			sma-miR-1b-3p	20.3					1
pmir-928	TCGCTTGGTGCAGGTCGGGAG	0.00600416	aof-miR168a	40.1	hsa-miR-6816-3p	20.3	dvi-miR-9706b-5p	22.3					2
pmir-929	TGGATTGAAGGGAGCTCTACC	0.00600416	aof-miR159	38.2	hsa-miR-6839-3p	20.3	gmo-miR-11183-3p	22.3	NM_170724.3	30.2	94.737	0	1
pmir-930	TGGATTGAAGGGAGCTCTACG	0.00600416	aof-miR159	38.2	hsa-miR-6839-3p	20.3	gga-miR-1596-5p	22.3	NM_170724.3	30.2	94.737	0	1
pmir-931	TTCCAAAGGGATCGCATTGAC	0.00600416	csi-miR393b-5p	40.1	hsa-miR-518d-3p	20.3	dqu-miR-6065-3p	22.3					1
pmir-932	TTATGTCTTGTTGATCTCAACA	0.0059647	ath-miR863-5p	40.1	hsa-miR-7849-3p	20.3	tcf-miR-10311	20.3					1
pmir-934	TGATCTCTTCGTACTCTTCTNA	0.0059647	ath-miR831-3p	40.1			hme-miR-1175	20.3					1
pmir-936	TTCCAAAGGGATCGCATTGA	0.00571825	csi-miR393b-5p	40.1	hsa-miR-519d-5p	20.3	dqu-miR-6065-3p	22.3					1
pmir-950	TGATTGGAAATTTCGTTG	0.0050179	ath-miR779.2	36.2			pxy-miR-8500	20.3					1
