# Supplementary material for: Looking for Plant microRNAs in Human Blood Samples: Bioinformatics Evidence and Perspectives
Source: Plant Foods Hum Nutr. 2023 May 31;78(2):399–406. doi: 10.1007/s11130-023-01063-9 (PMC10363053; doi:10.1007/s11130-023-01063-9)
Supplement: Supplementary file 3 — Supplementary Material 2 [file 11130_2023_1063_MOESM2_ESM.xlsx]

## Sheet: targets_ok
miRNA_Acc.	Target_Acc.	Expectation	UPE$	miRNA_start	miRNA_end	Target_start	Target_end	miRNA_aligned_fragment	alignment	Target_aligned_fragment	Inhibition	Target_Desc.	Multiplicity
pmir-721	NM_022873|IFI6	0	-1	1	20	78	97	CAUCUCAAAAAAAAAAAAAA	::::::::::::::::::::	UUUUUUUUUUUUUUGAGAUG	Cleavage		1
pmir-721	NM_021250|LILRA5	0	-1	1	20	159	178	CAUCUCAAAAAAAAAAAAAA	::::::::::::::::::::	UUUUUUUUUUUUUUGAGAUG	Cleavage		1
pmir-721	NM_001012709|KRTAP5-4	0	-1	1	20	411	430	CAUCUCAAAAAAAAAAAAAA	::::::::::::::::::::	UUUUUUUUUUUUUUGAGAUG	Cleavage		1
pmir-721	NM_001080407|GLB1L3	0	-1	1	20	17	36	CAUCUCAAAAAAAAAAAAAA	::::::::::::::::::::	UUUUUUUUUUUUUUGAGAUG	Cleavage		1
pmir-721	NM_178171|GSDMA	0	-1	1	20	238	257	CAUCUCAAAAAAAAAAAAAA	::::::::::::::::::::	UUUUUUUUUUUUUUGAGAUG	Cleavage		1
pmir-721	NM_001145526|AFMID	0	-1	1	20	351	370	CAUCUCAAAAAAAAAAAAAA	::::::::::::::::::::	UUUUUUUUUUUUUUGAGAUG	Cleavage		1
pmir-721	NM_001145292|PDE6B	0	-1	1	20	140	159	CAUCUCAAAAAAAAAAAAAA	::::::::::::::::::::	UUUUUUUUUUUUUUGAGAUG	Cleavage		1
pmir-721	NM_020880|ZNF530	0	-1	1	20	25	44	CAUCUCAAAAAAAAAAAAAA	::::::::::::::::::::	UUUUUUUUUUUUUUGAGAUG	Cleavage		1
pmir-721	NM_004767|GPR37L1	0	-1	1	20	457	476	CAUCUCAAAAAAAAAAAAAA	::::::::::::::::::::	UUUUUUUUUUUUUUGAGAUG	Cleavage		1
pmir-721	NM_024037|AUNIP	0	-1	1	20	364	383	CAUCUCAAAAAAAAAAAAAA	::::::::::::::::::::	UUUUUUUUUUUUUUGAGAUG	Cleavage		1
pmir-721	NM_001267828|ZNF839	0	-1	1	20	833	852	CAUCUCAAAAAAAAAAAAAA	::::::::::::::::::::	UUUUUUUUUUUUUUGAGAUG	Cleavage		1
pmir-721	NM_001135863|METTL20	0	-1	1	20	505	524	CAUCUCAAAAAAAAAAAAAA	::::::::::::::::::::	UUUUUUUUUUUUUUGAGAUG	Cleavage		2
pmir-721	NM_152654|DAND5	0	-1	1	20	233	252	CAUCUCAAAAAAAAAAAAAA	::::::::::::::::::::	UUUUUUUUUUUUUUGAGAUG	Cleavage		1
pmir-721	NM_001001414|NCCRP1	0	-1	1	20	559	578	CAUCUCAAAAAAAAAAAAAA	::::::::::::::::::::	UUUUUUUUUUUUUUGAGAUG	Cleavage		1
pmir-721	NM_001816|CEACAM8	0	-1	1	20	301	320	CAUCUCAAAAAAAAAAAAAA	::::::::::::::::::::	UUUUUUUUUUUUUUGAGAUG	Cleavage		1
pmir-721	NM_145637|APOL2	0	-1	1	20	75	94	CAUCUCAAAAAAAAAAAAAA	::::::::::::::::::::	UUUUUUUUUUUUUUGAGAUG	Cleavage		1
pmir-721	NM_001077241|SLC25A45	0	-1	1	20	324	343	CAUCUCAAAAAAAAAAAAAA	::::::::::::::::::::	UUUUUUUUUUUUUUGAGAUG	Cleavage		1
pmir-721	NM_012099|CD3EAP	0	-1	1	20	395	414	CAUCUCAAAAAAAAAAAAAA	::::::::::::::::::::	UUUUUUUUUUUUUUGAGAUG	Cleavage		2
pmir-721	NM_022978|SERF1B	0	-1	1	20	188	207	CAUCUCAAAAAAAAAAAAAA	::::::::::::::::::::	UUUUUUUUUUUUUUGAGAUG	Cleavage		2
pmir-721	NM_021967|SERF1A	0	-1	1	20	188	207	CAUCUCAAAAAAAAAAAAAA	::::::::::::::::::::	UUUUUUUUUUUUUUGAGAUG	Cleavage		2
pmir-721	NM_001199209|CYP4F3	0	-1	1	20	1336	1355	CAUCUCAAAAAAAAAAAAAA	::::::::::::::::::::	UUUUUUUUUUUUUUGAGAUG	Cleavage		1
pmir-721	NM_000786|CYP51A1	0	-1	1	20	823	842	CAUCUCAAAAAAAAAAAAAA	::::::::::::::::::::	UUUUUUUUUUUUUUGAGAUG	Cleavage		1
pmir-721	NM_001127691|RHD	0	-1	1	20	325	344	CAUCUCAAAAAAAAAAAAAA	::::::::::::::::::::	UUUUUUUUUUUUUUGAGAUG	Cleavage		2
pmir-721	NM_145865|ANKS4B	0	-1	1	20	1116	1135	CAUCUCAAAAAAAAAAAAAA	::::::::::::::::::::	UUUUUUUUUUUUUUGAGAUG	Cleavage		2
pmir-721	NM_033034|TRIM5	0	-1	1	20	594	613	CAUCUCAAAAAAAAAAAAAA	::::::::::::::::::::	UUUUUUUUUUUUUUGAGAUG	Cleavage		1
pmir-721	NM_014484|MOCS3	0	-1	1	20	523	542	CAUCUCAAAAAAAAAAAAAA	::::::::::::::::::::	UUUUUUUUUUUUUUGAGAUG	Cleavage		1
pmir-721	NM_153022|TMEM52B	0	-1	1	20	1084	1103	CAUCUCAAAAAAAAAAAAAA	::::::::::::::::::::	UUUUUUUUUUUUUUGAGAUG	Cleavage		1
pmir-721	NM_001243788|SMUG1	0	-1	1	20	1095	1114	CAUCUCAAAAAAAAAAAAAA	::::::::::::::::::::	UUUUUUUUUUUUUUGAGAUG	Cleavage		1
pmir-721	NM_005419|STAT2	0	-1	1	20	1079	1098	CAUCUCAAAAAAAAAAAAAA	::::::::::::::::::::	UUUUUUUUUUUUUUGAGAUG	Cleavage		1
pmir-721	NM_001097638|FUT2	0	-1	1	20	1127	1146	CAUCUCAAAAAAAAAAAAAA	::::::::::::::::::::	UUUUUUUUUUUUUUGAGAUG	Cleavage		1
pmir-721	NM_001130475|THAP5	0	-1	1	20	640	659	CAUCUCAAAAAAAAAAAAAA	::::::::::::::::::::	UUUUUUUUUUUUUUGAGAUG	Cleavage		1
pmir-721	NM_001139490|TRAF3IP1	0	-1	1	20	1181	1200	CAUCUCAAAAAAAAAAAAAA	::::::::::::::::::::	UUUUUUUUUUUUUUGAGAUG	Cleavage		1
pmir-721	NM_207348|SLC25A34	0	-1	1	20	876	895	CAUCUCAAAAAAAAAAAAAA	::::::::::::::::::::	UUUUUUUUUUUUUUGAGAUG	Cleavage		2
pmir-721	NM_001253384|RPL15	0	-1	1	20	1549	1568	CAUCUCAAAAAAAAAAAAAA	::::::::::::::::::::	UUUUUUUUUUUUUUGAGAUG	Cleavage		3
pmir-721	NM_183413|FBXO44	0	-1	1	20	1656	1675	CAUCUCAAAAAAAAAAAAAA	::::::::::::::::::::	UUUUUUUUUUUUUUGAGAUG	Cleavage		1
pmir-721	NM_024908|WDR76	0	-1	1	20	238	257	CAUCUCAAAAAAAAAAAAAA	::::::::::::::::::::	UUUUUUUUUUUUUUGAGAUG	Cleavage		1
pmir-721	NM_001034|RRM2	0	-1	1	20	1248	1267	CAUCUCAAAAAAAAAAAAAA	::::::::::::::::::::	UUUUUUUUUUUUUUGAGAUG	Cleavage		1
pmir-721	NM_001014765|FBXO44	0	-1	1	20	1688	1707	CAUCUCAAAAAAAAAAAAAA	::::::::::::::::::::	UUUUUUUUUUUUUUGAGAUG	Cleavage		1
pmir-721	NM_001142289|MGRN1	0	-1	1	20	861	880	CAUCUCAAAAAAAAAAAAAA	::::::::::::::::::::	UUUUUUUUUUUUUUGAGAUG	Cleavage		1
pmir-721	NM_005026|PIK3CD	0	-1	1	20	763	782	CAUCUCAAAAAAAAAAAAAA	::::::::::::::::::::	UUUUUUUUUUUUUUGAGAUG	Cleavage		1
pmir-721	NM_014563|TRAPPC2	0	-1	1	20	1290	1309	CAUCUCAAAAAAAAAAAAAA	::::::::::::::::::::	UUUUUUUUUUUUUUGAGAUG	Cleavage		4
pmir-721	NM_014563|TRAPPC2	0	-1	1	20	581	600	CAUCUCAAAAAAAAAAAAAA	:::::::::::::::::::	CUUUUUUUUUUUUUGAGAUG	Cleavage		4
pmir-721	NM_173809|BLOC1S2	0	-1	1	20	1613	1632	CAUCUCAAAAAAAAAAAAAA	::::::::::::::::::::	UUUUUUUUUUUUUUGAGAUG	Cleavage		1
pmir-721	NM_017554|PARP14	0	-1	1	20	841	860	CAUCUCAAAAAAAAAAAAAA	::::::::::::::::::::	UUUUUUUUUUUUUUGAGAUG	Cleavage		1
pmir-721	NM_003333|UBA52	0	-1	1	20	1515	1534	CAUCUCAAAAAAAAAAAAAA	::::::::::::::::::::	UUUUUUUUUUUUUUGAGAUG	Cleavage		1
pmir-721	NM_033092|TRIM5	0	-1	1	20	1292	1311	CAUCUCAAAAAAAAAAAAAA	::::::::::::::::::::	UUUUUUUUUUUUUUGAGAUG	Cleavage		1
pmir-721	NM_012142|CCNDBP1	0	-1	1	20	1449	1468	CAUCUCAAAAAAAAAAAAAA	::::::::::::::::::::	UUUUUUUUUUUUUUGAGAUG	Cleavage		1
pmir-721	NM_015302|HAUS5	0	-1	1	20	1116	1135	CAUCUCAAAAAAAAAAAAAA	::::::::::::::::::::	UUUUUUUUUUUUUUGAGAUG	Cleavage		2
pmir-721	NM_022140|EPB41L4A	0	-1	1	20	145	164	CAUCUCAAAAAAAAAAAAAA	::::::::::::::::::::	UUUUUUUUUUUUUUGAGAUG	Cleavage		1
pmir-721	NM_004230|S1PR2	0	-1	1	20	662	681	CAUCUCAAAAAAAAAAAAAA	::::::::::::::::::::	UUUUUUUUUUUUUUGAGAUG	Cleavage		3
pmir-721	NM_017842|SLC48A1	0	-1	1	20	290	309	CAUCUCAAAAAAAAAAAAAA	::::::::::::::::::::	UUUUUUUUUUUUUUGAGAUG	Cleavage		1
pmir-721	NM_002990|CCL22	0	-1	1	20	894	913	CAUCUCAAAAAAAAAAAAAA	::::::::::::::::::::	UUUUUUUUUUUUUUGAGAUG	Cleavage		1
pmir-721	NM_198557|RBM43	0	-1	1	20	294	313	CAUCUCAAAAAAAAAAAAAA	::::::::::::::::::::	UUUUUUUUUUUUUUGAGAUG	Cleavage		1
pmir-721	NM_003620|PPM1D	0	-1	1	20	1424	1443	CAUCUCAAAAAAAAAAAAAA	::::::::::::::::::::	UUUUUUUUUUUUUUGAGAUG	Cleavage		2
pmir-721	NM_001876|CPT1A	0	-1	1	20	1518	1537	CAUCUCAAAAAAAAAAAAAA	::::::::::::::::::::	UUUUUUUUUUUUUUGAGAUG	Cleavage		1
pmir-721	NM_004914|RAB36	0	-1	1	20	1351	1370	CAUCUCAAAAAAAAAAAAAA	::::::::::::::::::::	UUUUUUUUUUUUUUGAGAUG	Cleavage		1
pmir-721	NM_031296|RAB33B	0	-1	1	20	784	803	CAUCUCAAAAAAAAAAAAAA	::::::::::::::::::::	UUUUUUUUUUUUUUGAGAUG	Cleavage		1
pmir-721	NM_016540|GPR83	0	-1	1	20	765	784	CAUCUCAAAAAAAAAAAAAA	::::::::::::::::::::	UUUUUUUUUUUUUUGAGAUG	Cleavage		1
pmir-721	NM_001040185|ZNF765	0	-1	1	20	2169	2188	CAUCUCAAAAAAAAAAAAAA	::::::::::::::::::::	UUUUUUUUUUUUUUGAGAUG	Cleavage		1
pmir-721	NM_033426|KIAA1737	0	-1	1	20	1372	1391	CAUCUCAAAAAAAAAAAAAA	::::::::::::::::::::	UUUUUUUUUUUUUUGAGAUG	Cleavage		1
pmir-721	NM_198156|VHL	0	-1	1	20	2532	2551	CAUCUCAAAAAAAAAAAAAA	::::::::::::::::::::	UUUUUUUUUUUUUUGAGAUG	Cleavage		2
pmir-721	NM_001253|CDC5L	0	-1	1	20	3158	3177	CAUCUCAAAAAAAAAAAAAA	::::::::::::::::::::	UUUUUUUUUUUUUUGAGAUG	Cleavage		1
pmir-721	NM_012463|ATP6V0A2	0	-1	1	20	493	512	CAUCUCAAAAAAAAAAAAAA	::::::::::::::::::::	UUUUUUUUUUUUUUGAGAUG	Cleavage		2
pmir-721	NM_018109|MTPAP	0	-1	1	20	3014	3033	CAUCUCAAAAAAAAAAAAAA	::::::::::::::::::::	UUUUUUUUUUUUUUGAGAUG	Cleavage		3
pmir-721	NM_031448|C19orf12	0	-1	1	20	3216	3235	CAUCUCAAAAAAAAAAAAAA	::::::::::::::::::::	UUUUUUUUUUUUUUGAGAUG	Cleavage		1
pmir-721	NM_003901|SGPL1	0	-1	1	20	484	503	CAUCUCAAAAAAAAAAAAAA	::::::::::::::::::::	UUUUUUUUUUUUUUGAGAUG	Cleavage		1
pmir-721	NM_001127217|SMAD9	0	-1	1	20	2189	2208	CAUCUCAAAAAAAAAAAAAA	::::::::::::::::::::	UUUUUUUUUUUUUUGAGAUG	Cleavage		1
pmir-721	NM_004226|STK17B	0	-1	1	20	1656	1675	CAUCUCAAAAAAAAAAAAAA	::::::::::::::::::::	UUUUUUUUUUUUUUGAGAUG	Cleavage		1
pmir-721	NM_017420|SIX4	0	-1	1	20	1609	1628	CAUCUCAAAAAAAAAAAAAA	::::::::::::::::::::	UUUUUUUUUUUUUUGAGAUG	Cleavage		1
pmir-721	NM_001256046|C19orf12	0	-1	1	20	3263	3282	CAUCUCAAAAAAAAAAAAAA	::::::::::::::::::::	UUUUUUUUUUUUUUGAGAUG	Cleavage		1
pmir-721	NM_000046|ARSB	0	-1	1	20	2532	2551	CAUCUCAAAAAAAAAAAAAA	::::::::::::::::::::	UUUUUUUUUUUUUUGAGAUG	Cleavage		1
pmir-721	NM_001184902|CARD8	0	-1	1	20	3006	3025	CAUCUCAAAAAAAAAAAAAA	::::::::::::::::::::	UUUUUUUUUUUUUUGAGAUG	Cleavage		1
pmir-721	NM_032866|CGNL1	0	-1	1	20	515	534	CAUCUCAAAAAAAAAAAAAA	::::::::::::::::::::	UUUUUUUUUUUUUUGAGAUG	Cleavage		1
pmir-721	NM_001009909|LUZP2	0	-1	1	20	2379	2398	CAUCUCAAAAAAAAAAAAAA	::::::::::::::::::::	UUUUUUUUUUUUUUGAGAUG	Cleavage		1
pmir-721	NM_032521|PARD6B	0	-1	1	20	872	891	CAUCUCAAAAAAAAAAAAAA	::::::::::::::::::::	UUUUUUUUUUUUUUGAGAUG	Cleavage		2
pmir-721	NM_001163265|PCYT1B	0	-1	1	20	2754	2773	CAUCUCAAAAAAAAAAAAAA	::::::::::::::::::::	UUUUUUUUUUUUUUGAGAUG	Cleavage		1
pmir-721	NM_003112|SP4	0	-1	1	20	1297	1316	CAUCUCAAAAAAAAAAAAAA	::::::::::::::::::::	UUUUUUUUUUUUUUGAGAUG	Cleavage		1
pmir-721	NM_001018089|NARG2	0	-1	1	20	782	801	CAUCUCAAAAAAAAAAAAAA	::::::::::::::::::::	UUUUUUUUUUUUUUGAGAUG	Cleavage		2
pmir-721	NM_145298|APOBEC3F	0	-1	1	20	2676	2695	CAUCUCAAAAAAAAAAAAAA	::::::::::::::::::::	UUUUUUUUUUUUUUGAGAUG	Cleavage		5
pmir-721	NM_000961|PTGIS	0	-1	1	20	2784	2803	CAUCUCAAAAAAAAAAAAAA	::::::::::::::::::::	UUUUUUUUUUUUUUGAGAUG	Cleavage		2
pmir-721	NM_014157|CCDC113	0	-1	1	20	2236	2255	CAUCUCAAAAAAAAAAAAAA	::::::::::::::::::::	UUUUUUUUUUUUUUGAGAUG	Cleavage		2
pmir-721	NM_000294|PHKG2	0	-1	1	20	979	998	CAUCUCAAAAAAAAAAAAAA	::::::::::::::::::::	UUUUUUUUUUUUUUGAGAUG	Cleavage		1
pmir-721	NM_133477|SYNPO2	0	-1	1	20	543	562	CAUCUCAAAAAAAAAAAAAA	::::::::::::::::::::	UUUUUUUUUUUUUUGAGAUG	Cleavage		1
pmir-721	NM_005475|SH2B3	0	-1	1	20	1630	1649	CAUCUCAAAAAAAAAAAAAA	::::::::::::::::::::	UUUUUUUUUUUUUUGAGAUG	Cleavage		1
pmir-721	NM_004845|PCYT1B	0	-1	1	20	2962	2981	CAUCUCAAAAAAAAAAAAAA	::::::::::::::::::::	UUUUUUUUUUUUUUGAGAUG	Cleavage		1
pmir-721	NM_001199563|BVES	0	-1	1	20	566	585	CAUCUCAAAAAAAAAAAAAA	::::::::::::::::::::	UUUUUUUUUUUUUUGAGAUG	Cleavage		1
pmir-721	NM_017656|ZNF562	0	-1	1	20	1981	2000	CAUCUCAAAAAAAAAAAAAA	::::::::::::::::::::	UUUUUUUUUUUUUUGAGAUG	Cleavage		1
pmir-721	NM_015276|USP22	0	-1	1	20	1975	1994	CAUCUCAAAAAAAAAAAAAA	::::::::::::::::::::	UUUUUUUUUUUUUUGAGAUG	Cleavage		1
pmir-721	NM_001267779|ZNF850	0	-1	1	20	2075	2094	CAUCUCAAAAAAAAAAAAAA	::::::::::::::::::::	UUUUUUUUUUUUUUGAGAUG	Cleavage		3
pmir-721	NM_004091|E2F2	0	-1	1	20	2351	2370	CAUCUCAAAAAAAAAAAAAA	::::::::::::::::::::	UUUUUUUUUUUUUUGAGAUG	Cleavage		1
pmir-721	NM_001243127|PACS2	0	-1	1	20	1833	1852	CAUCUCAAAAAAAAAAAAAA	::::::::::::::::::::	UUUUUUUUUUUUUUGAGAUG	Cleavage		1
pmir-721	NM_001076675|ZNF626	0	-1	1	20	476	495	CAUCUCAAAAAAAAAAAAAA	::::::::::::::::::::	UUUUUUUUUUUUUUGAGAUG	Cleavage		1
pmir-721	NM_020714|ZNF490	0	-1	1	20	3658	3677	CAUCUCAAAAAAAAAAAAAA	::::::::::::::::::::	UUUUUUUUUUUUUUGAGAUG	Cleavage		4
pmir-721	NM_130446|KLHL6	0	-1	1	20	1119	1138	CAUCUCAAAAAAAAAAAAAA	::::::::::::::::::::	UUUUUUUUUUUUUUGAGAUG	Cleavage		1
pmir-721	NM_001256141|FSBP	0	-1	1	20	1807	1826	CAUCUCAAAAAAAAAAAAAA	::::::::::::::::::::	UUUUUUUUUUUUUUGAGAUG	Cleavage		1
pmir-721	NM_001205255|OCLN	0	-1	1	20	1596	1615	CAUCUCAAAAAAAAAAAAAA	::::::::::::::::::::	UUUUUUUUUUUUUUGAGAUG	Cleavage		2
pmir-721	NM_003764|STX11	0	-1	1	20	1240	1259	CAUCUCAAAAAAAAAAAAAA	::::::::::::::::::::	UUUUUUUUUUUUUUGAGAUG	Cleavage		1
pmir-721	NM_024654|NOL9	0	-1	1	20	2261	2280	CAUCUCAAAAAAAAAAAAAA	::::::::::::::::::::	UUUUUUUUUUUUUUGAGAUG	Cleavage		3
pmir-721	NM_001184901|CARD8	0	-1	1	20	2713	2732	CAUCUCAAAAAAAAAAAAAA	::::::::::::::::::::	UUUUUUUUUUUUUUGAGAUG	Cleavage		1
pmir-721	NM_014505|KCNMB4	0	-1	1	20	1382	1401	CAUCUCAAAAAAAAAAAAAA	::::::::::::::::::::	UUUUUUUUUUUUUUGAGAUG	Cleavage		2
pmir-721	NM_024050|DDA1	0	-1	1	20	1480	1499	CAUCUCAAAAAAAAAAAAAA	::::::::::::::::::::	UUUUUUUUUUUUUUGAGAUG	Cleavage		1
pmir-721	NM_006208|ENPP1	0	-1	1	20	3455	3474	CAUCUCAAAAAAAAAAAAAA	::::::::::::::::::::	UUUUUUUUUUUUUUGAGAUG	Cleavage		2
pmir-721	NM_007350|PHLDA1	0	-1	1	20	2344	2363	CAUCUCAAAAAAAAAAAAAA	::::::::::::::::::::	UUUUUUUUUUUUUUGAGAUG	Cleavage		1
pmir-721	NM_001142290|MGRN1	0	-1	1	20	3470	3489	CAUCUCAAAAAAAAAAAAAA	::::::::::::::::::::	UUUUUUUUUUUUUUGAGAUG	Cleavage		1
pmir-721	NM_182612|PDDC1	0	-1	1	20	2410	2429	CAUCUCAAAAAAAAAAAAAA	::::::::::::::::::::	UUUUUUUUUUUUUUGAGAUG	Cleavage		2
pmir-721	NM_017831|RNF125	0	-1	1	20	2322	2341	CAUCUCAAAAAAAAAAAAAA	::::::::::::::::::::	UUUUUUUUUUUUUUGAGAUG	Cleavage		1
pmir-721	NM_004857|AKAP5	0	-1	1	20	1479	1498	CAUCUCAAAAAAAAAAAAAA	::::::::::::::::::::	UUUUUUUUUUUUUUGAGAUG	Cleavage		1
pmir-721	NM_001205262|RAD54B	0	-1	1	20	2283	2302	CAUCUCAAAAAAAAAAAAAA	::::::::::::::::::::	UUUUUUUUUUUUUUGAGAUG	Cleavage		1
pmir-721	NM_005668|ST8SIA4	0	-1	1	20	2384	2403	CAUCUCAAAAAAAAAAAAAA	::::::::::::::::::::	UUUUUUUUUUUUUUGAGAUG	Cleavage		1
pmir-721	NM_007220|CA5B	0	-1	1	20	1228	1247	CAUCUCAAAAAAAAAAAAAA	::::::::::::::::::::	UUUUUUUUUUUUUUGAGAUG	Cleavage		2
pmir-721	NM_152542|PPM1K	0	-1	1	20	3316	3335	CAUCUCAAAAAAAAAAAAAA	::::::::::::::::::::	UUUUUUUUUUUUUUGAGAUG	Cleavage		3
pmir-721	NM_002092|GRSF1	0	-1	1	20	4527	4546	CAUCUCAAAAAAAAAAAAAA	::::::::::::::::::::	UUUUUUUUUUUUUUGAGAUG	Cleavage		1
pmir-721	NM_002387|MCC	0	-1	1	20	1696	1715	CAUCUCAAAAAAAAAAAAAA	::::::::::::::::::::	UUUUUUUUUUUUUUGAGAUG	Cleavage		1
pmir-721	NM_001185039|ACOX1	0	-1	1	20	3518	3537	CAUCUCAAAAAAAAAAAAAA	::::::::::::::::::::	UUUUUUUUUUUUUUGAGAUG	Cleavage		2
pmir-721	NM_020183|ARNTL2	0	-1	1	20	2802	2821	CAUCUCAAAAAAAAAAAAAA	::::::::::::::::::::	UUUUUUUUUUUUUUGAGAUG	Cleavage		1
pmir-721	NM_213590|TRIM13	0	-1	1	20	363	382	CAUCUCAAAAAAAAAAAAAA	::::::::::::::::::::	UUUUUUUUUUUUUUGAGAUG	Cleavage		2
pmir-721	NM_001248005|ARNTL2	0	-1	1	20	2870	2889	CAUCUCAAAAAAAAAAAAAA	::::::::::::::::::::	UUUUUUUUUUUUUUGAGAUG	Cleavage		1
pmir-721	NM_018225|SMU1	0	-1	1	20	387	406	CAUCUCAAAAAAAAAAAAAA	::::::::::::::::::::	UUUUUUUUUUUUUUGAGAUG	Cleavage		2
pmir-721	NM_003281|TNNI1	0	-1	1	20	1197	1216	CAUCUCAAAAAAAAAAAAAA	::::::::::::::::::::	UUUUUUUUUUUUUUGAGAUG	Cleavage		1
pmir-721	NM_001002838|WNK3	0	-1	1	20	583	602	CAUCUCAAAAAAAAAAAAAA	::::::::::::::::::::	UUUUUUUUUUUUUUGAGAUG	Cleavage		1
pmir-721	NM_021615|CHST6	0	-1	1	20	2067	2086	CAUCUCAAAAAAAAAAAAAA	::::::::::::::::::::	UUUUUUUUUUUUUUGAGAUG	Cleavage		1
pmir-721	NM_003123|SPN	0	-1	1	20	4273	4292	CAUCUCAAAAAAAAAAAAAA	::::::::::::::::::::	UUUUUUUUUUUUUUGAGAUG	Cleavage		2
pmir-721	NM_012426|SF3B3	0	-1	1	20	3390	3409	CAUCUCAAAAAAAAAAAAAA	::::::::::::::::::::	UUUUUUUUUUUUUUGAGAUG	Cleavage		1
pmir-721	NM_000140|FECH	0	-1	1	20	3739	3758	CAUCUCAAAAAAAAAAAAAA	::::::::::::::::::::	UUUUUUUUUUUUUUGAGAUG	Cleavage		2
pmir-721	NM_001024956|SC5D	0	-1	1	20	2949	2968	CAUCUCAAAAAAAAAAAAAA	::::::::::::::::::::	UUUUUUUUUUUUUUGAGAUG	Cleavage		1
pmir-721	NM_001005851|ZNF780B	0	-1	1	20	1626	1645	CAUCUCAAAAAAAAAAAAAA	::::::::::::::::::::	UUUUUUUUUUUUUUGAGAUG	Cleavage		1
pmir-721	NM_145034|TOR1AIP2	0	-1	1	20	2237	2256	CAUCUCAAAAAAAAAAAAAA	::::::::::::::::::::	UUUUUUUUUUUUUUGAGAUG	Cleavage		4
pmir-721	NM_145034|TOR1AIP2	0	-1	1	20	3009	3028	CAUCUCAAAAAAAAAAAAAA	::::::::::::::::::::	UUUUUUUUUUUUUUGAGAUG	Cleavage		4
pmir-721	NM_014388|DIEXF	0	-1	1	20	1914	1933	CAUCUCAAAAAAAAAAAAAA	::::::::::::::::::::	UUUUUUUUUUUUUUGAGAUG	Cleavage		1
pmir-721	NM_014790|JAKMIP2	0	-1	1	20	2206	2225	CAUCUCAAAAAAAAAAAAAA	::::::::::::::::::::	UUUUUUUUUUUUUUGAGAUG	Cleavage		1
pmir-721	NM_001270941|JAKMIP2	0	-1	1	20	2247	2266	CAUCUCAAAAAAAAAAAAAA	::::::::::::::::::::	UUUUUUUUUUUUUUGAGAUG	Cleavage		1
pmir-721	NM_001080825|TMEM120B	0	-1	1	20	1237	1256	CAUCUCAAAAAAAAAAAAAA	::::::::::::::::::::	UUUUUUUUUUUUUUGAGAUG	Cleavage		3
pmir-721	NM_022098|XPNPEP3	0	-1	1	20	3699	3718	CAUCUCAAAAAAAAAAAAAA	::::::::::::::::::::	UUUUUUUUUUUUUUGAGAUG	Cleavage		4
pmir-721	NM_002056|GFPT1	0	-1	1	20	5388	5407	CAUCUCAAAAAAAAAAAAAA	::::::::::::::::::::	UUUUUUUUUUUUUUGAGAUG	Cleavage		1
pmir-721	NM_001010867|IBA57	0	-1	1	20	1981	2000	CAUCUCAAAAAAAAAAAAAA	::::::::::::::::::::	UUUUUUUUUUUUUUGAGAUG	Cleavage		3
pmir-721	NM_024770|METTL8	0	-1	1	20	1415	1434	CAUCUCAAAAAAAAAAAAAA	::::::::::::::::::::	UUUUUUUUUUUUUUGAGAUG	Cleavage		1
pmir-721	NM_032591|SLC9A7	0	-1	1	20	1748	1767	CAUCUCAAAAAAAAAAAAAA	::::::::::::::::::::	UUUUUUUUUUUUUUGAGAUG	Cleavage		2
pmir-721	NM_153647|SLC24A4	0	-1	1	20	6216	6235	CAUCUCAAAAAAAAAAAAAA	::::::::::::::::::::	UUUUUUUUUUUUUUGAGAUG	Cleavage		5
pmir-721	NM_005188|CBL	0	-1	1	20	4850	4869	CAUCUCAAAAAAAAAAAAAA	::::::::::::::::::::	UUUUUUUUUUUUUUGAGAUG	Cleavage		1
pmir-721	NM_001242377|DCP2	0	-1	1	20	3361	3380	CAUCUCAAAAAAAAAAAAAA	::::::::::::::::::::	UUUUUUUUUUUUUUGAGAUG	Cleavage		1
pmir-721	NM_002337|LRPAP1	0	-1	1	20	8215	8234	CAUCUCAAAAAAAAAAAAAA	::::::::::::::::::::	UUUUUUUUUUUUUUGAGAUG	Cleavage		1
pmir-721	NM_024947|PHC3	0	-1	1	20	7302	7321	CAUCUCAAAAAAAAAAAAAA	::::::::::::::::::::	UUUUUUUUUUUUUUGAGAUG	Cleavage		1
pmir-721	NM_012117|CBX5	0	-1	1	20	7563	7582	CAUCUCAAAAAAAAAAAAAA	::::::::::::::::::::	UUUUUUUUUUUUUUGAGAUG	Cleavage		1
pmir-721	NM_001143782|FKBP11	0	-1	1	20	390	409	CAUCUCAAAAAAAAAAAAAA	:::::::::::::::::::	CUUUUUUUUUUUUUGAGAUG	Cleavage		1
pmir-721	NM_030774|OR51E2	0	-1	1	20	385	404	CAUCUCAAAAAAAAAAAAAA	:::::::::::::::::::	CUUUUUUUUUUUUUGAGAUG	Cleavage		1
pmir-721	NM_152678|DENND6A	0	-1	1	20	1491	1510	CAUCUCAAAAAAAAAAAAAA	:::::::::::::::::::	CUUUUUUUUUUUUUGAGAUG	Cleavage		1
pmir-721	NM_181846|ZSCAN22	0	-1	1	20	1154	1173	CAUCUCAAAAAAAAAAAAAA	:::::::::::::::::::	CUUUUUUUUUUUUUGAGAUG	Cleavage		1
pmir-721	NM_004797|ADIPOQ	0	-1	1	20	755	774	CAUCUCAAAAAAAAAAAAAA	:::::::::::::::::::	CUUUUUUUUUUUUUGAGAUG	Cleavage		1
pmir-721	NM_001025266|C3orf70	0	-1	1	20	1579	1598	CAUCUCAAAAAAAAAAAAAA	:::::::::::::::::::	AUUUUUUUUUUUUUGAGAUG	Cleavage		2
pmir-721	NM_017563|IL17RD	0	-1	1	20	3791	3810	CAUCUCAAAAAAAAAAAAAA	:::::::::::::::::::	AUUUUUUUUUUUUUGAGAUG	Cleavage		1
pmir-721	NM_001113178|NFAT5	0	-1	1	20	4601	4620	CAUCUCAAAAAAAAAAAAAA	:::::::::::::::::::	CUUUUUUUUUUUUUGAGAUG	Cleavage		1
pmir-721	NM_001037165|FOXK1	0	-1	1	20	6979	6998	CAUCUCAAAAAAAAAAAAAA	:::::::::::::::::::	CUUUUUUUUUUUUUGAGAUG	Cleavage		2
pmir-721	NM_001144877|SCAI	0	-1	1	20	7240	7259	CAUCUCAAAAAAAAAAAAAA	:::::::::::::::::::	AUUUUUUUUUUUUUGAGAUG	Cleavage		2
pmir-737	NM_004973|JARID2	0	-1	1	21	434	454	UGUGUGUGUGUGUGUGCGCGU	:::::::::::::::::::::	ACGCGCACACACACACACACA	Cleavage		1
pmir-737	NM_019020|TBC1D16	0	-1	1	21	3914	3934	UGUGUGUGUGUGUGUGCGCGU	:.:::::::::::::::::::	AUGCGCACACACACACACACA	Cleavage		4
pmir-737	NM_005359|SMAD4	0	-1	1	21	5541	5561	UGUGUGUGUGUGUGUGCGCGU	.::::::::::::::::::::	GCGCGCACACACACACACACA	Cleavage		3
pmir-737	NM_017580|ZRANB1	0	-1	1	21	1295	1315	UGUGUGUGUGUGUGUGCGCGU	.::::::::::::::::::::	GCGCGCACACACACACACACA	Cleavage		2
pmir-737	NM_006193|PAX4	0	-1	1	21	488	508	UGUGUGUGUGUGUGUGCGCGU	.::::::::::::::::::::	GCGCGCACACACACACACACA	Cleavage		1
pmir-737	NM_021015|SSX5	0	-1	1	21	452	472	UGUGUGUGUGUGUGUGCGCGU	.::::::::::::::::::::	GCGCGCACACACACACACACA	Cleavage		3
pmir-737	NM_002903|RCVRN	0	-1	1	21	90	110	UGUGUGUGUGUGUGUGCGCGU	.::::::::::::::::::::	GCGCGCACACACACACACACA	Cleavage		2
pmir-737	NM_001185100|CD22	0	-1	1	21	268	288	UGUGUGUGUGUGUGUGCGCGU	..:::::::::::::::::::	GUGCGCACACACACACACACA	Cleavage		2
pmir-737	NM_001185101|CD22	0	-1	1	21	99	119	UGUGUGUGUGUGUGUGCGCGU	..:::::::::::::::::::	GUGCGCACACACACACACACA	Cleavage		2
pmir-737	NM_015564|LRRTM2	0	-1	1	21	937	957	UGUGUGUGUGUGUGUGCGCGU	: :::::::::::::::::::	AAGCGCACACACACACACACA	Cleavage		2
pmir-658	NM_001172672|PNPLA4	0.5	-1	1	20	1041	1060	CGGGAGAGAGAGAGAGAGAA	::::::::::::::::.::	CUCUCUCUCUCUCUCUCUCG	Cleavage		2
pmir-661	NM_001172672|PNPLA4	0.5	-1	1	22	1039	1060	CGGGAGAGAGAGAGAGAGAAAG	:: ::::::::::::::::.::	CUCUCUCUCUCUCUCUCUCUCG	Cleavage		2
pmir-721	NM_020834|HOMEZ	0.5	-1	1	20	656	675	CAUCUCAAAAAAAAAAAAAA	:::::::::::::::::.::	UUUUUUUUUUUUUUGAGGUG	Cleavage		1
pmir-721	NM_032160|DSEL	0.5	-1	1	20	3610	3629	CAUCUCAAAAAAAAAAAAAA	:::::::::::::::.::::	UUUUUUUUUUUUUUGGGAUG	Cleavage		1
pmir-721	NM_013302|EEF2K	0.5	-1	1	20	3998	4017	CAUCUCAAAAAAAAAAAAAA	:::::::::::::::::.::	UUUUUUUUUUUUUUGAGGUG	Cleavage		1
pmir-721	NM_003681|PDXK	0.5	-1	1	20	4118	4137	CAUCUCAAAAAAAAAAAAAA	::::::::::::::::.::	GUUUUUUUUUUUUUGAGGUG	Cleavage		1
pmir-737	NM_002702|POU6F1	0.5	-1	1	21	1738	1758	UGUGUGUGUGUGUGUGCGCGU	::::::.::::::::::::::	ACGCGCGCACACACACACACA	Cleavage		1
pmir-737	NM_183006|DLGAP4	0.5	-1	1	21	607	627	UGUGUGUGUGUGUGUGCGCGU	::::::::::::::::::.::	ACGCGCACACACACACACGCA	Cleavage		2
pmir-737	NM_001042417|RUFY2	0.5	-1	1	21	1027	1047	UGUGUGUGUGUGUGUGCGCGU	:::.:::::::::::::::::	ACGUGCACACACACACACACA	Cleavage		1
pmir-737	NM_001004722|NCK2	0.5	-1	1	21	988	1008	UGUGUGUGUGUGUGUGCGCGU	:::.:::::::::::::::::	ACGUGCACACACACACACACA	Cleavage		1
pmir-737	NM_003581|NCK2	0.5	-1	1	21	819	839	UGUGUGUGUGUGUGUGCGCGU	:::.:::::::::::::::::	ACGUGCACACACACACACACA	Cleavage		1
pmir-737	NM_001882|CRHBP	0.5	-1	1	21	124	144	UGUGUGUGUGUGUGUGCGCGU	::::::.::::::::::::::	ACGCGCGCACACACACACACA	Cleavage		1
pmir-737	NM_001001928|PPARA	0.5	-1	1	21	7347	7367	UGUGUGUGUGUGUGUGCGCGU	.::.:::::::::::::::::	GCGUGCACACACACACACACA	Cleavage		1
pmir-737	NM_001251855|PIK3R5	0.5	-1	1	21	536	556	UGUGUGUGUGUGUGUGCGCGU	:.::::::::::::::.::::	AUGCGCACACACACACGCACA	Cleavage		1
pmir-737	NM_138297|MUC4	0.5	-1	1	21	265	285	UGUGUGUGUGUGUGUGCGCGU	.::.:::::::::::::::::	GCGUGCACACACACACACACA	Cleavage		2
pmir-737	NM_201444|DGKA	0.5	-1	1	21	163	183	UGUGUGUGUGUGUGUGCGCGU	:.:::::::::::.:::::::	AUGCGCACACACAUACACACA	Cleavage		1
pmir-737	NM_002763|PROX1	0.5	-1	1	21	3959	3979	UGUGUGUGUGUGUGUGCGCGU	..:::::.:::::::::::::	GUGCGCAUACACACACACACA	Cleavage		3
pmir-737	NM_001201|BMP3	0.5	-1	1	21	2755	2775	UGUGUGUGUGUGUGUGCGCGU	..:.:::::::::::::::::	GUGUGCACACACACACACACA	Cleavage		1
pmir-737	NM_001079512|TVP23A	0.5	-1	1	21	1613	1633	UGUGUGUGUGUGUGUGCGCGU	..:::::::::::.:::::::	GUGCGCACACACAUACACACA	Cleavage		2
pmir-737	NM_001142317|TXNL4B	0.5	-1	1	21	423	443	UGUGUGUGUGUGUGUGCGCGU	..:.:::::::::::::::::	GUGUGCACACACACACACACA	Cleavage		1
pmir-767	NM_003266|TLR4	0.5	-1	1	21	2816	2836	GAGAGAGAAAGAGAGAGAUAA	: ::::::.::::::::::::	UGAUCUCUUUCUUUCUCUCUC	Cleavage		1
pmir-767	NM_001170766|LCOR	0.5	-1	1	21	320	340	GAGAGAGAAAGAGAGAGAUAA	.::::::::::::::::::	AGGUCUCUCUCUUUCUCUCUC	Cleavage		1
pmir-767	NM_001170765|LCOR	0.5	-1	1	21	2816	2836	GAGAGAGAAAGAGAGAGAUAA	.::::::::::::::::::	AGGUCUCUCUCUUUCUCUCUC	Cleavage		1
pmir-634	NM_004397|DDX6	1	-1	1	24	4183	4206	GAGCCCCCCCCCCCCCCCCCCCCC	: :::::::::::::::::	UUCCAGUGGGGGGGGGGGGGGCUC	Cleavage		1
pmir-634	NM_019850|NGEF	1	-1	1	24	48	71	GAGCCCCCCCCCCCCCCCCCCCCC	:: ::::::::::::::::	CAGAAGGUGGGGGGGGGGGGGCUC	Cleavage		1
pmir-658	NM_005688|ABCC5	1	-1	1	20	1042	1061	CGGGAGAGAGAGAGAGAGAA	::::::::::::::::::	GUCUCUCUCUCUCUCUCCCC	Cleavage		1
pmir-658	NM_001012977|PABPC1L2A	1	-1	1	20	129	148	CGGGAGAGAGAGAGAGAGAA	::::::::::::::::::	CUCUCUCUCUCUCUCUCCCC	Cleavage		2
pmir-658	NM_001042506|PABPC1L2B	1	-1	1	20	129	148	CGGGAGAGAGAGAGAGAGAA	::::::::::::::::::	CUCUCUCUCUCUCUCUCCCC	Cleavage		2
pmir-658	NM_004840|ARHGEF6	1	-1	1	20	108	127	CGGGAGAGAGAGAGAGAGAA	::::::::::::::::::	GUCUCUCUCUCUCUCUCCCU	Cleavage		2
pmir-658	NM_002056|GFPT1	1	-1	1	20	5287	5306	CGGGAGAGAGAGAGAGAGAA	::::::::::::::::::	GUCUCUCUCUCUCUCUCCCU	Cleavage		1
pmir-658	NM_017637|BNC2	1	-1	1	20	6252	6271	CGGGAGAGAGAGAGAGAGAA	::::::::::::::::::	CUCUCUCUCUCUCUCUCCCC	Cleavage		2
pmir-661	NM_001077186|MYH14	1	-1	1	22	385	406	CGGGAGAGAGAGAGAGAGAAAG	:: ::::::::::::::::::	CUCUCUCUCUCUCUCUCUCCCU	Cleavage		1
pmir-661	NM_001012977|PABPC1L2A	1	-1	1	22	127	148	CGGGAGAGAGAGAGAGAGAAAG	:: ::::::::::::::::::	CUCUCUCUCUCUCUCUCUCCCC	Cleavage		2
pmir-661	NM_001042506|PABPC1L2B	1	-1	1	22	127	148	CGGGAGAGAGAGAGAGAGAAAG	:: ::::::::::::::::::	CUCUCUCUCUCUCUCUCUCCCC	Cleavage		2
pmir-661	NM_145234|CHRDL1	1	-1	1	22	486	507	CGGGAGAGAGAGAGAGAGAAAG	:: ::::::::::::::::::	CUCUCUCUCUCUCUCUCUCCCU	Cleavage		1
pmir-661	NM_005591|MRE11A	1	-1	1	22	641	662	CGGGAGAGAGAGAGAGAGAAAG	:: ::::::::::::::::::	CUCUCUCUCUCUCUCUCUCCCU	Cleavage		1
pmir-661	NM_017637|BNC2	1	-1	1	22	6250	6271	CGGGAGAGAGAGAGAGAGAAAG	:: ::::::::::::::::::	CUCUCUCUCUCUCUCUCUCCCC	Cleavage		2
pmir-661	NM_005688|ABCC5	1	-1	1	22	1040	1061	CGGGAGAGAGAGAGAGAGAAAG	::::::::::::::::::	CAGUCUCUCUCUCUCUCUCCCC	Cleavage		1
pmir-661	NM_004840|ARHGEF6	1	-1	1	22	106	127	CGGGAGAGAGAGAGAGAGAAAG	::::::::::::::::::	GAGUCUCUCUCUCUCUCUCCCU	Cleavage		2
pmir-661	NM_002056|GFPT1	1	-1	1	22	5285	5306	CGGGAGAGAGAGAGAGAGAAAG	::::::::::::::::::	UGGUCUCUCUCUCUCUCUCCCU	Cleavage		1
pmir-693	NM_001080415|U2SURP	1	-1	1	23	3099	3121	AUAACGAUGAUGAUGAUGAUGAU	:.:::::::::::.::.:::::	UUUAUCAUCAUCAUUAUUGUUAU	Cleavage		1
pmir-721	NM_014563|TRAPPC2	1	-1	1	20	943	962	CAUCUCAAAAAAAAAAAAAA	:::::: :::::::::::::	UUUUUUGUUUUUUUGAGAUG	Cleavage		4
pmir-721	NM_001010867|IBA57	1	-1	1	20	3579	3598	CAUCUCAAAAAAAAAAAAAA	:::::::::::::::::::	UUUUUUUUUUUUUUGAGAUA	Cleavage		3
pmir-721	NM_016619|PLAC8	1	-1	1	20	440	459	CAUCUCAAAAAAAAAAAAAA	:::::::::::::::::::	UUUUUUUUUUUUUUGAGAUA	Cleavage		1
pmir-721	NM_001170570|CXorf56	1	-1	1	20	183	202	CAUCUCAAAAAAAAAAAAAA	:::::::::::::::::::	UUUUUUUUUUUUUUGAGAUA	Cleavage		1
pmir-721	NM_002489|NDUFA4	1	-1	1	20	659	678	CAUCUCAAAAAAAAAAAAAA	:::::::::::::::::::	UUUUUUUUUUUUUUGAGAUA	Cleavage		1
pmir-721	NM_133259|LRPPRC	1	-1	1	20	1443	1462	CAUCUCAAAAAAAAAAAAAA	:::::::::::::::::::	UUUUUUUUUUUUUUGAGAUA	Cleavage		1
pmir-721	NM_001174103|SGK494	1	-1	1	20	726	745	CAUCUCAAAAAAAAAAAAAA	:::::::::::::::::::	UUUUUUUUUUUUUUGAGAUA	Cleavage		2
pmir-721	NM_001257160|CEP41	1	-1	1	20	1598	1617	CAUCUCAAAAAAAAAAAAAA	:::::::::::::::::::	UUUUUUUUUUUUUUGAGAUA	Cleavage		2
pmir-721	NM_003566|EEA1	1	-1	1	20	1946	1965	CAUCUCAAAAAAAAAAAAAA	:::::::::::::::::::	UUUUUUUUUUUUUUGAGAUA	Cleavage		1
pmir-721	NM_003309|TSPYL1	1	-1	1	20	2705	2724	CAUCUCAAAAAAAAAAAAAA	:::::::::::::::::::	UUUUUUUUUUUUUUGAGAUA	Cleavage		2
pmir-721	NM_001099694|ZNF578	1	-1	1	20	1194	1213	CAUCUCAAAAAAAAAAAAAA	:::::::::::::::::::	UUUUUUUUUUUUUUGAGAUA	Cleavage		3
pmir-721	NM_001031701|NT5DC3	1	-1	1	20	3131	3150	CAUCUCAAAAAAAAAAAAAA	:::::::::::::::::::	UUUUUUUUUUUUUUGAGAUU	Cleavage		3
pmir-721	NM_182503|ADAT2	1	-1	1	20	2949	2968	CAUCUCAAAAAAAAAAAAAA	:::::::::::::::::::	UUUUUUUUUUUUUUGAGAUA	Cleavage		1
pmir-721	NM_001007561|IRGQ	1	-1	1	20	4107	4126	CAUCUCAAAAAAAAAAAAAA	:::::::::::::::::::	UUUUUUUUUUUUUUGAGAUA	Cleavage		3
pmir-721	NM_001204183|NEK2	1	-1	1	20	250	269	CAUCUCAAAAAAAAAAAAAA	::::: ::::::::::::::	UUUUUAUUUUUUUUGAGAUG	Cleavage		1
pmir-721	NM_001256317|TMPRSS3	1	-1	1	20	189	208	CAUCUCAAAAAAAAAAAAAA	:::::: :::::::::::::	UUUUUUGUUUUUUUGAGAUG	Cleavage		1
pmir-721	NM_176889|TAS2R20	1	-1	1	20	604	623	CAUCUCAAAAAAAAAAAAAA	::::: ::::::::::::::	UUUUUCUUUUUUUUGAGAUG	Cleavage		1
pmir-721	NM_001199239|GPANK1	1	-1	1	20	552	571	CAUCUCAAAAAAAAAAAAAA	:: :::::::::::::::::	UUCUUUUUUUUUUUGAGAUG	Cleavage		1
pmir-721	NM_001136230|HSD17B13	1	-1	1	20	896	915	CAUCUCAAAAAAAAAAAAAA	:::::: :::::::::::::	UUUUUUGUUUUUUUGAGAUG	Cleavage		1
pmir-737	NM_001185100|CD22	1	-1	1	21	288	308	UGUGUGUGUGUGUGUGCGCGU	::: ::::::::::::::::	ACGCACACACACACACACACA	Cleavage		2
pmir-737	NM_001144774|ELAVL4	1	-1	1	21	55	75	UGUGUGUGUGUGUGUGCGCGU	::::::.::::::::::::.:	ACGCGCGCACACACACACAUA	Cleavage		1
pmir-737	NM_001185101|CD22	1	-1	1	21	119	139	UGUGUGUGUGUGUGUGCGCGU	::: ::::::::::::::::	ACGCACACACACACACACACA	Cleavage		2
pmir-737	NM_022160|DMRTA1	1	-1	1	21	52	72	UGUGUGUGUGUGUGUGCGCGU	:::.:::::::::.:::::::	ACGUGCACACACAUACACACA	Cleavage		1
pmir-737	NM_001101676|SAMD12	1	-1	1	21	7174	7194	UGUGUGUGUGUGUGUGCGCGU	:: ::::::::::::::::::	ACACGCACACACACACACACA	Cleavage		1
pmir-737	NM_181521|CMTM4	1	-1	1	21	889	909	UGUGUGUGUGUGUGUGCGCGU	.::::::::::..::::::::	GCGCGCACACAUGCACACACA	Cleavage		1
pmir-737	NM_133374|ZNF618	1	-1	1	21	271	291	UGUGUGUGUGUGUGUGCGCGU	:: ::::::::::::::::::	ACACGCACACACACACACACA	Cleavage		3
pmir-737	NM_002056|GFPT1	1	-1	1	21	1967	1987	UGUGUGUGUGUGUGUGCGCGU	:.:.:.:::::::::::::::	AUGUGUACACACACACACACA	Cleavage		1
pmir-737	NM_001085471|FOXN3	1	-1	1	21	814	834	UGUGUGUGUGUGUGUGCGCGU	:::: ::::::::::::::::	ACGCACACACACACACACACA	Cleavage		2
pmir-737	NM_015155|LARP4B	1	-1	1	21	4174	4194	UGUGUGUGUGUGUGUGCGCGU	.::.::::::.::::::::::	GCGUGCACACGCACACACACA	Cleavage		1
pmir-737	NM_004491|ARHGAP35	1	-1	1	21	3226	3246	UGUGUGUGUGUGUGUGCGCGU	:: ::::::::::::::::::	ACACGCACACACACACACACA	Cleavage		2
pmir-737	NM_198465|NRK	1	-1	1	21	2694	2714	UGUGUGUGUGUGUGUGCGCGU	:.:.:::::::::::.:::::	AUGUGCACACACACAUACACA	Cleavage		1
pmir-737	NM_180991|SLCO4C1	1	-1	1	21	227	247	UGUGUGUGUGUGUGUGCGCGU	::: :::::::::::::::::	ACGAGCACACACACACACACA	Cleavage		3
pmir-737	NM_203451|SERTM1	1	-1	1	21	1887	1907	UGUGUGUGUGUGUGUGCGCGU	:::: ::::::::::::::::	ACGCACACACACACACACACA	Cleavage		2
pmir-737	NM_004637|RAB7A	1	-1	1	21	177	197	UGUGUGUGUGUGUGUGCGCGU	:: ::::::::::::::::::	ACACGCACACACACACACACA	Cleavage		1
pmir-737	NM_001178080|STAT6	1	-1	1	21	278	298	UGUGUGUGUGUGUGUGCGCGU	.:::::::::.:::.::::::	GCGCGCACACGCACGCACACA	Cleavage		1
pmir-737	NM_021165|FAM5B	1	-1	1	21	180	200	UGUGUGUGUGUGUGUGCGCGU	.:::::::.::.:::::::::	GCGCGCACGCAUACACACACA	Cleavage		1
pmir-737	NM_181337|KAAG1	1	-1	1	21	232	252	UGUGUGUGUGUGUGUGCGCGU	:::: ::::::::::::::::	ACGCACACACACACACACACA	Cleavage		1
pmir-737	NM_170706|NMNAT2	1	-1	1	21	727	747	UGUGUGUGUGUGUGUGCGCGU	:::::::.::::.:::::::	CCGCGCACGCACAUACACACA	Cleavage		6
pmir-737	NM_152721|DOK6	1	-1	1	21	6632	6652	UGUGUGUGUGUGUGUGCGCGU	:.:: ::::::::::::::::	AUGCUCACACACACACACACA	Cleavage		2
pmir-737	NM_003068|SNAI2	1	-1	1	21	127	147	UGUGUGUGUGUGUGUGCGCGU	:.:: ::::::::::::::::	AUGCACACACACACACACACA	Cleavage		2
pmir-737	NM_178468|FAM83C	1	-1	1	21	143	163	UGUGUGUGUGUGUGUGCGCGU	.:.:.:::::::::::::::	UUGUGUACACACACACACACA	Cleavage		3
pmir-737	NM_016370|RAB9B	1	-1	1	21	73	93	UGUGUGUGUGUGUGUGCGCGU	:.::::::::::.::::::	GAGUGCACACACACGCACACA	Cleavage		1
pmir-767	NM_198098|AQP1	1	-1	1	21	161	181	GAGAGAGAAAGAGAGAGAUAA	:::::::.:::::::::.::	CUAUCUCUUUCUUUCUCUUUC	Cleavage		1
pmir-767	NM_013393|FTSJ2	1	-1	1	21	127	147	GAGAGAGAAAGAGAGAGAUAA	: ::::::::::::::::::	CUCUCUCUCUCUUUCUCUCUC	Cleavage		1
pmir-767	NM_001171161|SIGLEC10	1	-1	1	21	95	115	GAGAGAGAAAGAGAGAGAUAA	: ::::::::::::::::::	CUCUCUCUCUCUUUCUCUCUC	Cleavage		2
pmir-767	NM_001171161|SIGLEC10	1	-1	1	21	113	133	GAGAGAGAAAGAGAGAGAUAA	::::::::::::::::::	CUCUCUCUCUCUUUCUCUCUC	Cleavage		2
pmir-767	NM_015083|CDK12	1	-1	1	21	774	794	GAGAGAGAAAGAGAGAGAUAA	: ::::::::::::::::::	CUCUCUCUCUCUUUCUCUCUC	Cleavage		4
pmir-767	NM_001135597|CCDC88A	1	-1	1	21	1413	1433	GAGAGAGAAAGAGAGAGAUAA	: ::::::::::::::::::	CUCUCUCUCUCUUUCUCUCUC	Cleavage		3
pmir-767	NM_018100|EFHC1	1	-1	1	21	999	1019	GAGAGAGAAAGAGAGAGAUAA	:: :::::::::::::::::	AUAACUCUCUCUUUCUCUCUC	Cleavage		1
pmir-767	NM_052847|GNG7	1	-1	1	21	24	44	GAGAGAGAAAGAGAGAGAUAA	: ::::::::::::::::::	CUCUCUCUCUCUUUCUCUCUC	Cleavage		3
pmir-767	NM_002398|MEIS1	1	-1	1	21	791	811	GAGAGAGAAAGAGAGAGAUAA	::::::::::::::::::	CGCUCUCUCUCUUUCUCUCUC	Cleavage		1
pmir-767	NM_001947|DUSP7	1	-1	1	21	1039	1059	GAGAGAGAAAGAGAGAGAUAA	::::::::::::::::::	CCCUCUCUCUCUUUCUCUCUC	Cleavage		5
pmir-767	NM_024422|DSC2	1	-1	1	21	705	725	GAGAGAGAAAGAGAGAGAUAA	::::::::::::::::::	GCAUCUCUCUCUUUCUCUCUG	Cleavage		3
pmir-767	NM_004949|DSC2	1	-1	1	21	913	933	GAGAGAGAAAGAGAGAGAUAA	::::::::::::::::::	GCAUCUCUCUCUUUCUCUCUG	Cleavage		3
pmir-321	NM_005885|MARCH6	1.5	-1	1	21	5928	5948	AAGCUCAGGAGGGAUAGCGCU	: ::::.:..:::::::::::	AUCGCUGUUUCUCCUGAGCUU	Cleavage		1
pmir-352	NM_001031848|SERPINB8	1.5	-1	1	21	220	240	UUGACAGAAGAUAGAGAGCAC	::::::.:.::::.::::::	AUGCUCUUUGUCUUUUGUCAA	Cleavage		1
pmir-649	NM_005885|MARCH6	1.5	-1	1	21	5928	5948	AAGCUCAGGAGGGAUAGCGCA	::::.:..:::::::::::	AUCGCUGUUUCUCCUGAGCUU	Cleavage		1
pmir-651	NM_005885|MARCH6	1.5	-1	1	21	5928	5948	AAGCUCAGGAGGGAUAGCGCC	::::.:..:::::::::::	AUCGCUGUUUCUCCUGAGCUU	Cleavage		1
pmir-658	NM_003707|RUVBL1	1.5	-1	1	20	238	257	CGGGAGAGAGAGAGAGAGAA	:::::::::::::::::.:	UUCUCUCUCUCUCUCUCUCU	Cleavage		1
pmir-658	NM_002924|RGS7	1.5	-1	1	20	282	301	CGGGAGAGAGAGAGAGAGAA	:::::::::::::::::.:	UUCUCUCUCUCUCUCUCUCA	Cleavage		1
pmir-658	NM_001193475|PPP1R21	1.5	-1	1	20	472	491	CGGGAGAGAGAGAGAGAGAA	:::::::::::::::::.:	UUCUCUCUCUCUCUCUCUCU	Cleavage		2
pmir-658	NM_001077186|MYH14	1.5	-1	1	20	381	400	CGGGAGAGAGAGAGAGAGAA	:::::::::::::::::.:	UUCUCUCUCUCUCUCUCUCU	Cleavage		1
pmir-658	NM_001244910|FCGR1B	1.5	-1	1	20	511	530	CGGGAGAGAGAGAGAGAGAA	:::::::::::::::::.:	UUCUCUCUCUCUCUCUCUCC	Cleavage		2
pmir-658	NM_019855|CABP5	1.5	-1	1	20	719	738	CGGGAGAGAGAGAGAGAGAA	:::::::::::::::::.:	UUCUCUCUCUCUCUCUCUCU	Cleavage		3
pmir-658	NM_019855|CABP5	1.5	-1	1	20	737	756	CGGGAGAGAGAGAGAGAGAA	::::::::::::::::.:	CUCUCUCUCUCUCUCUCUCU	Cleavage		3
pmir-658	NM_001134418|LEPREL1	1.5	-1	1	20	186	205	CGGGAGAGAGAGAGAGAGAA	:::::::::::::::::.:	UUCUCUCUCUCUCUCUCUCU	Cleavage		1
pmir-658	NM_004262|TMPRSS11D	1.5	-1	1	20	1057	1076	CGGGAGAGAGAGAGAGAGAA	::::.::::::::::::::	UUCUUUCUCUCUCUCUCCCC	Cleavage		1
pmir-658	NM_053277|CLIC6	1.5	-1	1	20	349	368	CGGGAGAGAGAGAGAGAGAA	:::::::::::::::::.:	UUCUCUCUCUCUCUCUCUCU	Cleavage		1
pmir-658	NM_022131|CLSTN2	1.5	-1	1	20	549	568	CGGGAGAGAGAGAGAGAGAA	:::::::::::::::::.:	UUCUCUCUCUCUCUCUCUCU	Cleavage		1
pmir-658	NM_001172672|PNPLA4	1.5	-1	1	20	1005	1024	CGGGAGAGAGAGAGAGAGAA	:::::::::::::::::.:	UUCUCUCUCUCUCUCUCUCU	Cleavage		2
pmir-658	NM_007286|SYNPO	1.5	-1	1	20	328	347	CGGGAGAGAGAGAGAGAGAA	:::::::::::::::::.:	UUCUCUCUCUCUCUCUCUCA	Cleavage		1
pmir-658	NM_001001557|GDF6	1.5	-1	1	20	271	290	CGGGAGAGAGAGAGAGAGAA	:::::::::::::::::.:	UUCUCUCUCUCUCUCUCUCU	Cleavage		2
pmir-658	NM_001001557|GDF6	1.5	-1	1	20	289	308	CGGGAGAGAGAGAGAGAGAA	::::::::::::::::.:	CUCUCUCUCUCUCUCUCUCU	Cleavage		2
pmir-658	NM_013276|SHPK	1.5	-1	1	20	1209	1228	CGGGAGAGAGAGAGAGAGAA	:::::::::::::::::.:	UUCUCUCUCUCUCUCUCUCU	Cleavage		1
pmir-658	NM_003677|DENR	1.5	-1	1	20	416	435	CGGGAGAGAGAGAGAGAGAA	:::::::::::::::::.:	UUCUCUCUCUCUCUCUCUCU	Cleavage		2
pmir-658	NM_145234|CHRDL1	1.5	-1	1	20	484	503	CGGGAGAGAGAGAGAGAGAA	:::::::::::::::::.:	UUCUCUCUCUCUCUCUCUCU	Cleavage		1
pmir-658	NM_007308|SNCA	1.5	-1	1	20	1258	1277	CGGGAGAGAGAGAGAGAGAA	:::::::::::::::::.:	UUCUCUCUCUCUCUCUCUCU	Cleavage		2
pmir-658	NM_021183|RAP2C	1.5	-1	1	20	2059	2078	CGGGAGAGAGAGAGAGAGAA	:::::::::::::::::.:	UUCUCUCUCUCUCUCUCUCU	Cleavage		4
pmir-658	NM_021183|RAP2C	1.5	-1	1	20	2077	2096	CGGGAGAGAGAGAGAGAGAA	::::::::::::::::.:	CUCUCUCUCUCUCUCUCUCU	Cleavage		4
pmir-658	NM_021183|RAP2C	1.5	-1	1	20	2095	2114	CGGGAGAGAGAGAGAGAGAA	::::::::::::::::.:	CUCUCUCUCUCUCUCUCUCU	Cleavage		4
pmir-658	NM_005591|MRE11A	1.5	-1	1	20	629	648	CGGGAGAGAGAGAGAGAGAA	:::::::::::::::::.:	UUCUCUCUCUCUCUCUCUCU	Cleavage		2
pmir-658	NM_018969|GPR173	1.5	-1	1	20	255	274	CGGGAGAGAGAGAGAGAGAA	:::::::::::::::::.:	UUCUCUCUCUCUCUCUCUCU	Cleavage		2
pmir-658	NM_018969|GPR173	1.5	-1	1	20	275	294	CGGGAGAGAGAGAGAGAGAA	::::::::::::::::.:	GUCUCUCUCUCUCUCUCUCU	Cleavage		2
pmir-658	NM_173872|CLCN3	1.5	-1	1	20	461	480	CGGGAGAGAGAGAGAGAGAA	:::::::::::::::::.:	UUCUCUCUCUCUCUCUCUCU	Cleavage		2
pmir-658	NM_001829|CLCN3	1.5	-1	1	20	529	548	CGGGAGAGAGAGAGAGAGAA	:::::::::::::::::.:	UUCUCUCUCUCUCUCUCUCU	Cleavage		2
pmir-658	NM_015083|CDK12	1.5	-1	1	20	786	805	CGGGAGAGAGAGAGAGAGAA	:::::::::::::::::.:	UUCUCUCUCUCUCUCUCUCU	Cleavage		2
pmir-658	NM_015083|CDK12	1.5	-1	1	20	804	823	CGGGAGAGAGAGAGAGAGAA	::::::::::::::::.:	CUCUCUCUCUCUCUCUCUCU	Cleavage		2
pmir-658	NM_020177|FEM1C	1.5	-1	1	20	1345	1364	CGGGAGAGAGAGAGAGAGAA	:::::::::::::::::.:	UUCUCUCUCUCUCUCUCUCU	Cleavage		4
pmir-658	NM_004797|ADIPOQ	1.5	-1	1	20	3268	3287	CGGGAGAGAGAGAGAGAGAA	:::::::::::::::::.:	UUCUCUCUCUCUCUCUCUCU	Cleavage		2
pmir-658	NM_052847|GNG7	1.5	-1	1	20	16	35	CGGGAGAGAGAGAGAGAGAA	:::::::::::::::::.:	UUCUCUCUCUCUCUCUCUCU	Cleavage		2
pmir-658	NM_002035|KDSR	1.5	-1	1	20	436	455	CGGGAGAGAGAGAGAGAGAA	:::::::::::::::::.:	UUCUCUCUCUCUCUCUCUCU	Cleavage		3
pmir-658	NM_002035|KDSR	1.5	-1	1	20	496	515	CGGGAGAGAGAGAGAGAGAA	::::::::::::::::.:	GUCUCUCUCUCUCUCUCUCU	Cleavage		3
pmir-658	NM_012072|CD93	1.5	-1	1	20	1361	1380	CGGGAGAGAGAGAGAGAGAA	:::::::::::::::::.:	UUCUCUCUCUCUCUCUCUCU	Cleavage		1
pmir-658	NM_017831|RNF125	1.5	-1	1	20	1633	1652	CGGGAGAGAGAGAGAGAGAA	:::::::::::::::::.:	UUCUCUCUCUCUCUCUCUCU	Cleavage		2
pmir-658	NM_052925|LENG8	1.5	-1	1	20	300	319	CGGGAGAGAGAGAGAGAGAA	::.:::::::::::::..::	UUUUCUCUCUCUCUCUUUCG	Cleavage		2
pmir-658	NM_001080475|PLEKHM3	1.5	-1	1	20	6993	7012	CGGGAGAGAGAGAGAGAGAA	:::::::::::::::::.:	UUCUCUCUCUCUCUCUCUCA	Cleavage		2
pmir-658	NM_020400|LPAR5	1.5	-1	1	20	722	741	CGGGAGAGAGAGAGAGAGAA	::::.:.::::::::::.::	UUCUUUUUCUCUCUCUCUCG	Cleavage		3
pmir-658	NM_001113178|NFAT5	1.5	-1	1	20	3463	3482	CGGGAGAGAGAGAGAGAGAA	:::::::::::::::::.:	UUCUCUCUCUCUCUCUCUCU	Cleavage		2
pmir-658	NM_003417|ZNF264	1.5	-1	1	20	9523	9542	CGGGAGAGAGAGAGAGAGAA	:::::::::::::::::.:	UUCUCUCUCUCUCUCUCUCU	Cleavage		1
pmir-658	NM_017637|BNC2	1.5	-1	1	20	6222	6241	CGGGAGAGAGAGAGAGAGAA	::::::::::::::::.:	GUCUCUCUCUCUCUCUCUCU	Cleavage		2
pmir-658	NM_001990|EYA3	1.5	-1	1	20	185	204	CGGGAGAGAGAGAGAGAGAA	::::::::::::::::.:	CUCUCUCUCUCUCUCUCUCU	Cleavage		5
pmir-658	NM_001135050|IGSF9	1.5	-1	1	20	214	233	CGGGAGAGAGAGAGAGAGAA	::::::::::::::::.:	CUCUCUCUCUCUCUCUCUCU	Cleavage		1
pmir-658	NM_001039111|TRIM71	1.5	-1	1	20	41	60	CGGGAGAGAGAGAGAGAGAA	::::::::::::::::.:	GUCUCUCUCUCUCUCUCUCU	Cleavage		2
pmir-658	NM_024657|MORC4	1.5	-1	1	20	67	86	CGGGAGAGAGAGAGAGAGAA	::::::::::::::::.:	GUCUCUCUCUCUCUCUCUCU	Cleavage		2
pmir-658	NM_024657|MORC4	1.5	-1	1	20	85	104	CGGGAGAGAGAGAGAGAGAA	::::::::::::::::.:	CUCUCUCUCUCUCUCUCUCU	Cleavage		2
pmir-658	NM_001085354|MORC4	1.5	-1	1	20	140	159	CGGGAGAGAGAGAGAGAGAA	::::::::::::::::.:	GUCUCUCUCUCUCUCUCUCU	Cleavage		2
pmir-658	NM_001085354|MORC4	1.5	-1	1	20	158	177	CGGGAGAGAGAGAGAGAGAA	::::::::::::::::.:	CUCUCUCUCUCUCUCUCUCU	Cleavage		2
pmir-658	NM_001271606|BASP1	1.5	-1	1	20	45	64	CGGGAGAGAGAGAGAGAGAA	::::::::::::::::.:	CUCUCUCUCUCUCUCUCUCU	Cleavage		4
pmir-658	NM_001711|BGN	1.5	-1	1	20	584	603	CGGGAGAGAGAGAGAGAGAA	::::::::::::::::.:	CUCUCUCUCUCUCUCUCUCU	Cleavage		2
pmir-658	NM_175922|PRR18	1.5	-1	1	20	1065	1084	CGGGAGAGAGAGAGAGAGAA	::::::::::::::::.:	GUCUCUCUCUCUCUCUCUCU	Cleavage		1
pmir-658	NM_001042425|TFAP2A	1.5	-1	1	20	1174	1193	CGGGAGAGAGAGAGAGAGAA	:::::::::::::::::.	CUCUCUCUCUCUCUCUCCUC	Cleavage		1
pmir-658	NM_198439|KBTBD3	1.5	-1	1	20	655	674	CGGGAGAGAGAGAGAGAGAA	:::::::::::::::::.	CUCUCUCUCUCUCUCUCCUC	Cleavage		1
pmir-658	NM_001947|DUSP7	1.5	-1	1	20	1045	1064	CGGGAGAGAGAGAGAGAGAA	:::::.::::::::::::	CUCUCUUUCUCUCUCUCCCU	Cleavage		5
pmir-658	NM_145185|MAP2K7	1.5	-1	1	20	613	632	CGGGAGAGAGAGAGAGAGAA	::::::::::::::::.:	CUCUCUCUCUCUCUCUCUCU	Cleavage		1
pmir-658	NM_198392|TCF21	1.5	-1	1	20	1867	1886	CGGGAGAGAGAGAGAGAGAA	::::::::::::::::.:	CUCUCUCUCUCUCUCUCUCU	Cleavage		2
pmir-658	NM_152289|ZNF561	1.5	-1	1	20	1921	1940	CGGGAGAGAGAGAGAGAGAA	:::.::::::::::::::	CUCUUUCUCUCUCUCUCCCC	Cleavage		2
pmir-658	NM_153839|GPR111	1.5	-1	1	20	1288	1307	CGGGAGAGAGAGAGAGAGAA	:::::::::::.::::::	CUCUCUCUCUCUUUCUCCCU	Cleavage		3
pmir-658	NM_001024401|SBK1	1.5	-1	1	20	2011	2030	CGGGAGAGAGAGAGAGAGAA	::::::::::::::::.:	CUCUCUCUCUCUCUCUCUCU	Cleavage		4
pmir-658	NM_001024401|SBK1	1.5	-1	1	20	2029	2048	CGGGAGAGAGAGAGAGAGAA	::::::::::::::::.:	CUCUCUCUCUCUCUCUCUCU	Cleavage		4
pmir-658	NM_001024401|SBK1	1.5	-1	1	20	2060	2079	CGGGAGAGAGAGAGAGAGAA	:::::.::::::::::::	CUCUCUUUCUCUCUCUCCCU	Cleavage		4
pmir-658	NM_001195144|ANKRD44	1.5	-1	1	20	1596	1615	CGGGAGAGAGAGAGAGAGAA	:::::::::::::::.::	CUCUCUCUCUCUCUCUUCCU	Cleavage		2
pmir-658	NM_001135597|CCDC88A	1.5	-1	1	20	1395	1414	CGGGAGAGAGAGAGAGAGAA	::::::::::::::::.:	GUCUCUCUCUCUCUCUCUCU	Cleavage		3
pmir-658	NM_001135597|CCDC88A	1.5	-1	1	20	1417	1436	CGGGAGAGAGAGAGAGAGAA	:::::::.::::::::::	CUCUCUCUUUCUCUCUCCCU	Cleavage		3
pmir-658	NM_001135597|CCDC88A	1.5	-1	1	20	1435	1454	CGGGAGAGAGAGAGAGAGAA	:::.:::::::::::..::	CUCUUUCUCUCUCUCUUUCG	Cleavage		3
pmir-658	NM_001139468|TBL1X	1.5	-1	1	20	836	855	CGGGAGAGAGAGAGAGAGAA	:.::::::::::::::::	CUUUCUCUCUCUCUCUCCCU	Cleavage		1
pmir-658	NM_013261|PPARGC1A	1.5	-1	1	20	741	760	CGGGAGAGAGAGAGAGAGAA	::::::::::::::::.:	GUCUCUCUCUCUCUCUCUCU	Cleavage		2
pmir-658	NM_014935|PLEKHA6	1.5	-1	1	20	1795	1814	CGGGAGAGAGAGAGAGAGAA	:::::::::::.::::::	CUCUCUCUCUCUUUCUCCCA	Cleavage		1
pmir-658	NM_001204300|ARHGAP19	1.5	-1	1	20	759	778	CGGGAGAGAGAGAGAGAGAA	:::::::::::::.::::	AUCUCUCUCUCUCUUUCCCU	Cleavage		1
pmir-658	NM_015059|TLN2	1.5	-1	1	20	1357	1376	CGGGAGAGAGAGAGAGAGAA	::::::::::::::::.:	CUCUCUCUCUCUCUCUCUCU	Cleavage		1
pmir-658	NM_001142413|C9orf47	1.5	-1	1	20	284	303	CGGGAGAGAGAGAGAGAGAA	::::::::::::::::.:	GUCUCUCUCUCUCUCUCUCU	Cleavage		2
pmir-658	NM_003123|SPN	1.5	-1	1	20	1572	1591	CGGGAGAGAGAGAGAGAGAA	::::::::::::::::.:	CUCUCUCUCUCUCUCUCUCU	Cleavage		1
pmir-658	NM_194286|SRRM4	1.5	-1	1	20	3491	3510	CGGGAGAGAGAGAGAGAGAA	::::::::::::::::.:	GUCUCUCUCUCUCUCUCUCU	Cleavage		4
pmir-658	NM_153456|HS6ST3	1.5	-1	1	20	2305	2324	CGGGAGAGAGAGAGAGAGAA	::::::::::::::::.:	GUCUCUCUCUCUCUCUCUCU	Cleavage		1
pmir-658	NM_001009899|KIAA2018	1.5	-1	1	20	2835	2854	CGGGAGAGAGAGAGAGAGAA	::::::::::::::::.:	CUCUCUCUCUCUCUCUCUCU	Cleavage		3
pmir-658	NM_005595|NFIA	1.5	-1	1	20	4534	4553	CGGGAGAGAGAGAGAGAGAA	::::::::::::::::.:	GUCUCUCUCUCUCUCUCUCU	Cleavage		1
pmir-658	NM_001134673|NFIA	1.5	-1	1	20	4593	4612	CGGGAGAGAGAGAGAGAGAA	::::::::::::::::.:	GUCUCUCUCUCUCUCUCUCU	Cleavage		1
pmir-658	NM_001101676|SAMD12	1.5	-1	1	20	5859	5878	CGGGAGAGAGAGAGAGAGAA	::::::::::::::::.:	CUCUCUCUCUCUCUCUCUCU	Cleavage		2
pmir-658	NM_001101676|SAMD12	1.5	-1	1	20	5877	5896	CGGGAGAGAGAGAGAGAGAA	::::::::::::::::.:	CUCUCUCUCUCUCUCUCUCU	Cleavage		2
pmir-658	NM_173598|KSR2	1.5	-1	1	20	12127	12146	CGGGAGAGAGAGAGAGAGAA	::::::::::::::::.:	CUCUCUCUCUCUCUCUCUCU	Cleavage		2
pmir-658	NM_173598|KSR2	1.5	-1	1	20	12145	12164	CGGGAGAGAGAGAGAGAGAA	::::::::::::::::.:	CUCUCUCUCUCUCUCUCUCU	Cleavage		2
pmir-658	NM_015283|DPY19L1	1.5	-1	1	20	661	680	CGGGAGAGAGAGAGAGAGAA	:::.::::::::::::..:	CUCUUUCUCUCUCUCUCUUG	Cleavage		1
pmir-661	NM_002924|RGS7	1.5	-1	1	22	280	301	CGGGAGAGAGAGAGAGAGAAAG	:::::::::::::::::::.:	CUUUCUCUCUCUCUCUCUCUCA	Cleavage		1
pmir-661	NM_007286|SYNPO	1.5	-1	1	22	326	347	CGGGAGAGAGAGAGAGAGAAAG	:::::::::::::::::::.:	CUUUCUCUCUCUCUCUCUCUCA	Cleavage		1
pmir-661	NM_003677|DENR	1.5	-1	1	22	414	435	CGGGAGAGAGAGAGAGAGAAAG	:::::::::::::::::::.:	CUUUCUCUCUCUCUCUCUCUCU	Cleavage		2
pmir-661	NM_015083|CDK12	1.5	-1	1	22	784	805	CGGGAGAGAGAGAGAGAGAAAG	:::::::::::::::::::.:	CUUUCUCUCUCUCUCUCUCUCU	Cleavage		2
pmir-661	NM_015083|CDK12	1.5	-1	1	22	806	827	CGGGAGAGAGAGAGAGAGAAAG	:: ::::::::::::::::.:	CUCUCUCUCUCUCUCUCUCUCU	Cleavage		2
pmir-661	NM_020177|FEM1C	1.5	-1	1	22	1343	1364	CGGGAGAGAGAGAGAGAGAAAG	:::::::::::::::::::.:	CUUUCUCUCUCUCUCUCUCUCU	Cleavage		3
pmir-661	NM_004797|ADIPOQ	1.5	-1	1	22	3266	3287	CGGGAGAGAGAGAGAGAGAAAG	:::::::::::::::::::.:	CUUUCUCUCUCUCUCUCUCUCU	Cleavage		3
pmir-661	NM_012072|CD93	1.5	-1	1	22	1359	1380	CGGGAGAGAGAGAGAGAGAAAG	:::::::::::::::::::.:	CUUUCUCUCUCUCUCUCUCUCU	Cleavage		2
pmir-661	NM_020400|LPAR5	1.5	-1	1	22	720	741	CGGGAGAGAGAGAGAGAGAAAG	::::::.:.::::::::::.::	CUUUCUUUUUCUCUCUCUCUCG	Cleavage		3
pmir-661	NM_001113178|NFAT5	1.5	-1	1	22	3461	3482	CGGGAGAGAGAGAGAGAGAAAG	:::::::::::::::::::.:	CUUUCUCUCUCUCUCUCUCUCU	Cleavage		3
pmir-661	NM_001134418|LEPREL1	1.5	-1	1	22	184	205	CGGGAGAGAGAGAGAGAGAAAG	.::::::::::::::::::.:	UUUUCUCUCUCUCUCUCUCUCU	Cleavage		1
pmir-661	NM_004262|TMPRSS11D	1.5	-1	1	22	1055	1076	CGGGAGAGAGAGAGAGAGAAAG	.:::::.::::::::::::::	UUUUCUUUCUCUCUCUCUCCCC	Cleavage		1
pmir-661	NM_001001557|GDF6	1.5	-1	1	22	269	290	CGGGAGAGAGAGAGAGAGAAAG	.::::::::::::::::::.:	UUUUCUCUCUCUCUCUCUCUCU	Cleavage		2
pmir-661	NM_001001557|GDF6	1.5	-1	1	22	291	312	CGGGAGAGAGAGAGAGAGAAAG	:: ::::::::::::::::.:	CUCUCUCUCUCUCUCUCUCUCU	Cleavage		2
pmir-661	NM_001990|EYA3	1.5	-1	1	22	185	206	CGGGAGAGAGAGAGAGAGAAAG	:: ::::::::::::::::.:	CUCUCUCUCUCUCUCUCUCUCU	Cleavage		4
pmir-661	NM_001172672|PNPLA4	1.5	-1	1	22	1003	1024	CGGGAGAGAGAGAGAGAGAAAG	: :::::::::::::::::.:	CAUUCUCUCUCUCUCUCUCUCU	Cleavage		2
pmir-661	NM_001193475|PPP1R21	1.5	-1	1	22	470	491	CGGGAGAGAGAGAGAGAGAAAG	::::::::::::::::::.:	AUUUCUCUCUCUCUCUCUCUCU	Cleavage		2
pmir-661	NM_019855|CABP5	1.5	-1	1	22	717	738	CGGGAGAGAGAGAGAGAGAAAG	::::::::::::::::::.:	GUUUCUCUCUCUCUCUCUCUCU	Cleavage		2
pmir-661	NM_019855|CABP5	1.5	-1	1	22	737	758	CGGGAGAGAGAGAGAGAGAAAG	: ::::::::::::::::.:	CUCUCUCUCUCUCUCUCUCUCU	Cleavage		2
pmir-661	NM_021183|RAP2C	1.5	-1	1	22	2057	2078	CGGGAGAGAGAGAGAGAGAAAG	::::::::::::::::::.:	GUUUCUCUCUCUCUCUCUCUCU	Cleavage		3
pmir-661	NM_021183|RAP2C	1.5	-1	1	22	2079	2100	CGGGAGAGAGAGAGAGAGAAAG	:: ::::::::::::::::.:	CUCUCUCUCUCUCUCUCUCUCU	Cleavage		3
pmir-661	NM_173872|CLCN3	1.5	-1	1	22	459	480	CGGGAGAGAGAGAGAGAGAAAG	::::::::::::::::::.:	AUUUCUCUCUCUCUCUCUCUCU	Cleavage		2
pmir-661	NM_001829|CLCN3	1.5	-1	1	22	527	548	CGGGAGAGAGAGAGAGAGAAAG	::::::::::::::::::.:	AUUUCUCUCUCUCUCUCUCUCU	Cleavage		2
pmir-661	NM_017637|BNC2	1.5	-1	1	22	6224	6245	CGGGAGAGAGAGAGAGAGAAAG	:: ::::::::::::::::.:	CUCUCUCUCUCUCUCUCUCUCU	Cleavage		2
pmir-661	NM_001135050|IGSF9	1.5	-1	1	22	214	235	CGGGAGAGAGAGAGAGAGAAAG	:: ::::::::::::::::.:	CUCUCUCUCUCUCUCUCUCUCU	Cleavage		1
pmir-661	NM_001039111|TRIM71	1.5	-1	1	22	39	60	CGGGAGAGAGAGAGAGAGAAAG	: ::::::::::::::::.:	GUGUCUCUCUCUCUCUCUCUCU	Cleavage		2
pmir-661	NM_024657|MORC4	1.5	-1	1	22	69	90	CGGGAGAGAGAGAGAGAGAAAG	:: ::::::::::::::::.:	CUCUCUCUCUCUCUCUCUCUCU	Cleavage		2
pmir-661	NM_024657|MORC4	1.5	-1	1	22	87	108	CGGGAGAGAGAGAGAGAGAAAG	::::::::::::::::.:	CUCUCUCUCUCUCUCUCUCUCA	Cleavage		2
pmir-661	NM_001085354|MORC4	1.5	-1	1	22	142	163	CGGGAGAGAGAGAGAGAGAAAG	:: ::::::::::::::::.:	CUCUCUCUCUCUCUCUCUCUCU	Cleavage		2
pmir-661	NM_001085354|MORC4	1.5	-1	1	22	160	181	CGGGAGAGAGAGAGAGAGAAAG	::::::::::::::::.:	CUCUCUCUCUCUCUCUCUCUCA	Cleavage		2
pmir-661	NM_001244910|FCGR1B	1.5	-1	1	22	509	530	CGGGAGAGAGAGAGAGAGAAAG	: :::::::::::::::::.:	CCUUCUCUCUCUCUCUCUCUCC	Cleavage		2
pmir-661	NM_001271606|BASP1	1.5	-1	1	22	45	66	CGGGAGAGAGAGAGAGAGAAAG	:: ::::::::::::::::.:	CUCUCUCUCUCUCUCUCUCUCU	Cleavage		3
pmir-661	NM_003707|RUVBL1	1.5	-1	1	22	236	257	CGGGAGAGAGAGAGAGAGAAAG	:::::::::::::::::.:	GAUUCUCUCUCUCUCUCUCUCU	Cleavage		1
pmir-661	NM_175922|PRR18	1.5	-1	1	22	1063	1084	CGGGAGAGAGAGAGAGAGAAAG	:: ::::::::::::::::.:	CUGUCUCUCUCUCUCUCUCUCU	Cleavage		1
pmir-661	NM_053277|CLIC6	1.5	-1	1	22	351	372	CGGGAGAGAGAGAGAGAGAAAG	:: ::::::::::::::::.:	CUCUCUCUCUCUCUCUCUCUCU	Cleavage		1
pmir-661	NM_022131|CLSTN2	1.5	-1	1	22	547	568	CGGGAGAGAGAGAGAGAGAAAG	: :::::::::::::::::.:	CAUUCUCUCUCUCUCUCUCUCU	Cleavage		1
pmir-661	NM_001947|DUSP7	1.5	-1	1	22	1043	1064	CGGGAGAGAGAGAGAGAGAAAG	:: :::::.::::::::::::	CUCUCUCUUUCUCUCUCUCCCU	Cleavage		5
pmir-661	NM_145185|MAP2K7	1.5	-1	1	22	613	634	CGGGAGAGAGAGAGAGAGAAAG	:: ::::::::::::::::.:	CUCUCUCUCUCUCUCUCUCUCU	Cleavage		1
pmir-661	NM_013276|SHPK	1.5	-1	1	22	1211	1232	CGGGAGAGAGAGAGAGAGAAAG	:: ::::::::::::::::.:	CUCUCUCUCUCUCUCUCUCUCU	Cleavage		1
pmir-661	NM_198392|TCF21	1.5	-1	1	22	1867	1888	CGGGAGAGAGAGAGAGAGAAAG	:: ::::::::::::::::.:	CUCUCUCUCUCUCUCUCUCUCU	Cleavage		2
pmir-661	NM_018969|GPR173	1.5	-1	1	22	253	274	CGGGAGAGAGAGAGAGAGAAAG	: :::::::::::::::::.:	CAUUCUCUCUCUCUCUCUCUCU	Cleavage		2
pmir-661	NM_018969|GPR173	1.5	-1	1	22	277	298	CGGGAGAGAGAGAGAGAGAAAG	:: ::::::::::::::::.:	CUCUCUCUCUCUCUCUCUCUCU	Cleavage		2
pmir-661	NM_153839|GPR111	1.5	-1	1	22	1286	1307	CGGGAGAGAGAGAGAGAGAAAG	:: :::::::::::.::::::	CUCUCUCUCUCUCUUUCUCCCU	Cleavage		3
pmir-661	NM_001024401|SBK1	1.5	-1	1	22	2011	2032	CGGGAGAGAGAGAGAGAGAAAG	:: ::::::::::::::::.:	CUCUCUCUCUCUCUCUCUCUCU	Cleavage		4
pmir-661	NM_001024401|SBK1	1.5	-1	1	22	2033	2054	CGGGAGAGAGAGAGAGAGAAAG	:: ::::::::::::::::.:	CUCUCUCUCUCUCUCUCUCUCU	Cleavage		4
pmir-661	NM_001135597|CCDC88A	1.5	-1	1	22	1397	1418	CGGGAGAGAGAGAGAGAGAAAG	:: ::::::::::::::::.:	CUCUCUCUCUCUCUCUCUCUCU	Cleavage		2
pmir-661	NM_001139468|TBL1X	1.5	-1	1	22	834	855	CGGGAGAGAGAGAGAGAGAAAG	:: :.::::::::::::::::	CUCUUUCUCUCUCUCUCUCCCU	Cleavage		1
pmir-661	NM_013261|PPARGC1A	1.5	-1	1	22	739	760	CGGGAGAGAGAGAGAGAGAAAG	:: ::::::::::::::::.:	CUGUCUCUCUCUCUCUCUCUCU	Cleavage		2
pmir-661	NM_015059|TLN2	1.5	-1	1	22	1357	1378	CGGGAGAGAGAGAGAGAGAAAG	:: ::::::::::::::::.:	CUCUCUCUCUCUCUCUCUCUCU	Cleavage		1
pmir-661	NM_002035|KDSR	1.5	-1	1	22	494	515	CGGGAGAGAGAGAGAGAGAAAG	:: ::::::::::::::::.:	CUGUCUCUCUCUCUCUCUCUCU	Cleavage		3
pmir-661	NM_002035|KDSR	1.5	-1	1	22	434	455	CGGGAGAGAGAGAGAGAGAAAG	:::::::::::::::::.:	GGUUCUCUCUCUCUCUCUCUCU	Cleavage		3
pmir-661	NM_001142413|C9orf47	1.5	-1	1	22	286	307	CGGGAGAGAGAGAGAGAGAAAG	:: ::::::::::::::::.:	CUCUCUCUCUCUCUCUCUCUCU	Cleavage		2
pmir-661	NM_017831|RNF125	1.5	-1	1	22	1635	1656	CGGGAGAGAGAGAGAGAGAAAG	:: ::::::::::::::::.:	CUCUCUCUCUCUCUCUCUCUCU	Cleavage		1
pmir-661	NM_003123|SPN	1.5	-1	1	22	1572	1593	CGGGAGAGAGAGAGAGAGAAAG	:: ::::::::::::::::.:	CUCUCUCUCUCUCUCUCUCUCU	Cleavage		1
pmir-661	NM_194286|SRRM4	1.5	-1	1	22	3489	3510	CGGGAGAGAGAGAGAGAGAAAG	:: ::::::::::::::::.:	CUGUCUCUCUCUCUCUCUCUCU	Cleavage		3
pmir-661	NM_001009899|KIAA2018	1.5	-1	1	22	2835	2856	CGGGAGAGAGAGAGAGAGAAAG	:: ::::::::::::::::.:	CUCUCUCUCUCUCUCUCUCUCU	Cleavage		3
pmir-661	NM_001101676|SAMD12	1.5	-1	1	22	5859	5880	CGGGAGAGAGAGAGAGAGAAAG	:: ::::::::::::::::.:	CUCUCUCUCUCUCUCUCUCUCU	Cleavage		2
pmir-661	NM_001101676|SAMD12	1.5	-1	1	22	5877	5898	CGGGAGAGAGAGAGAGAGAAAG	::::::::::::::::.:	CUCUCUCUCUCUCUCUCUCUCU	Cleavage		2
pmir-661	NM_003417|ZNF264	1.5	-1	1	22	9521	9542	CGGGAGAGAGAGAGAGAGAAAG	: :::::::::::::::::.:	CGUUCUCUCUCUCUCUCUCUCU	Cleavage		1
pmir-661	NM_007308|SNCA	1.5	-1	1	22	1256	1277	CGGGAGAGAGAGAGAGAGAAAG	:::::::::::::::::.:	AAUUCUCUCUCUCUCUCUCUCU	Cleavage		2
pmir-661	NM_173598|KSR2	1.5	-1	1	22	12127	12148	CGGGAGAGAGAGAGAGAGAAAG	:: ::::::::::::::::.:	CUCUCUCUCUCUCUCUCUCUCU	Cleavage		1
pmir-661	NM_052925|LENG8	1.5	-1	1	22	298	319	CGGGAGAGAGAGAGAGAGAAAG	::.:::::::::::::..::	UGUUUUCUCUCUCUCUCUUUCG	Cleavage		1
pmir-661	NM_001080475|PLEKHM3	1.5	-1	1	22	6991	7012	CGGGAGAGAGAGAGAGAGAAAG	:::::::::::::::::.:	AGUUCUCUCUCUCUCUCUCUCA	Cleavage		2
pmir-661	NM_001195144|ANKRD44	1.5	-1	1	22	1594	1615	CGGGAGAGAGAGAGAGAGAAAG	: :::::::::::::::.::	AUCUCUCUCUCUCUCUCUUCCU	Cleavage		2
pmir-661	NM_198439|KBTBD3	1.5	-1	1	22	653	674	CGGGAGAGAGAGAGAGAGAAAG	:::::::::::::::::.	AGCUCUCUCUCUCUCUCUCCUC	Cleavage		1
pmir-661	NM_152289|ZNF561	1.5	-1	1	22	1919	1940	CGGGAGAGAGAGAGAGAGAAAG	:::.::::::::::::::	UCCUCUUUCUCUCUCUCUCCCC	Cleavage		2
pmir-661	NM_001204300|ARHGAP19	1.5	-1	1	22	757	778	CGGGAGAGAGAGAGAGAGAAAG	:::::::::::::.::::	CCAUCUCUCUCUCUCUUUCCCU	Cleavage		1
pmir-661	NM_005595|NFIA	1.5	-1	1	22	4532	4553	CGGGAGAGAGAGAGAGAGAAAG	::::::::::::::::.:	GAGUCUCUCUCUCUCUCUCUCU	Cleavage		1
pmir-661	NM_001134673|NFIA	1.5	-1	1	22	4591	4612	CGGGAGAGAGAGAGAGAGAAAG	::::::::::::::::.:	GAGUCUCUCUCUCUCUCUCUCU	Cleavage		1
pmir-693	NM_004296|RGS6	1.5	-1	1	23	1294	1316	AUAACGAUGAUGAUGAUGAUGAU	: .::::::::..::::.:::::	ACUAUCAUCAUUGUCAUUGUUAU	Cleavage		1
pmir-721	NM_004230|S1PR2	1.5	-1	1	20	345	364	CAUCUCAAAAAAAAAAAAAA	:::::::::::::::::: :	UUUUUUUUUUUUUUGAGACG	Cleavage		3
pmir-721	NM_145298|APOBEC3F	1.5	-1	1	20	296	315	CAUCUCAAAAAAAAAAAAAA	:::::::::::::::::: :	UUUUUUUUUUUUUUGAGACG	Cleavage		5
pmir-721	NM_000961|PTGIS	1.5	-1	1	20	3212	3231	CAUCUCAAAAAAAAAAAAAA	:::::::::::::::::: :	UUUUUUUUUUUUUUGAGACG	Cleavage		2
pmir-721	NM_001267779|ZNF850	1.5	-1	1	20	118	137	CAUCUCAAAAAAAAAAAAAA	:::::::::::::::::: :	UUUUUUUUUUUUUUGAGACG	Cleavage		3
pmir-721	NM_001267779|ZNF850	1.5	-1	1	20	3575	3594	CAUCUCAAAAAAAAAAAAAA	:::::::::::::::::: :	UUUUUUUUUUUUUUGAGACG	Cleavage		3
pmir-721	NM_020714|ZNF490	1.5	-1	1	20	939	958	CAUCUCAAAAAAAAAAAAAA	::::::::::::::::: ::	UUUUUUUUUUUUUUGAGCUG	Cleavage		4
pmir-721	NM_020714|ZNF490	1.5	-1	1	20	1226	1245	CAUCUCAAAAAAAAAAAAAA	:::::::::::::::::: :	UUUUUUUUUUUUUUGAGACG	Cleavage		4
pmir-721	NM_001185039|ACOX1	1.5	-1	1	20	4305	4324	CAUCUCAAAAAAAAAAAAAA	:::::::::::::::::: :	UUUUUUUUUUUUUUGAGACG	Cleavage		2
pmir-721	NM_000140|FECH	1.5	-1	1	20	2448	2467	CAUCUCAAAAAAAAAAAAAA	:::::::::::::: :::::	UUUUUUUUUUUUUUAAGAUG	Cleavage		2
pmir-721	NM_022098|XPNPEP3	1.5	-1	1	20	2761	2780	CAUCUCAAAAAAAAAAAAAA	:::::::::::::::::: :	UUUUUUUUUUUUUUGAGACG	Cleavage		4
pmir-721	NM_032591|SLC9A7	1.5	-1	1	20	784	803	CAUCUCAAAAAAAAAAAAAA	::::::::::: ::::::::	UUUUUUUUUUUGUUGAGAUG	Cleavage		2
pmir-721	NM_003309|TSPYL1	1.5	-1	1	20	595	614	CAUCUCAAAAAAAAAAAAAA	:::::::::::::::::: :	UUUUUUUUUUUUUUGAGACG	Cleavage		2
pmir-721	NM_001099694|ZNF578	1.5	-1	1	20	2812	2831	CAUCUCAAAAAAAAAAAAAA	:::::::::::::: :::::	UUUUUUUUUUUUUUUAGAUG	Cleavage		3
pmir-721	NM_001037165|FOXK1	1.5	-1	1	20	5673	5692	CAUCUCAAAAAAAAAAAAAA	:::::::::::::::::: :	UUUUUUUUUUUUUUGAGACG	Cleavage		2
pmir-721	NM_017741|DCAF16	1.5	-1	1	20	837	856	CAUCUCAAAAAAAAAAAAAA	:::::::::::::::::.:	UUUUUUUUUUUUUUGAGGUA	Cleavage		3
pmir-721	NM_017741|DCAF16	1.5	-1	1	20	1376	1395	CAUCUCAAAAAAAAAAAAAA	:::::::::::::::::: :	UUUUUUUUUUUUUUGAGACG	Cleavage		3
pmir-721	NM_001146191|MPZL1	1.5	-1	1	20	961	980	CAUCUCAAAAAAAAAAAAAA	:::::::::::::::::.:	UUUUUUUUUUUUUUGAGGUA	Cleavage		1
pmir-721	NM_024569|MPZL1	1.5	-1	1	20	1038	1057	CAUCUCAAAAAAAAAAAAAA	:::::::::::::::::.:	UUUUUUUUUUUUUUGAGGUA	Cleavage		1
pmir-721	NM_032237|SGK196	1.5	-1	1	20	184	203	CAUCUCAAAAAAAAAAAAAA	:::::::::: :::::::::	UUUUUUUUUUCUUUGAGAUG	Translation		1
pmir-721	NM_001114403|UPK3BL	1.5	-1	1	20	126	145	CAUCUCAAAAAAAAAAAAAA	:::::::::::::::::: :	UUUUUUUUUUUUUUGAGACG	Cleavage		1
pmir-721	NM_173537|GTF2IRD2	1.5	-1	1	20	87	106	CAUCUCAAAAAAAAAAAAAA	::::::: ::::::::::::	UUUUUUUCUUUUUUGAGAUG	Cleavage		2
pmir-721	NM_001003795|GTF2IRD2B	1.5	-1	1	20	88	107	CAUCUCAAAAAAAAAAAAAA	::::::: ::::::::::::	UUUUUUUCUUUUUUGAGAUG	Cleavage		2
pmir-721	NM_006470|TRIM16	1.5	-1	1	20	193	212	CAUCUCAAAAAAAAAAAAAA	:::::::::::::::::: :	UUUUUUUUUUUUUUGAGACG	Cleavage		1
pmir-721	NM_001037330|TRIM16L	1.5	-1	1	20	196	215	CAUCUCAAAAAAAAAAAAAA	:::::::::::::::::: :	UUUUUUUUUUUUUUGAGACG	Cleavage		1
pmir-721	NM_182644|EPHA3	1.5	-1	1	20	692	711	CAUCUCAAAAAAAAAAAAAA	:::::::::::::::::: :	UUUUUUUUUUUUUUGAGACG	Cleavage		2
pmir-721	NM_138378|FDXACB1	1.5	-1	1	20	148	167	CAUCUCAAAAAAAAAAAAAA	:::::::::::::::::: :	UUUUUUUUUUUUUUGAGACG	Cleavage		1
pmir-721	NM_004696|SLC16A4	1.5	-1	1	20	127	146	CAUCUCAAAAAAAAAAAAAA	:::::::::::::::::: :	UUUUUUUUUUUUUUGAGACG	Cleavage		1
pmir-721	NM_001201548|SLC16A4	1.5	-1	1	20	132	151	CAUCUCAAAAAAAAAAAAAA	:::::::::::::::::: :	UUUUUUUUUUUUUUGAGACG	Cleavage		1
pmir-721	NM_144974|CCDC122	1.5	-1	1	20	410	429	CAUCUCAAAAAAAAAAAAAA	:::::::::::::::::: :	UUUUUUUUUUUUUUGAGACG	Cleavage		1
pmir-721	NM_152426|APOBEC3D	1.5	-1	1	20	282	301	CAUCUCAAAAAAAAAAAAAA	:::::::::::::::::: :	UUUUUUUUUUUUUUGAGACG	Cleavage		1
pmir-721	NM_014925|R3HDM2	1.5	-1	1	20	258	277	CAUCUCAAAAAAAAAAAAAA	:::::::::::::::::: :	UUUUUUUUUUUUUUGAGACG	Cleavage		1
pmir-721	NM_198532|C19orf35	1.5	-1	1	20	735	754	CAUCUCAAAAAAAAAAAAAA	:::::::::::::::::: :	UUUUUUUUUUUUUUGAGACG	Cleavage		1
pmir-721	NM_030760|S1PR5	1.5	-1	1	20	887	906	CAUCUCAAAAAAAAAAAAAA	::::::::::::::::: ::	UUUUUUUUUUUUUUGAGUUG	Cleavage		1
pmir-721	NM_018477|ACTR10	1.5	-1	1	20	275	294	CAUCUCAAAAAAAAAAAAAA	:::::::::::::::::: :	UUUUUUUUUUUUUUGAGACG	Cleavage		1
pmir-721	NM_000887|ITGAX	1.5	-1	1	20	343	362	CAUCUCAAAAAAAAAAAAAA	:::::::::::::::::: :	UUUUUUUUUUUUUUGAGACG	Cleavage		1
pmir-721	NM_000864|HTR1D	1.5	-1	1	20	237	256	CAUCUCAAAAAAAAAAAAAA	:::::::::::::::::: :	UUUUUUUUUUUUUUGAGACG	Cleavage		1
pmir-721	NM_016037|UTP11L	1.5	-1	1	20	772	791	CAUCUCAAAAAAAAAAAAAA	:::::::::::::::::: :	UUUUUUUUUUUUUUGAGACG	Cleavage		2
pmir-721	NM_003212|TDGF1	1.5	-1	1	20	264	283	CAUCUCAAAAAAAAAAAAAA	:::::::::::::::::: :	UUUUUUUUUUUUUUGAGACG	Cleavage		1
pmir-721	NM_080603|ZSWIM1	1.5	-1	1	20	317	336	CAUCUCAAAAAAAAAAAAAA	:::::::::::::::::: :	UUUUUUUUUUUUUUGAGAAG	Cleavage		1
pmir-721	NM_001042697|ZSWIM7	1.5	-1	1	20	330	349	CAUCUCAAAAAAAAAAAAAA	::::::::: ::::::::::	UUUUUUUUUCUUUUGAGAUG	Translation		1
pmir-721	NM_001097615|POLR2J3	1.5	-1	1	20	858	877	CAUCUCAAAAAAAAAAAAAA	:::::::::::::::::: :	UUUUUUUUUUUUUUGAGACG	Cleavage		1
pmir-721	NM_213598|ZNF543	1.5	-1	1	20	252	271	CAUCUCAAAAAAAAAAAAAA	:::::::::::::::::: :	UUUUUUUUUUUUUUGAGACG	Cleavage		2
pmir-721	NM_032959|POLR2J2	1.5	-1	1	20	860	879	CAUCUCAAAAAAAAAAAAAA	:::::::::::::::::: :	UUUUUUUUUUUUUUGAGACG	Cleavage		1
pmir-737	NM_005359|SMAD4	1.5	-1	1	21	5625	5645	UGUGUGUGUGUGUGUGCGCGU	.::.::::::::::::.:::.	GCGUGCACACACACACGCACG	Cleavage		3
pmir-737	NM_002903|RCVRN	1.5	-1	1	21	58	78	UGUGUGUGUGUGUGUGCGCGU	.:.:::::::::::::::..	CUGUGCACACACACACACAUG	Cleavage		2
pmir-737	NM_133486|MBNL3	1.5	-1	1	21	5380	5400	UGUGUGUGUGUGUGUGCGCGU	:::.:..::::::::::::::	ACGUGUGCACACACACACACA	Cleavage		1
pmir-737	NM_001170704|MBNL3	1.5	-1	1	21	5351	5371	UGUGUGUGUGUGUGUGCGCGU	:::.:..::::::::::::::	ACGUGUGCACACACACACACA	Cleavage		1
pmir-737	NM_002855|PVRL1	1.5	-1	1	21	778	798	UGUGUGUGUGUGUGUGCGCGU	:::.:::::::::::::::..	ACGUGCACACACACACACAUG	Cleavage		2
pmir-737	NM_001015045|FAM13A	1.5	-1	1	21	247	267	UGUGUGUGUGUGUGUGCGCGU	:::::::..:::.::::::::	ACGCGCAUGCACGCACACACA	Cleavage		1
pmir-737	NM_022062|PKNOX2	1.5	-1	1	21	1790	1810	UGUGUGUGUGUGUGUGCGCGU	::::::::::: :::::::::	ACGCGCACACAGACACACACA	Translation		1
pmir-737	NM_152380|TBX15	1.5	-1	1	21	383	403	UGUGUGUGUGUGUGUGCGCGU	:::.:::::::::::.:::.:	ACGUGCACACACACAUACAUA	Cleavage		2
pmir-737	NM_152321|ERP27	1.5	-1	1	21	138	158	UGUGUGUGUGUGUGUGCGCGU	:::::..:::::::::::.::	ACGCGUGCACACACACACGCA	Cleavage		3
pmir-737	NM_170706|NMNAT2	1.5	-1	1	21	689	709	UGUGUGUGUGUGUGUGCGCGU	:: :::::::::::::::::.	ACACGCACACACACACACACG	Cleavage		6
pmir-737	NM_000612|IGF2	1.5	-1	1	21	1546	1566	UGUGUGUGUGUGUGUGCGCGU	:.::::::::::::.:::::	AUGCGCACACACACGCACACC	Cleavage		22
pmir-737	NM_014980|STXBP5L	1.5	-1	1	21	2999	3019	UGUGUGUGUGUGUGUGCGCGU	:::: :.::::::::::::::	ACGCACGCACACACACACACA	Cleavage		1
pmir-737	NM_021161|KCNK10	1.5	-1	1	21	4116	4136	UGUGUGUGUGUGUGUGCGCGU	:: ::::::::.:::::::::	ACACGCACACAUACACACACA	Cleavage		2
pmir-737	NM_001127176|MRO	1.5	-1	1	21	2747	2767	UGUGUGUGUGUGUGUGCGCGU	:: .:::::::::::::::::	ACAUGCACACACACACACACA	Cleavage		1
pmir-737	NM_001164283|TRAF3IP2	1.5	-1	1	21	3188	3208	UGUGUGUGUGUGUGUGCGCGU	:: ::::::::.:::::::::	ACACGCACACAUACACACACA	Cleavage		2
pmir-737	NM_001859|SLC31A1	1.5	-1	1	21	104	124	UGUGUGUGUGUGUGUGCGCGU	:::. ::::::::::::::::	ACGUACACACACACACACACA	Cleavage		2
pmir-737	NM_014773|KIAA0141	1.5	-1	1	21	3200	3220	UGUGUGUGUGUGUGUGCGCGU	:: :::::::::.::::::::	ACACGCACACACGCACACACA	Cleavage		1
pmir-737	NM_015215|CAMTA1	1.5	-1	1	21	90	110	UGUGUGUGUGUGUGUGCGCGU	:: :::::::::.::::::::	ACACGCACACACGCACACACA	Cleavage		2
pmir-737	NM_201279|NRP2	1.5	-1	1	21	1366	1386	UGUGUGUGUGUGUGUGCGCGU	:::: ::::::::.:::::::	ACGCACACACACAUACACACA	Cleavage		4
pmir-737	NM_001080744|DGKG	1.5	-1	1	21	85	105	UGUGUGUGUGUGUGUGCGCGU	:: .:::::::::::::::::	ACAUGCACACACACACACACA	Cleavage		2
pmir-737	NM_017551|GRID1	1.5	-1	1	21	89	109	UGUGUGUGUGUGUGUGCGCGU	:: ::::::::::::::.:::	ACUCGCACACACACACAUACA	Cleavage		1
pmir-737	NM_001142603|KIAA0141	1.5	-1	1	21	2407	2427	UGUGUGUGUGUGUGUGCGCGU	:: :::::::::.::::::::	ACACGCACACACGCACACACA	Cleavage		1
pmir-737	NM_023934|FUNDC2	1.5	-1	1	21	968	988	UGUGUGUGUGUGUGUGCGCGU	::: ::::::::.::::::::	ACGGGCACACACGCACACACA	Cleavage		2
pmir-737	NM_023934|FUNDC2	1.5	-1	1	21	946	966	UGUGUGUGUGUGUGUGCGCGU	: :: .:::::::::::::::	AAGCUUACACACACACACACA	Cleavage		2
pmir-737	NM_173509|FAM163A	1.5	-1	1	21	916	936	UGUGUGUGUGUGUGUGCGCGU	.:::::::: :::::::::::	GCGCGCACAGACACACACACA	Cleavage		4
pmir-737	NM_014572|LATS2	1.5	-1	1	21	1327	1347	UGUGUGUGUGUGUGUGCGCGU	.::.:.:.:::::::::::::	GCGUGUAUACACACACACACA	Cleavage		1
pmir-737	NM_001166660|NLGN3	1.5	-1	1	21	56	76	UGUGUGUGUGUGUGUGCGCGU	:: .:::::::::::::::::	ACAUGCACACACACACACACA	Cleavage		3
pmir-737	NM_015035|ZHX3	1.5	-1	1	21	5144	5164	UGUGUGUGUGUGUGUGCGCGU	..::::...::::::::::::	GUGCGCGUGCACACACACACA	Cleavage		2
pmir-737	NM_001099455|CPPED1	1.5	-1	1	21	4346	4366	UGUGUGUGUGUGUGUGCGCGU	:.: :.:::::::::::::::	AUGAGUACACACACACACACA	Cleavage		4
pmir-737	NM_001427|EN2	1.5	-1	1	21	1303	1323	UGUGUGUGUGUGUGUGCGCGU	:.:.: :::::::::::::::	AUGUGAACACACACACACACA	Cleavage		1
pmir-737	NM_001017930|DCAF8L1	1.5	-1	1	21	741	761	UGUGUGUGUGUGUGUGCGCGU	:.:: ::::::::.:::::::	AUGCACACACACAUACACACA	Cleavage		3
pmir-737	NM_002711|PPP1R3A	1.5	-1	1	21	585	605	UGUGUGUGUGUGUGUGCGCGU	.: .:::::::::::::::::	GCAUGCACACACACACACACA	Cleavage		1
pmir-737	NM_001127496|SPRY4	1.5	-1	1	21	2240	2260	UGUGUGUGUGUGUGUGCGCGU	.:.:.:.:::::::::::::	CUGUGUAUACACACACACACA	Cleavage		1
pmir-737	NM_213599|ANO5	1.5	-1	1	21	1319	1339	UGUGUGUGUGUGUGUGCGCGU	.:.:.:.:::::::::::::	UUGUGUAUACACACACACACA	Cleavage		1
pmir-737	NM_001267569|CREM	1.5	-1	1	21	161	181	UGUGUGUGUGUGUGUGCGCGU	.:.:::..::::::::::::	CUGUGCAUGCACACACACACA	Cleavage		1
pmir-737	NM_001134407|GRIN2A	1.5	-1	1	21	7004	7024	UGUGUGUGUGUGUGUGCGCGU	.:::::::::::::::::	GUAUGCACACACACACACACA	Cleavage		1
pmir-767	NM_017723|TOR4A	1.5	-1	1	21	2224	2244	GAGAGAGAAAGAGAGAGAUAA	::::::::.:::::::.:::.	UUAUCUCUUUCUUUCUUUCUU	Cleavage		1
pmir-767	NM_020177|FEM1C	1.5	-1	1	21	1333	1353	GAGAGAGAAAGAGAGAGAUAA	:: :::.::::::::::::::	UUCUCUUUCUCUUUCUCUCUC	Cleavage		3
pmir-767	NM_012395|CDK14	1.5	-1	1	21	2269	2289	GAGAGAGAAAGAGAGAGAUAA	:.:::::.:::::::::.::	CUGUCUCUUUCUUUCUCUUUC	Cleavage		1
pmir-767	NM_001947|DUSP7	1.5	-1	1	21	1063	1083	GAGAGAGAAAGAGAGAGAUAA	: :::::::::::::.::::	CUCUCUCUCUCUUUCUUUCUC	Cleavage		5
pmir-767	NM_001039111|TRIM71	1.5	-1	1	21	57	77	GAGAGAGAAAGAGAGAGAUAA	:::.::::::::::::::	CUCUCUUUCUCUUUCUCUCUC	Cleavage		3
pmir-767	NM_007308|SNCA	1.5	-1	1	21	1266	1286	GAGAGAGAAAGAGAGAGAUAA	: :::::::::::.::::::	CUCUCUCUCUCUUUUUCUCUC	Cleavage		2
pmir-767	NM_001163265|PCYT1B	1.5	-1	1	21	2616	2636	GAGAGAGAAAGAGAGAGAUAA	: :::::.::::::::::::	CUUUCUCUUUCUUUCUCUCUC	Cleavage		6
pmir-767	NM_001271043|NFIX	1.5	-1	1	21	1550	1570	GAGAGAGAAAGAGAGAGAUAA	:. :::::::::::::::::	GUGCCUCUCUCUUUCUCUCUC	Cleavage		1
pmir-767	NM_002501|NFIX	1.5	-1	1	21	1585	1605	GAGAGAGAAAGAGAGAGAUAA	:. :::::::::::::::::	GUGCCUCUCUCUUUCUCUCUC	Cleavage		1
pmir-767	NM_004845|PCYT1B	1.5	-1	1	21	2824	2844	GAGAGAGAAAGAGAGAGAUAA	: :::::.::::::::::::	CUUUCUCUUUCUUUCUCUCUC	Cleavage		6
pmir-767	NM_030885|MAP4	1.5	-1	1	21	2163	2183	GAGAGAGAAAGAGAGAGAUAA	:::.::::::::::::::	CCUUCUUUCUCUUUCUCUCUC	Cleavage		1
pmir-767	NM_003846|PEX11B	1.5	-1	1	21	296	316	GAGAGAGAAAGAGAGAGAUAA	::::::::::::::.:.:.	GCAUCUCUCUCUUUCUUUUUU	Cleavage		1
pmir-767	NM_177996|EPB41L1	1.5	-1	1	21	1414	1434	GAGAGAGAAAGAGAGAGAUAA	:::::::::::::::::.	UCUUCUCUCUCUUUCUCUCUU	Cleavage		1
pmir-767	NM_024577|SH3TC2	1.5	-1	1	21	8428	8448	GAGAGAGAAAGAGAGAGAUAA	: :::::::::::::::::.	CUCUCUCUCUCUUUCUCUCUU	Cleavage		1
pmir-767	NM_001025357|AARD	1.5	-1	1	21	557	577	GAGAGAGAAAGAGAGAGAUAA	:::::::::: ::::::::	AAAUCUCUCUCUGUCUCUCUC	Cleavage		1
pmir-767	NM_004976|KCNC1	1.5	-1	1	21	3551	3571	GAGAGAGAAAGAGAGAGAUAA	:.::::::::::::::::	CAUUUUCUCUCUUUCUCUCUC	Cleavage		1
pmir-767	NM_001987|ETV6	1.5	-1	1	21	594	614	GAGAGAGAAAGAGAGAGAUAA	: ::::::.::::::::::	AGAGCUCUCUUUUUCUCUCUC	Cleavage		2
pmir-131	NM_145166|ZBTB47	2	-1	1	21	712	732	UCGCUUGGUGCAGGUCGGGAA	: ::.:::::::::::.:.:.	UCCCUGACCUGCACCAGGUGG	Cleavage		1
pmir-316	NM_145166|ZBTB47	2	-1	1	21	712	732	UCGCUUGGUGCAGGUCGGGAC	::.:::::::::::.:.:.	UCCCUGACCUGCACCAGGUGG	Cleavage		1
pmir-352	NM_007021|C10orf10	2	-1	1	21	1049	1069	UUGACAGAAGAUAGAGAGCAC	::.:.:::.::::::::.::	AUGUUUUCUGUCUUCUGUUAA	Cleavage		1
pmir-432	NM_145166|ZBTB47	2	-1	1	24	709	732	UCGCUUGGUGCAGGUCGGGAACCG	: : ::.:::::::::::.:.:.	GGAUCCCUGACCUGCACCAGGUGG	Cleavage		1
pmir-434	NM_145166|ZBTB47	2	-1	1	22	711	732	UCGCUUGGUGCAGGUCGGGAAC	: ::.:::::::::::.:.:.	AUCCCUGACCUGCACCAGGUGG	Cleavage		1
pmir-634	NM_004380|CREBBP	2	-1	1	24	210	233	GAGCCCCCCCCCCCCCCCCCCCCC	:: ::::::: ::::::::.::	UUGGCGGGGGGGUGGGGGGGGUUC	Cleavage		1
pmir-634	NM_001165966|PITPNM3	2	-1	1	24	3444	3467	GAGCCCCCCCCCCCCCCCCCCCCC	:: ::: ::::::::::::.:.	UCGGCGGGCGGGGGGGGGGGGUUU	Cleavage		1
pmir-658	NM_173872|CLCN3	2	-1	1	20	479	498	CGGGAGAGAGAGAGAGAGAA	::::::::::::::: :.:	CUCUCUCUCUCUCUCUACUG	Cleavage		2
pmir-658	NM_001829|CLCN3	2	-1	1	20	547	566	CGGGAGAGAGAGAGAGAGAA	::::::::::::::: :.:	CUCUCUCUCUCUCUCUACUG	Cleavage		2
pmir-658	NM_004797|ADIPOQ	2	-1	1	20	3223	3242	CGGGAGAGAGAGAGAGAGAA	::::.::::::::::::.:	UUCUUUCUCUCUCUCUCUCU	Cleavage		2
pmir-658	NM_006877|GMPR	2	-1	1	20	272	291	CGGGAGAGAGAGAGAGAGAA	::.:::::.::::::::::	UUUUCUCUUUCUCUCUCCCU	Cleavage		2
pmir-658	NM_001171161|SIGLEC10	2	-1	1	20	107	126	CGGGAGAGAGAGAGAGAGAA	:::::::::::::::::..	UUCUCUCUCUCUCUCUCUUU	Cleavage		2
pmir-658	NM_001040261|DCLK2	2	-1	1	20	426	445	CGGGAGAGAGAGAGAGAGAA	::.::::::::::::::.:	UUUUCUCUCUCUCUCUCUCU	Cleavage		1
pmir-658	NM_001195302|USB1	2	-1	1	20	165	184	CGGGAGAGAGAGAGAGAGAA	::::::::::::::.::.:	UUCUCUCUCUCUCUUUCUCU	Cleavage		10
pmir-658	NM_001012993|C9orf152	2	-1	1	20	827	846	CGGGAGAGAGAGAGAGAGAA	::.::::::::::::::.:	UUUUCUCUCUCUCUCUCUCU	Cleavage		1
pmir-658	NM_001012270|BIRC5	2	-1	1	20	117	136	CGGGAGAGAGAGAGAGAGAA	:::::::::::::::::..	UUCUCUCUCUCUCUCUCUUU	Cleavage		1
pmir-658	NM_001168|BIRC5	2	-1	1	20	220	239	CGGGAGAGAGAGAGAGAGAA	:::::::::::::::::..	UUCUCUCUCUCUCUCUCUUU	Cleavage		1
pmir-658	NM_018900|PCDHA1	2	-1	1	20	1151	1170	CGGGAGAGAGAGAGAGAGAA	:::::::::::::::::..	UUCUCUCUCUCUCUCUCUUU	Cleavage		1
pmir-658	NM_001267594|SENP1	2	-1	1	20	1657	1676	CGGGAGAGAGAGAGAGAGAA	::::::::::.:::.::::	UUCUCUCUCUUUCUUUCCCU	Cleavage		2
pmir-658	NM_001244897|PTBP3	2	-1	1	20	2056	2075	CGGGAGAGAGAGAGAGAGAA	::::.:::::::.::::::	UUCUUUCUCUCUUUCUCCCC	Cleavage		1
pmir-658	NM_018196|TMLHE	2	-1	1	20	1357	1376	CGGGAGAGAGAGAGAGAGAA	::.::::::::::::::.:	UUUUCUCUCUCUCUCUCUCA	Cleavage		1
pmir-658	NM_005400|PRKCE	2	-1	1	20	2664	2683	CGGGAGAGAGAGAGAGAGAA	::::::.::::::::::.:	UUCUCUUUCUCUCUCUCUCU	Cleavage		1
pmir-658	NM_001163265|PCYT1B	2	-1	1	20	2624	2643	CGGGAGAGAGAGAGAGAGAA	::::.::::::::::::.:	UUCUUUCUCUCUCUCUCUCU	Cleavage		6
pmir-658	NM_001990|EYA3	2	-1	1	20	125	144	CGGGAGAGAGAGAGAGAGAA	::::::::.::::::::.:	UUCUCUCUUUCUCUCUCUCC	Cleavage		5
pmir-658	NM_004845|PCYT1B	2	-1	1	20	2832	2851	CGGGAGAGAGAGAGAGAGAA	::::.::::::::::::.:	UUCUUUCUCUCUCUCUCUCU	Cleavage		6
pmir-658	NM_005909|MAP1B	2	-1	1	20	2707	2726	CGGGAGAGAGAGAGAGAGAA	:::::::::::::::::..	UUCUCUCUCUCUCUCUCUUU	Cleavage		1
pmir-658	NM_145912|NFAM1	2	-1	1	20	4337	4356	CGGGAGAGAGAGAGAGAGAA	::::.::::::::::::.:	UUCUUUCUCUCUCUCUCUCU	Cleavage		1
pmir-658	NM_004976|KCNC1	2	-1	1	20	3555	3574	CGGGAGAGAGAGAGAGAGAA	::::::::.::::::::.:	UUCUCUCUUUCUCUCUCUCU	Cleavage		2
pmir-658	NM_005156|PTBP3	2	-1	1	20	5735	5754	CGGGAGAGAGAGAGAGAGAA	::::.:::::::.::::::	UUCUUUCUCUCUUUCUCCCC	Cleavage		2
pmir-658	NM_138799|MBOAT2	2	-1	1	20	1517	1536	CGGGAGAGAGAGAGAGAGAA	::::::::::::.:.:..::	UUCUCUCUCUCUUUUUUUCG	Cleavage		1
pmir-658	NM_024577|SH3TC2	2	-1	1	20	8422	8441	CGGGAGAGAGAGAGAGAGAA	:::::::::::::::::..	UUCUCUCUCUCUCUCUCUUU	Cleavage		1
pmir-658	NM_015035|ZHX3	2	-1	1	20	3523	3542	CGGGAGAGAGAGAGAGAGAA	::::::: ::::::::::.:	UUCUCUCCCUCUCUCUCCUG	Cleavage		1
pmir-658	NM_001947|DUSP7	2	-1	1	20	1071	1090	CGGGAGAGAGAGAGAGAGAA	:::.:::.::::::::::	CUCUUUCUUUCUCUCUCCCC	Cleavage		5
pmir-658	NM_001195144|ANKRD44	2	-1	1	20	1614	1633	CGGGAGAGAGAGAGAGAGAA	:::::.:::::.::::::	CUCUCUUUCUCUUUCUCCCA	Cleavage		2
pmir-658	NM_003936|CDK5R2	2	-1	1	20	372	391	CGGGAGAGAGAGAGAGAGAA	: :::::::::::::::::	UCCUCUCUCUCUCUCUCCCU	Cleavage		2
pmir-658	NM_005222|DLX6	2	-1	1	20	145	164	CGGGAGAGAGAGAGAGAGAA	:::::::::::::::::	CCCUCUCUCUCUCUCUCCCU	Cleavage		2
pmir-658	NM_004644|AP3B2	2	-1	1	20	72	91	CGGGAGAGAGAGAGAGAGAA	:::.::::::::::::.:	AUCUUUCUCUCUCUCUCUCA	Cleavage		1
pmir-658	NM_013393|FTSJ2	2	-1	1	20	125	144	CGGGAGAGAGAGAGAGAGAA	:::::::::::::.::.:	GUCUCUCUCUCUCUUUCUCU	Cleavage		1
pmir-658	NM_002398|MEIS1	2	-1	1	20	793	812	CGGGAGAGAGAGAGAGAGAA	:::::::::.::::::.:	CUCUCUCUCUUUCUCUCUCU	Cleavage		2
pmir-658	NM_001190807|CYB5A	2	-1	1	20	116	135	CGGGAGAGAGAGAGAGAGAA	:::::.:::.:.:::.:::	AUCUCUUUCUUUUUCUUCCG	Cleavage		1
pmir-658	NM_001914|CYB5A	2	-1	1	20	248	267	CGGGAGAGAGAGAGAGAGAA	:::::.:::.:.:::.:::	AUCUCUUUCUUUUUCUUCCG	Cleavage		1
pmir-658	NM_003483|HMGA2	2	-1	1	20	1033	1052	CGGGAGAGAGAGAGAGAGAA	:.:::::::::::::.::	CUUUCUCUCUCUCUCUUCCU	Cleavage		2
pmir-658	NM_018100|EFHC1	2	-1	1	20	1003	1022	CGGGAGAGAGAGAGAGAGAA	:::::::.::::::::.:	CUCUCUCUUUCUCUCUCUCU	Cleavage		1
pmir-658	NM_033083|EAF1	2	-1	1	20	1830	1849	CGGGAGAGAGAGAGAGAGAA	:::::::::.:::::::.	CUCUCUCUCUUUCUCUCCUC	Cleavage		2
pmir-658	NM_032227|TMEM164	2	-1	1	20	2996	3015	CGGGAGAGAGAGAGAGAGAA	:::::.::::::::::.:	AUCUCUUUCUCUCUCUCUCC	Cleavage		1
pmir-658	NM_001199637|ADCYAP1R1	2	-1	1	20	3440	3459	CGGGAGAGAGAGAGAGAGAA	::::::::::::::::..	CUCUCUCUCUCUCUCUCUUU	Cleavage		1
pmir-658	NM_001170766|LCOR	2	-1	1	20	322	341	CGGGAGAGAGAGAGAGAGAA	:::::::::.::::::.:	GUCUCUCUCUUUCUCUCUCU	Cleavage		1
pmir-658	NM_001170765|LCOR	2	-1	1	20	2818	2837	CGGGAGAGAGAGAGAGAGAA	:::::::::.::::::.:	GUCUCUCUCUUUCUCUCUCU	Cleavage		1
pmir-658	NM_016075|VPS36	2	-1	1	20	1644	1663	CGGGAGAGAGAGAGAGAGAA	:::::::::::::: ::.:	CUCUCUCUCUCUCUCACCUG	Cleavage		1
pmir-658	NM_001987|ETV6	2	-1	1	20	598	617	CGGGAGAGAGAGAGAGAGAA	:::::.:.::::::::..:	CUCUCUUUUUCUCUCUCUUG	Cleavage		1
pmir-658	NM_001261436|CDK15	2	-1	1	20	248	267	CGGGAGAGAGAGAGAGAGAA	: ::::::::::::::::	GUGUCUCUCUCUCUCUCCCU	Cleavage		2
pmir-658	NM_001144972|SNX20	2	-1	1	20	1053	1072	CGGGAGAGAGAGAGAGAGAA	: ::::::::::::::::	AUAUCUCUCUCUCUCUCCCA	Cleavage		2
pmir-658	NM_153337|SNX20	2	-1	1	20	2079	2098	CGGGAGAGAGAGAGAGAGAA	: ::::::::::::::::	AUAUCUCUCUCUCUCUCCCA	Cleavage		2
pmir-661	NM_004797|ADIPOQ	2	-1	1	22	3221	3242	CGGGAGAGAGAGAGAGAGAAAG	::::::.::::::::::::.:	CUUUCUUUCUCUCUCUCUCUCU	Cleavage		3
pmir-661	NM_006877|GMPR	2	-1	1	22	270	291	CGGGAGAGAGAGAGAGAGAAAG	::::.:::::.::::::::::	CUUUUUCUCUUUCUCUCUCCCU	Cleavage		1
pmir-661	NM_001171161|SIGLEC10	2	-1	1	22	105	126	CGGGAGAGAGAGAGAGAGAAAG	:::::::::::::::::::..	CUUUCUCUCUCUCUCUCUCUUU	Cleavage		2
pmir-661	NM_018900|PCDHA1	2	-1	1	22	1149	1170	CGGGAGAGAGAGAGAGAGAAAG	:::::::::::::::::::..	CUUUCUCUCUCUCUCUCUCUUU	Cleavage		1
pmir-661	NM_005400|PRKCE	2	-1	1	22	2662	2683	CGGGAGAGAGAGAGAGAGAAAG	::::::::.::::::::::.:	CUUUCUCUUUCUCUCUCUCUCU	Cleavage		1
pmir-661	NM_001163265|PCYT1B	2	-1	1	22	2622	2643	CGGGAGAGAGAGAGAGAGAAAG	::::::.::::::::::::.:	CUUUCUUUCUCUCUCUCUCUCU	Cleavage		5
pmir-661	NM_001990|EYA3	2	-1	1	22	123	144	CGGGAGAGAGAGAGAGAGAAAG	::::::::::.::::::::.:	CUUUCUCUCUUUCUCUCUCUCC	Cleavage		4
pmir-661	NM_004845|PCYT1B	2	-1	1	22	2830	2851	CGGGAGAGAGAGAGAGAGAAAG	::::::.::::::::::::.:	CUUUCUUUCUCUCUCUCUCUCU	Cleavage		5
pmir-661	NM_005909|MAP1B	2	-1	1	22	2705	2726	CGGGAGAGAGAGAGAGAGAAAG	:::::::::::::::::::..	CUUUCUCUCUCUCUCUCUCUUU	Cleavage		1
pmir-661	NM_173872|CLCN3	2	-1	1	22	477	498	CGGGAGAGAGAGAGAGAGAAAG	::::::::::::::: :.:	CUCUCUCUCUCUCUCUCUACUG	Cleavage		2
pmir-661	NM_001829|CLCN3	2	-1	1	22	545	566	CGGGAGAGAGAGAGAGAGAAAG	::::::::::::::: :.:	CUCUCUCUCUCUCUCUCUACUG	Cleavage		2
pmir-661	NM_001040261|DCLK2	2	-1	1	22	426	447	CGGGAGAGAGAGAGAGAGAAAG	.::::::::::::::::::..	UUUUCUCUCUCUCUCUCUCUUU	Cleavage		1
pmir-661	NM_001267594|SENP1	2	-1	1	22	1655	1676	CGGGAGAGAGAGAGAGAGAAAG	.:::::::::::.:::.::::	UUUUCUCUCUCUUUCUUUCCCU	Cleavage		2
pmir-661	NM_001244897|PTBP3	2	-1	1	22	2054	2075	CGGGAGAGAGAGAGAGAGAAAG	.:::::.:::::::.::::::	UUUUCUUUCUCUCUUUCUCCCC	Cleavage		1
pmir-661	NM_004976|KCNC1	2	-1	1	22	3553	3574	CGGGAGAGAGAGAGAGAGAAAG	.:::::::::.::::::::.:	UUUUCUCUCUUUCUCUCUCUCU	Cleavage		1
pmir-661	NM_005156|PTBP3	2	-1	1	22	5733	5754	CGGGAGAGAGAGAGAGAGAAAG	.:::::.:::::::.::::::	UUUUCUUUCUCUCUUUCUCCCC	Cleavage		1
pmir-661	NM_001947|DUSP7	2	-1	1	22	1069	1090	CGGGAGAGAGAGAGAGAGAAAG	:: :::.:::.::::::::::	CUCUCUUUCUUUCUCUCUCCCC	Cleavage		5
pmir-661	NM_024577|SH3TC2	2	-1	1	22	8420	8441	CGGGAGAGAGAGAGAGAGAAAG	::::::::::::::::::..	GUUUCUCUCUCUCUCUCUCUUU	Cleavage		1
pmir-661	NM_003936|CDK5R2	2	-1	1	22	370	391	CGGGAGAGAGAGAGAGAGAAAG	:: :::::::::::::::::	AUUCCUCUCUCUCUCUCUCCCU	Cleavage		2
pmir-661	NM_001195302|USB1	2	-1	1	22	167	188	CGGGAGAGAGAGAGAGAGAAAG	:: :::::::::.:::::.::	CUCUCUCUCUCUUUCUCUUCCU	Cleavage		4
pmir-661	NM_001012270|BIRC5	2	-1	1	22	115	136	CGGGAGAGAGAGAGAGAGAAAG	:::::::::::::::::..	GCUUCUCUCUCUCUCUCUCUUU	Cleavage		1
pmir-661	NM_001168|BIRC5	2	-1	1	22	218	239	CGGGAGAGAGAGAGAGAGAAAG	:::::::::::::::::..	GCUUCUCUCUCUCUCUCUCUUU	Cleavage		1
pmir-661	NM_153456|HS6ST3	2	-1	1	22	2307	2328	CGGGAGAGAGAGAGAGAGAAAG	:: ::::::::::::::::. :	CUCUCUCUCUCUCUCUCUCUAG	Cleavage		1
pmir-661	NM_138799|MBOAT2	2	-1	1	22	1515	1536	CGGGAGAGAGAGAGAGAGAAAG	::::::::::::.:.:..::	GGUUCUCUCUCUCUUUUUUUCG	Cleavage		1
pmir-661	NM_001195144|ANKRD44	2	-1	1	22	1612	1633	CGGGAGAGAGAGAGAGAGAAAG	:::::.:::::.::::::	UCCUCUCUUUCUCUUUCUCCCA	Cleavage		2
pmir-661	NM_005222|DLX6	2	-1	1	22	143	164	CGGGAGAGAGAGAGAGAGAAAG	:: :::::::::::::::::	CUCCCUCUCUCUCUCUCUCCCU	Cleavage		2
pmir-661	NM_015035|ZHX3	2	-1	1	22	3521	3542	CGGGAGAGAGAGAGAGAGAAAG	::::::: ::::::::::.:	UGUUCUCUCCCUCUCUCUCCUG	Cleavage		1
pmir-693	NM_005872|BCAS2	2	-1	1	23	440	462	AUAACGAUGAUGAUGAUGAUGAU	:::::.:::::::::::::: ::	AUCAUUAUCAUCAUCAUCGUCAU	Cleavage		1
pmir-693	NM_178468|FAM83C	2	-1	1	23	651	673	AUAACGAUGAUGAUGAUGAUGAU	:::::::::::::::::: ::.:	AUCAUCAUCAUCAUCAUCAUUGU	Cleavage		2
pmir-693	NM_004093|EFNB2	2	-1	1	23	1233	1255	AUAACGAUGAUGAUGAUGAUGAU	::::::::::.:.:::::	AAUUCCAUCAUCAUCGUUGUUAU	Cleavage		1
pmir-721	NM_001253384|RPL15	2	-1	1	20	727	746	CAUCUCAAAAAAAAAAAAAA	:::: ::::::::::::::	UUUUGGUUUUUUUUGAGAUG	Cleavage		3
pmir-721	NM_198156|VHL	2	-1	1	20	932	951	CAUCUCAAAAAAAAAAAAAA	: :::: :::::::::::::	UGUUUUGUUUUUUUGAGAUG	Cleavage		2
pmir-721	NM_022098|XPNPEP3	2	-1	1	20	4139	4158	CAUCUCAAAAAAAAAAAAAA	: :::::::::::::::::	UCUUUUUUUUUUUUGAGAUA	Cleavage		4
pmir-721	NM_001007561|IRGQ	2	-1	1	20	3294	3313	CAUCUCAAAAAAAAAAAAAA	:::: :::::::::::::	AGUUUUCUUUUUUUGAGAUG	Cleavage		3
pmir-737	NM_019020|TBC1D16	2	-1	1	21	3966	3986	UGUGUGUGUGUGUGUGCGCGU	:::: ..::::::::::::::	ACGCAUGCACACACACACACA	Cleavage		4
pmir-737	NM_021015|SSX5	2	-1	1	21	474	494	UGUGUGUGUGUGUGUGCGCGU	:: : ::::::::::::::::	ACACACACACACACACACACA	Cleavage		3
pmir-737	NM_001085471|FOXN3	2	-1	1	21	836	856	UGUGUGUGUGUGUGUGCGCGU	:: : ::::::::::::::::	ACACACACACACACACACACA	Cleavage		2
pmir-737	NM_002763|PROX1	2	-1	1	21	3977	3997	UGUGUGUGUGUGUGUGCGCGU	: ::::::::::::::::	ACACACACACACACACACACA	Cleavage		3
pmir-737	NM_015564|LRRTM2	2	-1	1	21	959	979	UGUGUGUGUGUGUGUGCGCGU	:: : ::::::::::::::::	ACACACACACACACACACACA	Cleavage		2
pmir-737	NM_180991|SLCO4C1	2	-1	1	21	249	269	UGUGUGUGUGUGUGUGCGCGU	:: :: :::::::::::::::	ACACGAACACACACACACACA	Cleavage		3
pmir-737	NM_152321|ERP27	2	-1	1	21	156	176	UGUGUGUGUGUGUGUGCGCGU	: ::::::::::::::::	GCACACACACACACACACACA	Cleavage		3
pmir-737	NM_001168361|PCDH11X	2	-1	1	21	2893	2913	UGUGUGUGUGUGUGUGCGCGU	:::.:::::::::::::::.	ACGUGCACACACACACACAUU	Cleavage		2
pmir-737	NM_170706|NMNAT2	2	-1	1	21	2909	2929	UGUGUGUGUGUGUGUGCGCGU	:: : ::::::::::::::::	ACACACACACACACACACACA	Cleavage		6
pmir-737	NM_170706|NMNAT2	2	-1	1	21	2931	2951	UGUGUGUGUGUGUGUGCGCGU	:: : ::::::::::::::::	ACACACACACACACACACACA	Cleavage		6
pmir-737	NM_170706|NMNAT2	2	-1	1	21	3708	3728	UGUGUGUGUGUGUGUGCGCGU	:: : ::::::::::::::::	ACACACACACACACACACACA	Cleavage		6
pmir-737	NM_170706|NMNAT2	2	-1	1	21	3728	3748	UGUGUGUGUGUGUGUGCGCGU	: : ::::::::::::::::	ACACACACACACACACACACA	Cleavage		6
pmir-737	NM_032969|PCDH11X	2	-1	1	21	2210	2230	UGUGUGUGUGUGUGUGCGCGU	:::.:::::::::::::::.	ACGUGCACACACACACACAUU	Cleavage		2
pmir-737	NM_000612|IGF2	2	-1	1	21	1006	1026	UGUGUGUGUGUGUGUGCGCGU	:: ::::::::::..::::::	ACACGCACACACAUGCACACA	Cleavage		22
pmir-737	NM_000612|IGF2	2	-1	1	21	1050	1070	UGUGUGUGUGUGUGUGCGCGU	:: ::::::::::..::::::	ACACGCACACACAUGCACACA	Cleavage		22
pmir-737	NM_000612|IGF2	2	-1	1	21	1162	1182	UGUGUGUGUGUGUGUGCGCGU	:: ::::::::::..::::::	ACACGCACACACAUGCACACA	Cleavage		22
pmir-737	NM_000612|IGF2	2	-1	1	21	1221	1241	UGUGUGUGUGUGUGUGCGCGU	:: ::::::..::::::::	CAGCACACACAUGCACACACA	Cleavage		22
pmir-737	NM_000612|IGF2	2	-1	1	21	1356	1376	UGUGUGUGUGUGUGUGCGCGU	:: ::::::..::::::::	CAGCACACACAUGCACACACA	Cleavage		22
pmir-737	NM_000612|IGF2	2	-1	1	21	1426	1446	UGUGUGUGUGUGUGUGCGCGU	:: ::::::..::::::::	CAGCACACACAUGCACACACA	Cleavage		22
pmir-737	NM_032512|PDZD4	2	-1	1	21	316	336	UGUGUGUGUGUGUGUGCGCGU	:::.::::.:::::::::::	ACGUGCACGCACACACACACC	Cleavage		1
pmir-737	NM_030806|C1orf21	2	-1	1	21	5994	6014	UGUGUGUGUGUGUGUGCGCGU	:::::::.:::.:::.:.:::	ACGCGCAUACAUACAUAUACA	Cleavage		1
pmir-737	NM_152721|DOK6	2	-1	1	21	6654	6674	UGUGUGUGUGUGUGUGCGCGU	:: : ::::::::::::::::	ACACACACACACACACACACA	Cleavage		2
pmir-737	NM_021161|KCNK10	2	-1	1	21	4090	4110	UGUGUGUGUGUGUGUGCGCGU	: : ::::::::::::::::	UCUCUCACACACACACACACA	Cleavage		2
pmir-737	NM_201279|NRP2	2	-1	1	21	1342	1362	UGUGUGUGUGUGUGUGCGCGU	:.:: :::::.::.:::::::	AUGCACACACGCAUACACACA	Cleavage		4
pmir-737	NM_018969|GPR173	2	-1	1	21	2017	2037	UGUGUGUGUGUGUGUGCGCGU	:::.:::..::.:::::::::	ACGUGCAUGCAUACACACACA	Cleavage		1
pmir-737	NM_013988|PARK2	2	-1	1	21	94	114	UGUGUGUGUGUGUGUGCGCGU	::::::.:.:.:.::::::::	ACGCGCGCGCGCGCACACACA	Cleavage		2
pmir-737	NM_014994|MAPKBP1	2	-1	1	21	948	968	UGUGUGUGUGUGUGUGCGCGU	:::.:::::::...:::::::	ACGUGCACACAUGUACACACA	Cleavage		1
pmir-737	NM_173509|FAM163A	2	-1	1	21	938	958	UGUGUGUGUGUGUGUGCGCGU	:: : ::::::::::::::::	ACACACACACACACACACACA	Cleavage		4
pmir-737	NM_021637|TMEM35	2	-1	1	21	369	389	UGUGUGUGUGUGUGUGCGCGU	:::::::::::: :::.::::	ACGCGCACACACUCACGCACA	Cleavage		1
pmir-737	NM_001166660|NLGN3	2	-1	1	21	78	98	UGUGUGUGUGUGUGUGCGCGU	:: :::: :::::::::::::	ACACGCAGACACACACACACA	Cleavage		3
pmir-737	NM_018150|RNF220	2	-1	1	21	129	149	UGUGUGUGUGUGUGUGCGCGU	:.:::.:::::::::::::.	AUGCGUACACACACACACAUU	Cleavage		3
pmir-737	NM_017637|BNC2	2	-1	1	21	288	308	UGUGUGUGUGUGUGUGCGCGU	:: .:::::.:::::::::::	ACAUGCACAUACACACACACA	Cleavage		4
pmir-737	NM_015205|ATP11A	2	-1	1	21	3205	3225	UGUGUGUGUGUGUGUGCGCGU	:: ::::.::::::::::::.	ACACGCAUACACACACACACG	Cleavage		10
pmir-737	NM_015205|ATP11A	2	-1	1	21	3472	3492	UGUGUGUGUGUGUGUGCGCGU	:: .::::::::::::.::::	ACAUGCACACACACACGCACA	Cleavage		10
pmir-737	NM_001198631|RUNX1T1	2	-1	1	21	763	783	UGUGUGUGUGUGUGUGCGCGU	:: ::::::.:.:::::::::	ACACGCACAUAUACACACACA	Cleavage		4
pmir-737	NM_001198631|RUNX1T1	2	-1	1	21	785	805	UGUGUGUGUGUGUGUGCGCGU	:: : ::::::::::::::::	ACACACACACACACACACACA	Cleavage		4
pmir-737	NM_001198631|RUNX1T1	2	-1	1	21	807	827	UGUGUGUGUGUGUGUGCGCGU	:: : ::::::::::::::::	ACACACACACACACACACACA	Cleavage		4
pmir-737	NM_052906|ELFN2	2	-1	1	21	131	151	UGUGUGUGUGUGUGUGCGCGU	:::: :.:::.::::::::::	ACGCACGCACGCACACACACA	Cleavage		1
pmir-737	NM_032189|ATP11A	2	-1	1	21	3007	3027	UGUGUGUGUGUGUGUGCGCGU	:: ::::.::::::::::::.	ACACGCAUACACACACACACG	Cleavage		10
pmir-737	NM_032189|ATP11A	2	-1	1	21	3274	3294	UGUGUGUGUGUGUGUGCGCGU	:: .::::::::::::.::::	ACAUGCACACACACACGCACA	Cleavage		10
pmir-737	NM_001099455|CPPED1	2	-1	1	21	4368	4388	UGUGUGUGUGUGUGUGCGCGU	:: : ::::::::::::::::	ACACACACACACACACACACA	Cleavage		4
pmir-737	NM_018999|CCSER2	2	-1	1	21	1414	1434	UGUGUGUGUGUGUGUGCGCGU	:.:.:::..::::::::::.:	AUGUGCAUGCACACACACAUA	Cleavage		1
pmir-737	NM_001683|ATP2B2	2	-1	1	21	2528	2548	UGUGUGUGUGUGUGUGCGCGU	:: .:::::::.:::::::::	ACUUGCACACAUACACACACA	Cleavage		1
pmir-737	NM_144969|ZDHHC15	2	-1	1	21	3626	3646	UGUGUGUGUGUGUGUGCGCGU	:: .:.:::::::::::::::	ACAUGUACACACACACACACA	Cleavage		2
pmir-737	NM_001136194|FASTKD2	2	-1	1	21	2314	2334	UGUGUGUGUGUGUGUGCGCGU	:::. ::.:::::::::::::	ACGUACAUACACACACACACA	Cleavage		1
pmir-737	NM_005859|PURA	2	-1	1	21	31	51	UGUGUGUGUGUGUGUGCGCGU	:: .:::.:::::::::::::	ACAUGCAUACACACACACACA	Cleavage		1
pmir-737	NM_145251|STYX	2	-1	1	21	217	237	UGUGUGUGUGUGUGUGCGCGU	:.::::.:.::::::::::..	AUGCGCGCGCACACACACAUG	Cleavage		2
pmir-737	NM_006078|CACNG2	2	-1	1	21	1622	1642	UGUGUGUGUGUGUGUGCGCGU	:::. ::::::::::.:::::	ACGUUCACACACACAUACACA	Cleavage		5
pmir-737	NM_021096|CACNA1I	2	-1	1	21	247	267	UGUGUGUGUGUGUGUGCGCGU	:.:.:.:.:::::::::::.:	AUGUGUAUACACACACACAUA	Cleavage		3
pmir-737	NM_022080|NAPB	2	-1	1	21	678	698	UGUGUGUGUGUGUGUGCGCGU	:::::. .:::::::::::::	ACGCGUUUACACACACACACA	Cleavage		1
pmir-737	NM_020310|MNT	2	-1	1	21	2300	2320	UGUGUGUGUGUGUGUGCGCGU	:: :::::.:::::.::::::	ACACGCACGCACACGCACACA	Cleavage		2
pmir-737	NM_020310|MNT	2	-1	1	21	2274	2294	UGUGUGUGUGUGUGUGCGCGU	:: : ::::::::::::::::	ACACACACACACACACACACA	Cleavage		2
pmir-737	NM_001039141|TRIOBP	2	-1	1	21	126	146	UGUGUGUGUGUGUGUGCGCGU	:: : ::::::::::::::::	ACACACACACACACACACACA	Cleavage		4
pmir-737	NM_001039141|TRIOBP	2	-1	1	21	204	224	UGUGUGUGUGUGUGUGCGCGU	:. : ::::::::::::::::	AUACACACACACACACACACA	Cleavage		4
pmir-737	NM_152774|TMEM196	2	-1	1	21	2667	2687	UGUGUGUGUGUGUGUGCGCGU	:.:.:.:.:.:::::::::::	AUGUGUAUAUACACACACACA	Cleavage		2
pmir-737	NM_001083909|GPR123	2	-1	1	21	1127	1147	UGUGUGUGUGUGUGUGCGCGU	:.:.:::: ::::::::::::	AUGUGCACCCACACACACACA	Cleavage		8
pmir-737	NM_004051|BDH1	2	-1	1	21	1171	1191	UGUGUGUGUGUGUGUGCGCGU	:: .:.:::::::::::::::	ACAUGUACACACACACACACA	Cleavage		5
pmir-737	NM_004051|BDH1	2	-1	1	21	1218	1238	UGUGUGUGUGUGUGUGCGCGU	:: .:.:::::::::::::::	ACAUGUACACACACACACACA	Cleavage		5
pmir-737	NM_004051|BDH1	2	-1	1	21	1240	1260	UGUGUGUGUGUGUGUGCGCGU	:: : ::::::::::::::::	ACACACACACACACACACACA	Cleavage		5
pmir-737	NM_004051|BDH1	2	-1	1	21	1262	1282	UGUGUGUGUGUGUGUGCGCGU	:: : ::::::::::::::::	ACACACACACACACACACACA	Cleavage		5
pmir-737	NM_004051|BDH1	2	-1	1	21	1189	1209	UGUGUGUGUGUGUGUGCGCGU	: ::::::::::::::::	ACACACACACACACACACACA	Cleavage		5
pmir-737	NM_001143854|RPH3A	2	-1	1	21	360	380	UGUGUGUGUGUGUGUGCGCGU	:: .:.:::::::::::::::	ACAUGUACACACACACACACA	Cleavage		2
pmir-737	NM_016240|SCARA3	2	-1	1	21	305	325	UGUGUGUGUGUGUGUGCGCGU	:::: ::::::::..::::::	ACGCACACACACAUGCACACA	Cleavage		10
pmir-737	NM_000964|RARA	2	-1	1	21	1098	1118	UGUGUGUGUGUGUGUGCGCGU	:.::::...:.::::::::::	AUGCGCGUGCGCACACACACA	Cleavage		1
pmir-737	NM_001191028|TNPO3	2	-1	1	21	387	407	UGUGUGUGUGUGUGUGCGCGU	:::: ::::::::.::::.::	ACGCACACACACAUACACGCA	Cleavage		2
pmir-737	NM_001128636|ELFN1	2	-1	1	21	213	233	UGUGUGUGUGUGUGUGCGCGU	:::.:. ::::::::::::::	ACGUGUCCACACACACACACA	Cleavage		2
pmir-737	NM_001128636|ELFN1	2	-1	1	21	231	251	UGUGUGUGUGUGUGUGCGCGU	: ::::::::::::::::	ACACACACACACACACACACA	Cleavage		2
pmir-737	NM_024577|SH3TC2	2	-1	1	21	2829	2849	UGUGUGUGUGUGUGUGCGCGU	:.:: .:::::.:::::::::	AUGCAUACACAUACACACACA	Cleavage		4
pmir-737	NM_024577|SH3TC2	2	-1	1	21	16855	16875	UGUGUGUGUGUGUGUGCGCGU	:: : ::::::::::::::::	ACACACACACACACACACACA	Cleavage		4
pmir-737	NM_024577|SH3TC2	2	-1	1	21	16877	16897	UGUGUGUGUGUGUGUGCGCGU	:: : ::::::::::::::::	ACACACACACACACACACACA	Cleavage		4
pmir-737	NM_005578|LPP	2	-1	1	21	12260	12280	UGUGUGUGUGUGUGUGCGCGU	:: : ::::::::::::::::	ACACACACACACACACACACA	Cleavage		3
pmir-737	NM_001135179|ZDHHC3	2	-1	1	21	9840	9860	UGUGUGUGUGUGUGUGCGCGU	:: : ::::::::::::::::	ACACACACACACACACACACA	Cleavage		1
pmir-737	NM_173569|UBN2	2	-1	1	21	4940	4960	UGUGUGUGUGUGUGUGCGCGU	:: : ::::::::::::::::	ACACACACACACACACACACA	Cleavage		2
pmir-737	NM_001160147|DDHD1	2	-1	1	21	3346	3366	UGUGUGUGUGUGUGUGCGCGU	:: : ::::::::::::::::	ACACACACACACACACACACA	Cleavage		1
pmir-737	NM_001106|ACVR2B	2	-1	1	21	9400	9420	UGUGUGUGUGUGUGUGCGCGU	:: : ::::::::::::::::	ACACACACACACACACACACA	Cleavage		3
pmir-737	NM_001106|ACVR2B	2	-1	1	21	9422	9442	UGUGUGUGUGUGUGUGCGCGU	:: : ::::::::::::::::	ACACACACACACACACACACA	Cleavage		3
pmir-737	NM_001106|ACVR2B	2	-1	1	21	9444	9464	UGUGUGUGUGUGUGUGCGCGU	:: : ::::::::::::::::	ACACACACACACACACACACA	Cleavage		3
pmir-737	NM_007249|KLF12	2	-1	1	21	5339	5359	UGUGUGUGUGUGUGUGCGCGU	:.:.: :::::::::::::.:	AUGUGAACACACACACACAUA	Cleavage		2
pmir-737	NM_001918|DBT	2	-1	1	21	4500	4520	UGUGUGUGUGUGUGUGCGCGU	..:.:.:.:::::::::::.:	GUGUGUAUACACACACACAUA	Cleavage		1
pmir-737	NM_006609|MAP3K2	2	-1	1	21	704	724	UGUGUGUGUGUGUGUGCGCGU	:: : ::::::::::::::::	ACACACACACACACACACACA	Cleavage		1
pmir-737	NM_018440|PAG1	2	-1	1	21	3578	3598	UGUGUGUGUGUGUGUGCGCGU	:: : ::::::::::::::::	ACACACACACACACACACACA	Cleavage		1
pmir-737	NM_004519|KCNQ3	2	-1	1	21	716	736	UGUGUGUGUGUGUGUGCGCGU	:: : ::::::::::::::::	ACACACACACACACACACACA	Cleavage		2
pmir-737	NM_018085|IPO9	2	-1	1	21	1435	1455	UGUGUGUGUGUGUGUGCGCGU	:: : ::::::::::::::::	ACACACACACACACACACACA	Cleavage		1
pmir-737	NM_000555|DCX	2	-1	1	21	2710	2730	UGUGUGUGUGUGUGUGCGCGU	:: : ::::::::::::::::	ACACACACACACACACACACA	Cleavage		1
pmir-737	NM_014331|SLC7A11	2	-1	1	21	2758	2778	UGUGUGUGUGUGUGUGCGCGU	:. .:::::::::::::.:::	AUAUGCACACACACACAUACA	Cleavage		3
pmir-737	NM_175625|RAB3IP	2	-1	1	21	2303	2323	UGUGUGUGUGUGUGUGCGCGU	:: : ::::::::::::::::	ACACACACACACACACACACA	Cleavage		1
pmir-737	NM_022456|RAB3IP	2	-1	1	21	2208	2228	UGUGUGUGUGUGUGUGCGCGU	:: : ::::::::::::::::	ACACACACACACACACACACA	Cleavage		1
pmir-737	NM_005264|GFRA1	2	-1	1	21	6357	6377	UGUGUGUGUGUGUGUGCGCGU	:: : ::::::::::::::::	ACACACACACACACACACACA	Cleavage		2
pmir-737	NM_005264|GFRA1	2	-1	1	21	6379	6399	UGUGUGUGUGUGUGUGCGCGU	:: : ::::::::::::::::	ACACACACACACACACACACA	Cleavage		2
pmir-737	NM_001204218|NOS1	2	-1	1	21	6888	6908	UGUGUGUGUGUGUGUGCGCGU	:: : ::::::::::::::::	ACACACACACACACACACACA	Cleavage		1
pmir-737	NM_001270942|KLF7	2	-1	1	21	143	163	UGUGUGUGUGUGUGUGCGCGU	:: : ::::::::::::::::	ACACACACACACACACACACA	Cleavage		3
pmir-737	NM_001270943|KLF7	2	-1	1	21	129	149	UGUGUGUGUGUGUGUGCGCGU	:: : ::::::::::::::::	ACACACACACACACACACACA	Cleavage		3
pmir-737	NM_001167738|NAV1	2	-1	1	21	1574	1594	UGUGUGUGUGUGUGUGCGCGU	:: : ::::::::::::::::	ACACACACACACACACACACA	Cleavage		2
pmir-737	NM_001167738|NAV1	2	-1	1	21	1596	1616	UGUGUGUGUGUGUGUGCGCGU	:: : ::::::::::::::::	ACACACACACACACACACACA	Cleavage		2
pmir-737	NM_016052|RRP15	2	-1	1	21	5159	5179	UGUGUGUGUGUGUGUGCGCGU	:: : ::::::::::::::::	ACACACACACACACACACACA	Cleavage		1
pmir-737	NM_005160|ADRBK2	2	-1	1	21	1666	1686	UGUGUGUGUGUGUGUGCGCGU	:: : ::::::::::::::::	ACACACACACACACACACACA	Cleavage		2
pmir-737	NM_001111283|IGF1	2	-1	1	21	3395	3415	UGUGUGUGUGUGUGUGCGCGU	:: : ::::::::::::::::	ACACACACACACACACACACA	Cleavage		2
pmir-737	NM_001111283|IGF1	2	-1	1	21	3413	3433	UGUGUGUGUGUGUGUGCGCGU	: ::::::::::::::::	ACACACACACACACACACACA	Cleavage		2
pmir-737	NM_000618|IGF1	2	-1	1	21	3361	3381	UGUGUGUGUGUGUGUGCGCGU	:: : ::::::::::::::::	ACACACACACACACACACACA	Cleavage		2
pmir-737	NM_000618|IGF1	2	-1	1	21	3379	3399	UGUGUGUGUGUGUGUGCGCGU	: ::::::::::::::::	ACACACACACACACACACACA	Cleavage		2
pmir-737	NM_001009899|KIAA2018	2	-1	1	21	2804	2824	UGUGUGUGUGUGUGUGCGCGU	:: : ::::::::::::::::	ACACACACACACACACACACA	Cleavage		2
pmir-737	NM_001172418|BTBD9	2	-1	1	21	3382	3402	UGUGUGUGUGUGUGUGCGCGU	:: : ::::::::::::::::	ACACACACACACACACACACA	Cleavage		2
pmir-737	NM_001172418|BTBD9	2	-1	1	21	3404	3424	UGUGUGUGUGUGUGUGCGCGU	:: : ::::::::::::::::	ACACACACACACACACACACA	Cleavage		2
pmir-737	NM_153456|HS6ST3	2	-1	1	21	2407	2427	UGUGUGUGUGUGUGUGCGCGU	:: : ::::::::::::::::	ACACACACACACACACACACA	Cleavage		1
pmir-737	NM_001270941|JAKMIP2	2	-1	1	21	4266	4286	UGUGUGUGUGUGUGUGCGCGU	:: : ::::::::::::::::	ACACACACACACACACACACA	Cleavage		1
pmir-737	NM_014790|JAKMIP2	2	-1	1	21	4225	4245	UGUGUGUGUGUGUGUGCGCGU	:: : ::::::::::::::::	ACACACACACACACACACACA	Cleavage		1
pmir-737	NM_004041|ARRB1	2	-1	1	21	4942	4962	UGUGUGUGUGUGUGUGCGCGU	:: : ::::::::::::::::	ACACACACACACACACACACA	Cleavage		2
pmir-737	NM_004041|ARRB1	2	-1	1	21	4960	4980	UGUGUGUGUGUGUGUGCGCGU	: ::::::::::::::::	ACACACACACACACACACACA	Cleavage		2
pmir-737	NM_130847|AMOTL1	2	-1	1	21	2982	3002	UGUGUGUGUGUGUGUGCGCGU	:: : ::::::::::::::::	ACACACACACACACACACACA	Cleavage		2
pmir-737	NM_012194|KIAA1549L	2	-1	1	21	3428	3448	UGUGUGUGUGUGUGUGCGCGU	:: : ::::::::::::::::	ACACACACACACACACACACA	Cleavage		2
pmir-737	NM_001014380|KATNAL1	2	-1	1	21	2557	2577	UGUGUGUGUGUGUGUGCGCGU	:: : ::::::::::::::::	ACACACACACACACACACACA	Cleavage		7
pmir-737	NM_001014380|KATNAL1	2	-1	1	21	2579	2599	UGUGUGUGUGUGUGUGCGCGU	:: : ::::::::::::::::	ACACACACACACACACACACA	Cleavage		7
pmir-737	NM_001014380|KATNAL1	2	-1	1	21	2751	2771	UGUGUGUGUGUGUGUGCGCGU	:: : ::::::::::::::::	ACACACACACACACACACACA	Cleavage		7
pmir-737	NM_001014380|KATNAL1	2	-1	1	21	2769	2789	UGUGUGUGUGUGUGUGCGCGU	: ::::::::::::::::	ACACACACACACACACACACA	Cleavage		7
pmir-737	NM_004932|CDH6	2	-1	1	21	2014	2034	UGUGUGUGUGUGUGUGCGCGU	:: : ::::::::::::::::	ACACACACACACACACACACA	Cleavage		2
pmir-737	NM_181705|LYRM7	2	-1	1	21	4867	4887	UGUGUGUGUGUGUGUGCGCGU	:: : ::::::::::::::::	ACACACACACACACACACACA	Cleavage		2
pmir-737	NM_181705|LYRM7	2	-1	1	21	4889	4909	UGUGUGUGUGUGUGUGCGCGU	:: : ::::::::::::::::	ACACACACACACACACACACA	Cleavage		2
pmir-737	NM_002738|PRKCB	2	-1	1	21	4840	4860	UGUGUGUGUGUGUGUGCGCGU	:: : ::::::::::::::::	ACACACACACACACACACACA	Cleavage		2
pmir-737	NM_002738|PRKCB	2	-1	1	21	4862	4882	UGUGUGUGUGUGUGUGCGCGU	:: : ::::::::::::::::	ACACACACACACACACACACA	Cleavage		2
pmir-737	NM_000813|GABRB2	2	-1	1	21	4269	4289	UGUGUGUGUGUGUGUGCGCGU	:: : ::::::::::::::::	ACACACACACACACACACACA	Cleavage		1
pmir-737	NM_182503|ADAT2	2	-1	1	21	2685	2705	UGUGUGUGUGUGUGUGCGCGU	:: : ::::::::::::::::	ACACACACACACACACACACA	Cleavage		2
pmir-737	NM_182503|ADAT2	2	-1	1	21	2707	2727	UGUGUGUGUGUGUGUGCGCGU	:: : ::::::::::::::::	ACACACACACACACACACACA	Cleavage		2
pmir-737	NM_003123|SPN	2	-1	1	21	1595	1615	UGUGUGUGUGUGUGUGCGCGU	:: : ::::::::::::::::	ACACACACACACACACACACA	Cleavage		2
pmir-737	NM_194071|CREB3L2	2	-1	1	21	4107	4127	UGUGUGUGUGUGUGUGCGCGU	:: : ::::::::::::::::	ACACACACACACACACACACA	Cleavage		2
pmir-737	NM_001008781|FAT3	2	-1	1	21	4807	4827	UGUGUGUGUGUGUGUGCGCGU	:: : ::::::::::::::::	ACACACACACACACACACACA	Cleavage		1
pmir-737	NM_145175|FAM84A	2	-1	1	21	4246	4266	UGUGUGUGUGUGUGUGCGCGU	:: : ::::::::::::::::	ACACACACACACACACACACA	Cleavage		3
pmir-737	NM_015074|KIF1B	2	-1	1	21	248	268	UGUGUGUGUGUGUGUGCGCGU	:: : ::::::::::::::::	ACACACACACACACACACACA	Cleavage		2
pmir-737	NM_001031804|MAF	2	-1	1	21	172	192	UGUGUGUGUGUGUGUGCGCGU	:: : ::::::::::::::::	ACACACACACACACACACACA	Cleavage		1
pmir-737	NM_152424|AMER1	2	-1	1	21	364	384	UGUGUGUGUGUGUGUGCGCGU	:: : ::::::::::::::::	ACACACACACACACACACACA	Cleavage		3
pmir-737	NM_001142290|MGRN1	2	-1	1	21	1280	1300	UGUGUGUGUGUGUGUGCGCGU	:: : ::::::::::::::::	ACACACACACACACACACACA	Cleavage		6
pmir-737	NM_001142290|MGRN1	2	-1	1	21	4245	4265	UGUGUGUGUGUGUGUGCGCGU	:.:::: :::::..:::::::	AUGCGCUCACACGUACACACA	Cleavage		6
pmir-737	NM_001202514|MXD1	2	-1	1	21	3580	3600	UGUGUGUGUGUGUGUGCGCGU	:: : ::::::::::::::::	ACACACACACACACACACACA	Cleavage		1
pmir-737	NM_005116|SLC23A2	2	-1	1	21	2556	2576	UGUGUGUGUGUGUGUGCGCGU	:: : ::::::::::::::::	ACACACACACACACACACACA	Cleavage		1
pmir-737	NM_012072|CD93	2	-1	1	21	1382	1402	UGUGUGUGUGUGUGUGCGCGU	:: : ::::::::::::::::	ACACACACACACACACACACA	Cleavage		1
pmir-737	NM_001271684|SLC35A3	2	-1	1	21	2155	2175	UGUGUGUGUGUGUGUGCGCGU	:: : ::::::::::::::::	ACACACACACACACACACACA	Cleavage		1
pmir-737	NM_001271685|SLC35A3	2	-1	1	21	2093	2113	UGUGUGUGUGUGUGUGCGCGU	:: : ::::::::::::::::	ACACACACACACACACACACA	Cleavage		1
pmir-737	NM_013231|FLRT2	2	-1	1	21	4075	4095	UGUGUGUGUGUGUGUGCGCGU	.: .:.:::::::::::::::	GCUUGUACACACACACACACA	Cleavage		2
pmir-737	NM_000351|STS	2	-1	1	21	630	650	UGUGUGUGUGUGUGUGCGCGU	:.:: .:::.:::::::::::	AUGCAUACAUACACACACACA	Cleavage		2
pmir-737	NM_001185127|VAMP4	2	-1	1	21	1088	1108	UGUGUGUGUGUGUGUGCGCGU	:: : ::::::::::::::::	ACACACACACACACACACACA	Cleavage		3
pmir-737	NM_001136265|IFFO2	2	-1	1	21	2841	2861	UGUGUGUGUGUGUGUGCGCGU	:: : ::::::::::::::::	ACACACACACACACACACACA	Cleavage		2
pmir-737	NM_001199563|BVES	2	-1	1	21	478	498	UGUGUGUGUGUGUGUGCGCGU	:: : ::::::::::::::::	ACACACACACACACACACACA	Cleavage		3
pmir-737	NM_001191321|GABRB3	2	-1	1	21	2572	2592	UGUGUGUGUGUGUGUGCGCGU	:: : ::::::::::::::::	ACACACACACACACACACACA	Cleavage		4
pmir-737	NM_002285|AFF3	2	-1	1	21	291	311	UGUGUGUGUGUGUGUGCGCGU	:: : ::::::::::::::::	ACACACACACACACACACACA	Cleavage		1
pmir-737	NM_018413|CHST11	2	-1	1	21	3662	3682	UGUGUGUGUGUGUGUGCGCGU	:: : ::::::::::::::::	ACACACACACACACACACACA	Cleavage		3
pmir-737	NM_001144952|SDK2	2	-1	1	21	1063	1083	UGUGUGUGUGUGUGUGCGCGU	:: : ::::::::::::::::	ACACACACACACACACACACA	Cleavage		4
pmir-737	NM_001144952|SDK2	2	-1	1	21	1505	1525	UGUGUGUGUGUGUGUGCGCGU	:: : ::::::::::::::::	ACACACACACACACACACACA	Cleavage		4
pmir-737	NM_016952|CDON	2	-1	1	21	2350	2370	UGUGUGUGUGUGUGUGCGCGU	:: : ::::::::::::::::	ACACACACACACACACACACA	Cleavage		1
pmir-737	NM_014053|FLVCR1	2	-1	1	21	2060	2080	UGUGUGUGUGUGUGUGCGCGU	:: : ::::::::::::::::	ACACACACACACACACACACA	Cleavage		1
pmir-737	NM_173511|FAM117B	2	-1	1	21	298	318	UGUGUGUGUGUGUGUGCGCGU	:: : ::::::::::::::::	ACACACACACACACACACACA	Cleavage		2
pmir-737	NM_173511|FAM117B	2	-1	1	21	320	340	UGUGUGUGUGUGUGUGCGCGU	:: : ::::::::::::::::	ACACACACACACACACACACA	Cleavage		2
pmir-737	NM_014935|PLEKHA6	2	-1	1	21	3546	3566	UGUGUGUGUGUGUGUGCGCGU	:: : ::::::::::::::::	ACACACACACACACACACACA	Cleavage		1
pmir-737	NM_003028|SHB	2	-1	1	21	1307	1327	UGUGUGUGUGUGUGUGCGCGU	:: : ::::::::::::::::	ACACACACACACACACACACA	Cleavage		3
pmir-737	NM_003028|SHB	2	-1	1	21	1375	1395	UGUGUGUGUGUGUGUGCGCGU	:: : ::::::::::::::::	ACACACACACACACACACACA	Cleavage		3
pmir-737	NM_020336|RALGAPB	2	-1	1	21	2732	2752	UGUGUGUGUGUGUGUGCGCGU	:: : ::::::::::::::::	ACACACACACACACACACACA	Cleavage		1
pmir-737	NM_000921|PDE3A	2	-1	1	21	300	320	UGUGUGUGUGUGUGUGCGCGU	:.:: :.::::::::.:::::	AUGCACGCACACACAUACACA	Cleavage		1
pmir-737	NM_001163|APBA1	2	-1	1	21	767	787	UGUGUGUGUGUGUGUGCGCGU	:: : ::::::::::::::::	ACACACACACACACACACACA	Cleavage		1
pmir-737	NM_002716|PPP2R1B	2	-1	1	21	2671	2691	UGUGUGUGUGUGUGUGCGCGU	:: : ::::::::::::::::	ACACACACACACACACACACA	Cleavage		2
pmir-737	NM_002716|PPP2R1B	2	-1	1	21	2693	2713	UGUGUGUGUGUGUGUGCGCGU	:: : ::::::::::::::::	ACACACACACACACACACACA	Cleavage		2
pmir-737	NM_031847|MAP2	2	-1	1	21	3065	3085	UGUGUGUGUGUGUGUGCGCGU	:: : ::::::::::::::::	ACACACACACACACACACACA	Cleavage		2
pmir-737	NM_199131|VAX1	2	-1	1	21	2532	2552	UGUGUGUGUGUGUGUGCGCGU	:: : ::::::::::::::::	ACACACACACACACACACACA	Cleavage		1
pmir-737	NM_145176|SLC2A12	2	-1	1	21	3506	3526	UGUGUGUGUGUGUGUGCGCGU	:: : ::::::::::::::::	ACACACACACACACACACACA	Cleavage		2
pmir-737	NM_004801|NRXN1	2	-1	1	21	1201	1221	UGUGUGUGUGUGUGUGCGCGU	:: : ::::::::::::::::	ACACACACACACACACACACA	Cleavage		2
pmir-737	NM_004801|NRXN1	2	-1	1	21	1223	1243	UGUGUGUGUGUGUGUGCGCGU	:: : ::::::::::::::::	ACACACACACACACACACACA	Cleavage		2
pmir-767	NM_173872|CLCN3	2	-1	1	21	457	477	GAGAGAGAAAGAGAGAGAUAA	::::.::::::: ::::::::	UUAUUUCUCUCUCUCUCUCUC	Cleavage		2
pmir-767	NM_001829|CLCN3	2	-1	1	21	525	545	GAGAGAGAAAGAGAGAGAUAA	::::.::::::: ::::::::	UUAUUUCUCUCUCUCUCUCUC	Cleavage		2
pmir-767	NM_006045|ATP9A	2	-1	1	21	3016	3036	GAGAGAGAAAGAGAGAGAUAA	::.:::::::.:::.:.::::	UUGUCUCUCUUUUUUUUUCUC	Cleavage		1
pmir-767	NM_024776|PEAK1	2	-1	1	21	2413	2433	GAGAGAGAAAGAGAGAGAUAA	::::::.:.:.:::::.::::	UUAUCUUUUUUUUUCUUUCUC	Cleavage		1
pmir-767	NM_001113178|NFAT5	2	-1	1	21	3455	3475	GAGAGAGAAAGAGAGAGAUAA	::::::::.::: ::::::::	UUAUCUCUUUCUCUCUCUCUC	Cleavage		2
pmir-767	NM_001113178|NFAT5	2	-1	1	21	1770	1790	GAGAGAGAAAGAGAGAGAUAA	:.:::.::::::::::::	CCCUUUCUUUCUUUCUCUCUC	Cleavage		2
pmir-767	NM_003083|SNAPC2	2	-1	1	21	465	485	GAGAGAGAAAGAGAGAGAUAA	::::: .:::::::::::.::	UUAUCAUUCUCUUUCUCUUUC	Cleavage		1
pmir-767	NM_005127|CLEC2B	2	-1	1	21	191	211	GAGAGAGAAAGAGAGAGAUAA	:: :.:::.::::::::::::	UUCUUUCUUUCUUUCUCUCUC	Cleavage		2
pmir-767	NM_001135597|CCDC88A	2	-1	1	21	1393	1413	GAGAGAGAAAGAGAGAGAUAA	.::::::::: ::::::::	AAGUCUCUCUCUCUCUCUCUC	Cleavage		3
pmir-767	NM_001039111|TRIM71	2	-1	1	21	39	59	GAGAGAGAAAGAGAGAGAUAA	:.::::::::: ::::::::	GUGUCUCUCUCUCUCUCUCUC	Cleavage		3
pmir-767	NM_001193475|PPP1R21	2	-1	1	21	468	488	GAGAGAGAAAGAGAGAGAUAA	:::.::::::: ::::::::	AUAUUUCUCUCUCUCUCUCUC	Cleavage		2
pmir-767	NM_016932|SIX2	2	-1	1	21	436	456	GAGAGAGAAAGAGAGAGAUAA	:.:::::: :::::::::::	CUGUCUCUCCCUUUCUCUCUC	Cleavage		2
pmir-767	NM_175922|PRR18	2	-1	1	21	1063	1083	GAGAGAGAAAGAGAGAGAUAA	:.::::::::: ::::::::	CUGUCUCUCUCUCUCUCUCUC	Cleavage		1
pmir-767	NM_014731|LZTS3	2	-1	1	21	1326	1346	GAGAGAGAAAGAGAGAGAUAA	:::::::::::::.:: :::	AUAUCUCUCUCUUUUUCACUC	Cleavage		1
pmir-767	NM_018969|GPR173	2	-1	1	21	273	293	GAGAGAGAAAGAGAGAGAUAA	:.::::::::: ::::::::	CUGUCUCUCUCUCUCUCUCUC	Cleavage		2
pmir-767	NM_013261|PPARGC1A	2	-1	1	21	739	759	GAGAGAGAAAGAGAGAGAUAA	:.::::::::: ::::::::	CUGUCUCUCUCUCUCUCUCUC	Cleavage		2
pmir-767	NM_002035|KDSR	2	-1	1	21	494	514	GAGAGAGAAAGAGAGAGAUAA	:.::::::::: ::::::::	CUGUCUCUCUCUCUCUCUCUC	Cleavage		2
pmir-767	NM_001990|EYA3	2	-1	1	21	111	131	GAGAGAGAAAGAGAGAGAUAA	::::::::::: :.::::::	CUAUCUCUCUCUCUUUCUCUC	Cleavage		5
pmir-767	NM_194286|SRRM4	2	-1	1	21	3489	3509	GAGAGAGAAAGAGAGAGAUAA	:.::::::::: ::::::::	CUGUCUCUCUCUCUCUCUCUC	Cleavage		2
pmir-767	NM_004096|EIF4EBP2	2	-1	1	21	4497	4517	GAGAGAGAAAGAGAGAGAUAA	:::::.:.:::::::.:::.	AUAUCUUUUUCUUUCUUUCUU	Cleavage		1
pmir-767	NM_006877|GMPR	2	-1	1	21	268	288	GAGAGAGAAAGAGAGAGAUAA	: :.:.::::::::::::::	CUCUUUUUCUCUUUCUCUCUC	Cleavage		2
pmir-767	NM_001202554|PIGV	2	-1	1	21	110	130	GAGAGAGAAAGAGAGAGAUAA	: ::::.:::::::::::.:	UAAUCUUUCUCUUUCUCUUUG	Cleavage		1
pmir-767	NM_001256889|FAM26D	2	-1	1	21	86	106	GAGAGAGAAAGAGAGAGAUAA	: ::::.:.:::::::::::	UCAUCUUUUUCUUUCUCUCUG	Cleavage		2
pmir-767	NM_004644|AP3B2	2	-1	1	21	70	90	GAGAGAGAAAGAGAGAGAUAA	: ::::.::::: ::::::::	UCAUCUUUCUCUCUCUCUCUC	Cleavage		1
pmir-767	NM_020911|PLXNA4	2	-1	1	21	120	140	GAGAGAGAAAGAGAGAGAUAA	: :::::::::::::::::	GUUUCUCUCUCUUUCUCUCUG	Cleavage		1
pmir-767	NM_007286|SYNPO	2	-1	1	21	316	336	GAGAGAGAAAGAGAGAGAUAA	:::::::::::::::::	CACACUCUCUCUUUCUCUCUC	Cleavage		1
pmir-767	NM_024409|NPPC	2	-1	1	21	108	128	GAGAGAGAAAGAGAGAGAUAA	::.:::.:::::::.:::.	ACAUUUCUUUCUUUCUUUCUU	Cleavage		1
pmir-767	NM_001386|DPYSL2	2	-1	1	21	763	783	GAGAGAGAAAGAGAGAGAUAA	:::::::::::::::::	CUCACUCUCUCUUUCUCUCUC	Cleavage		3
pmir-767	NM_000408|GPD2	2	-1	1	21	1952	1972	GAGAGAGAAAGAGAGAGAUAA	: :.:::::::::::::.::	GUUUUUCUCUCUUUCUCUUUC	Cleavage		2
pmir-767	NM_014157|CCDC113	2	-1	1	21	2080	2100	GAGAGAGAAAGAGAGAGAUAA	: :.:::::::::::.::::	CUCUUUCUCUCUUUCUUUCUC	Cleavage		1
pmir-767	NM_001754|RUNX1	2	-1	1	21	2804	2824	GAGAGAGAAAGAGAGAGAUAA	:::::: ::.:::.::::::	AUAUCUCCCUUUUUUUCUCUC	Cleavage		1
pmir-767	NM_020400|LPAR5	2	-1	1	21	716	736	GAGAGAGAAAGAGAGAGAUAA	:::.:::.::::::::::	UAUUCUUUCUUUUUCUCUCUC	Cleavage		3
pmir-767	NM_020786|PDP2	2	-1	1	21	2184	2204	GAGAGAGAAAGAGAGAGAUAA	: :::::::::::::.:::.	CUCUCUCUCUCUUUCUUUCUU	Cleavage		1
pmir-767	NM_018900|PCDHA1	2	-1	1	21	1141	1161	GAGAGAGAAAGAGAGAGAUAA	: ::::::::.: ::::::::	UGAUCUCUCUUUCUCUCUCUC	Cleavage		1
pmir-767	NM_024657|MORC4	2	-1	1	21	65	85	GAGAGAGAAAGAGAGAGAUAA	.::::::::: ::::::::	ACGUCUCUCUCUCUCUCUCUC	Cleavage		2
pmir-767	NM_001085354|MORC4	2	-1	1	21	138	158	GAGAGAGAAAGAGAGAGAUAA	.::::::::: ::::::::	ACGUCUCUCUCUCUCUCUCUC	Cleavage		2
pmir-767	NM_153839|GPR111	2	-1	1	21	1330	1350	GAGAGAGAAAGAGAGAGAUAA	:::::::::::::.:::.	CCCUCUCUCUCUUUCUUUCUU	Cleavage		3
pmir-767	NM_001195144|ANKRD44	2	-1	1	21	1592	1612	GAGAGAGAAAGAGAGAGAUAA	: :::::::::: :::::::.	UGAUCUCUCUCUCUCUCUCUU	Cleavage		2
pmir-767	NM_020367|PARP11	2	-1	1	21	1383	1403	GAGAGAGAAAGAGAGAGAUAA	:::.:::::::::::.::	UCCUCUUUCUCUUUCUCUUUC	Cleavage		4
pmir-767	NM_152795|HIF3A	2	-1	1	21	1566	1586	GAGAGAGAAAGAGAGAGAUAA	: ::::::::::::.:.:.:.	UAAUCUCUCUCUUUUUUUUUU	Cleavage		2
pmir-767	NM_001012977|PABPC1L2A	2	-1	1	21	123	143	GAGAGAGAAAGAGAGAGAUAA	.::::::::: ::::::::	AGGUCUCUCUCUCUCUCUCUC	Cleavage		1
pmir-767	NM_001042506|PABPC1L2B	2	-1	1	21	123	143	GAGAGAGAAAGAGAGAGAUAA	.::::::::: ::::::::	AGGUCUCUCUCUCUCUCUCUC	Cleavage		1
pmir-767	NM_153456|HS6ST3	2	-1	1	21	2303	2323	GAGAGAGAAAGAGAGAGAUAA	: .::::::::: ::::::::	UCGUCUCUCUCUCUCUCUCUC	Cleavage		1
pmir-767	NM_004731|SLC16A7	2	-1	1	21	3956	3976	GAGAGAGAAAGAGAGAGAUAA	: ::.:::.:::::::.:::.	UAAUUUCUUUCUUUCUUUCUU	Cleavage		1
pmir-767	NM_000440|PDE6A	2	-1	1	21	2092	2112	GAGAGAGAAAGAGAGAGAUAA	::.::::::::::::: ::	GAAUUUCUCUCUUUCUCUAUC	Cleavage		1
pmir-767	NM_001142413|C9orf47	2	-1	1	21	282	302	GAGAGAGAAAGAGAGAGAUAA	.::::::::: ::::::::	CAGUCUCUCUCUCUCUCUCUC	Cleavage		2
pmir-767	NM_032227|TMEM164	2	-1	1	21	2994	3014	GAGAGAGAAAGAGAGAGAUAA	::::::.::: ::::::::	CAAUCUCUUUCUCUCUCUCUC	Cleavage		2
pmir-767	NM_005595|NFIA	2	-1	1	21	4532	4552	GAGAGAGAAAGAGAGAGAUAA	.::::::::: ::::::::	GAGUCUCUCUCUCUCUCUCUC	Cleavage		1
pmir-767	NM_001134673|NFIA	2	-1	1	21	4591	4611	GAGAGAGAAAGAGAGAGAUAA	.::::::::: ::::::::	GAGUCUCUCUCUCUCUCUCUC	Cleavage		1
pmir-767	NM_017637|BNC2	2	-1	1	21	6220	6240	GAGAGAGAAAGAGAGAGAUAA	.::::::::: ::::::::	CAGUCUCUCUCUCUCUCUCUC	Cleavage		2
pmir-767	NM_033104|STON2	2	-1	1	21	8592	8612	GAGAGAGAAAGAGAGAGAUAA	::::::::::::.:.:.:.	ACAUCUCUCUCUUUUUUUUUU	Cleavage		1
pmir-911	NM_145166|ZBTB47	2	-1	1	23	710	732	UCGCUUGGUGCAGGUCGGGAACG	: ::.:::::::::::.:.:.	GAUCCCUGACCUGCACCAGGUGG	Cleavage		1
pmir-915	NM_145166|ZBTB47	2	-1	1	22	711	732	UCGCUUGGUGCAGGUCGGGAAA	: ::.:::::::::::.:.:.	AUCCCUGACCUGCACCAGGUGG	Cleavage		1
pmir-925	NM_019613|WDR45B	2	-1	1	21	1333	1353	AGAUCCGGACUACAACAAAGA	.::::::::::::.::: ::	AUUUUGUUGUAGUCUGGACCU	Cleavage		1
pmir-928	NM_145166|ZBTB47	2	-1	1	21	712	732	UCGCUUGGUGCAGGUCGGGAG	::.:::::::::::.:.:.	UCCCUGACCUGCACCAGGUGG	Cleavage		1
pmir-105	NM_014705|DOCK4	2.5	-1	1	21	2057	2077	UUCUGCUAUGUUGCUGCUCAA	:::::: :::::::::::	UGAAGCAGCUACAUAGCAGAA	Cleavage		1
pmir-110	NM_001144990|KIAA1239	2.5	-1	1	20	1433	1452	AUCAGUUUCUUGUUCGUUUC	::.:::::::.::.::::	AUAAUGAACAAGGAAUUGAU	Cleavage		1
pmir-110	NM_001257241|ALG13	2.5	-1	1	20	763	782	AUCAGUUUCUUGUUCGUUUC	.::.:::::: ::::::::	UGAAUGAACAAUAAACUGAU	Cleavage		1
pmir-110	NM_001039210|ALG13	2.5	-1	1	20	785	804	AUCAGUUUCUUGUUCGUUUC	.::.:::::: ::::::::	UGAAUGAACAAUAAACUGAU	Cleavage		1
pmir-110	NM_001168385|ALG13	2.5	-1	1	20	897	916	AUCAGUUUCUUGUUCGUUUC	.::.:::::: ::::::::	UGAAUGAACAAUAAACUGAU	Cleavage		1
pmir-110	NM_001735|C5	2.5	-1	1	20	359	378	AUCAGUUUCUUGUUCGUUUC	:: :::::.:::::::::	CCAAGGAACAGGAAACUGAU	Cleavage		1
pmir-110	NM_178549|ZNF678	2.5	-1	1	20	1378	1397	AUCAGUUUCUUGUUCGUUUC	:::: ::::: ::::::::	CAAACAAACAAAAAACUGAU	Cleavage		1
pmir-110	NM_001166163|PPP1R9A	2.5	-1	1	20	878	897	AUCAGUUUCUUGUUCGUUUC	:: .:::::.::::.::::	AAAUUGAACAGGAAAUUGAU	Cleavage		1
pmir-116	NM_001206999|CIT	2.5	-1	1	21	478	498	UGAAAGUGACUACAUCGGGGU	.::.: ::::::::.:::.:	UUCCUGUUGUAGUCAUUUUUA	Cleavage		1
pmir-118	NM_001272046|VWA2	2.5	-1	1	21	1873	1893	AGAAUCUUGAUGAUGCUGCAU	: ::::.:::: :::::::.:	AAGCAGUAUCACCAAGAUUUU	Translation		1
pmir-144	NM_006609|MAP3K2	2.5	-1	1	19	8311	8329	UGAUUGGAAAUUUCGUUGA	::.::::::::::::::	GAAAUGAAAUUUCCAAUCA	Cleavage		1
pmir-144	NM_005308|GRK5	2.5	-1	1	19	160	178	UGAUUGGAAAUUUCGUUGA	:::: :::::::::: :::	UCAAAGAAAUUUCCACUCA	Cleavage		1
pmir-146	NM_144591|C10orf32	2.5	-1	1	21	387	407	AAGAUCCGGACUACAACAAAA	: ::::::::::.: :.::::	UAUUGUUGUAGUUCAGGUCUU	Cleavage		1
pmir-146	NM_001136200|C10orf32	2.5	-1	1	21	1184	1204	AAGAUCCGGACUACAACAAAA	: ::::::::::.: :.::::	UAUUGUUGUAGUUCAGGUCUU	Cleavage		1
pmir-158	NM_014906|PPM1E	2.5	-1	1	21	2442	2462	UUUGGAUUGAAGGGAGCUCUU	:. ::.::::::::.:.::::	AGUAGUUCCCUUCAGUUCAAA	Cleavage		1
pmir-158	NM_001024455|RGAG4	2.5	-1	1	21	1101	1121	UUUGGAUUGAAGGGAGCUCUU	::::::::::::::.. ::	CUGAGCUCCCUUCAAUUUCAA	Cleavage		1
pmir-168	NM_005597|NFIC	2.5	-1	1	23	4087	4109	UUGUUUGUUGUACUCGGUCUAGU	:: :.:.:::::::.::..:::	CCUUGGCUGAGUACAGCAGGCAA	Cleavage		1
pmir-168	NM_001245005|NFIC	2.5	-1	1	23	4140	4162	UUGUUUGUUGUACUCGGUCUAGU	:: :.:.:::::::.::..:::	CCUUGGCUGAGUACAGCAGGCAA	Cleavage		1
pmir-168	NM_017740|ZDHHC7	2.5	-1	1	23	668	690	UUGUUUGUUGUACUCGGUCUAGU	:.:.: :::::.:::::::	UACCGGCUGUGUACAGCAAACAA	Cleavage		1
pmir-17	NM_014906|PPM1E	2.5	-1	1	21	2442	2462	UUUGGAUUGAAGGGAGCUCUA	::.::::::::.:.::::	AGUAGUUCCCUUCAGUUCAAA	Cleavage		2
pmir-17	NM_001024455|RGAG4	2.5	-1	1	21	1101	1121	UUUGGAUUGAAGGGAGCUCUA	::::::::::::::.. ::	CUGAGCUCCCUUCAAUUUCAA	Cleavage		1
pmir-173	NM_001272046|VWA2	2.5	-1	1	21	1873	1893	AGAAUCUUGAUGAUGCUGCAC	::::.:::: :::::::.:	AAGCAGUAUCACCAAGAUUUU	Translation		1
pmir-176	NM_014705|DOCK4	2.5	-1	1	19	2059	2077	UUCUGCUAUGUUGCUGCUC	:::::: :::::::::::	AAGCAGCUACAUAGCAGAA	Cleavage		1
pmir-190	NM_006609|MAP3K2	2.5	-1	1	22	8308	8329	UGAUUGGAAAUUUCGUUGACUA	::.::::::::::::::	UUGGAAAUGAAAUUUCCAAUCA	Cleavage		1
pmir-190	NM_005308|GRK5	2.5	-1	1	22	157	178	UGAUUGGAAAUUUCGUUGACUA	:::: :::::::::: :::	UUCUCAAAGAAAUUUCCACUCA	Cleavage		1
pmir-20	NM_005597|NFIC	2.5	-1	1	22	4088	4109	UUGUUUGUUGUACUCGGUCUAG	:: :.:.:::::::.::..:::	CUUGGCUGAGUACAGCAGGCAA	Cleavage		1
pmir-20	NM_001245005|NFIC	2.5	-1	1	22	4141	4162	UUGUUUGUUGUACUCGGUCUAG	:: :.:.:::::::.::..:::	CUUGGCUGAGUACAGCAGGCAA	Cleavage		1
pmir-20	NM_017740|ZDHHC7	2.5	-1	1	22	669	690	UUGUUUGUUGUACUCGGUCUAG	:.:.: :::::.:::::::	ACCGGCUGUGUACAGCAAACAA	Cleavage		1
pmir-210	NM_014705|DOCK4	2.5	-1	1	21	2057	2077	UUCUGCUAUGUUGCUGCUCAU	:::::: :::::::::::	UGAAGCAGCUACAUAGCAGAA	Cleavage		1
pmir-211	NM_001001668|ZNF470	2.5	-1	1	21	1067	1087	UUAUGUCUUGUUGAUCUCAAU	::::::..:::::::::.	CAUGAGAUUGACAAGACAUGC	Cleavage		1
pmir-211	NM_004464|FGF5	2.5	-1	1	21	210	230	UUAUGUCUUGUUGAUCUCAAU	:: :: :::.::::::::::	CUUCAGUUCAGCAAGACAUAA	Cleavage		1
pmir-211	NM_033143|FGF5	2.5	-1	1	21	541	561	UUAUGUCUUGUUGAUCUCAAU	:: :: :::.::::::::::	CUUCAGUUCAGCAAGACAUAA	Cleavage		1
pmir-219	NM_000476|AK1	2.5	-1	1	20	1369	1388	CUUGGAUUGAAGGGAGCUCU	:.::::::::.:: :::::	UGGGCUCCCUUUAAGCCAAG	Cleavage		1
pmir-255	NM_014906|PPM1E	2.5	-1	1	23	2440	2462	UUUGGAUUGAAGGGAGCUCUAUU	.: . ::.::::::::.:.::::	GAAGUAGUUCCCUUCAGUUCAAA	Cleavage		1
pmir-255	NM_001024455|RGAG4	2.5	-1	1	23	1099	1121	UUUGGAUUGAAGGGAGCUCUAUU	::::::::::::::.. ::	CUCUGAGCUCCCUUCAAUUUCAA	Cleavage		1
pmir-280	NM_014906|PPM1E	2.5	-1	1	22	2441	2462	UUUGGAUUGAAGGGAGCUCUUU	::. ::.::::::::.:.::::	AAGUAGUUCCCUUCAGUUCAAA	Cleavage		1
pmir-280	NM_001024455|RGAG4	2.5	-1	1	22	1100	1121	UUUGGAUUGAAGGGAGCUCUUU	::::::::::::::.. ::	UCUGAGCUCCCUUCAAUUUCAA	Cleavage		1
pmir-299	NM_001206999|CIT	2.5	-1	1	21	478	498	UGAAAGUGACUACAUCGGGGC	.::.: ::::::::.:::.:	UUCCUGUUGUAGUCAUUUUUA	Cleavage		1
pmir-30	NM_014906|PPM1E	2.5	-1	1	20	2443	2462	UUUGGAUUGAAGGGAGCUCU	::.::::::::.:.::::	GUAGUUCCCUUCAGUUCAAA	Cleavage		2
pmir-30	NM_001024455|RGAG4	2.5	-1	1	20	1102	1121	UUUGGAUUGAAGGGAGCUCU	::::::::::::::.. ::	UGAGCUCCCUUCAAUUUCAA	Cleavage		1
pmir-304	NM_001040715|KIAA0895L	2.5	-1	1	22	268	289	UGCUCACCUCUCUUUCUGUCAG	:.:::.::::::: ::::::	GGGGCAGGAAGAGAGCUGAGCA	Cleavage		1
pmir-308	NM_001082968|TOM1L2	2.5	-1	1	21	1812	1832	GGAGGCAGCGGUUCAUCGAUC	: :.:::::.:: ::::::::	GCUUGAUGAGCCCCUGCCUCC	Cleavage		1
pmir-312	NM_144591|C10orf32	2.5	-1	1	22	386	407	AAGAUCCGGACUACAACAAAGC	::::::::::.: :.::::	AUAUUGUUGUAGUUCAGGUCUU	Cleavage		1
pmir-312	NM_001136200|C10orf32	2.5	-1	1	22	1183	1204	AAGAUCCGGACUACAACAAAGC	::::::::::.: :.::::	AUAUUGUUGUAGUUCAGGUCUU	Cleavage		1
pmir-313	NM_014906|PPM1E	2.5	-1	1	21	2442	2462	UUUGGAUUGAAGGGAGCUCUC	::.::::::::.:.::::	AGUAGUUCCCUUCAGUUCAAA	Cleavage		2
pmir-313	NM_001024455|RGAG4	2.5	-1	1	21	1101	1121	UUUGGAUUGAAGGGAGCUCUC	::::::::::::::.. ::	CUGAGCUCCCUUCAAUUUCAA	Cleavage		1
pmir-322	NM_020227|PRDM9	2.5	-1	1	22	119	140	UCUGAUCUCUUCGUACUCUUCU	.::::::. ::::::::.::	CCGAGAGUAUAAAGAGAUCGGA	Cleavage		1
pmir-328	NM_014906|PPM1E	2.5	-1	1	23	2440	2462	UUUGGAUUGAAGGGAGCUCUUUU	.::. ::.::::::::.:.::::	GAAGUAGUUCCCUUCAGUUCAAA	Cleavage		1
pmir-328	NM_001024455|RGAG4	2.5	-1	1	23	1099	1121	UUUGGAUUGAAGGGAGCUCUUUU	::::::::::::::.. ::	CUCUGAGCUCCCUUCAAUUUCAA	Cleavage		1
pmir-331	NM_006609|MAP3K2	2.5	-1	1	21	8309	8329	UGAUUGGAAAUUUCGUUGACU	::.::::::::::::::	UGGAAAUGAAAUUUCCAAUCA	Cleavage		1
pmir-331	NM_005308|GRK5	2.5	-1	1	21	158	178	UGAUUGGAAAUUUCGUUGACU	:::: :::::::::: :::	UCUCAAAGAAAUUUCCACUCA	Cleavage		1
pmir-332	NM_144591|C10orf32	2.5	-1	1	22	386	407	AAGAUCCGGACUACAACAAAGU	:. ::::::::::.: :.::::	AUAUUGUUGUAGUUCAGGUCUU	Cleavage		1
pmir-332	NM_001136200|C10orf32	2.5	-1	1	22	1183	1204	AAGAUCCGGACUACAACAAAGU	:. ::::::::::.: :.::::	AUAUUGUUGUAGUUCAGGUCUU	Cleavage		1
pmir-333	NM_001206999|CIT	2.5	-1	1	21	478	498	UGAAAGUGACUACAUCGGGGA	:.::.: ::::::::.:::.:	UUCCUGUUGUAGUCAUUUUUA	Cleavage		1
pmir-334	NM_001024455|RGAG4	2.5	-1	1	22	1100	1121	UUUGGAUUGAAGGGAGCUCUGU	: ::::::::::::::.. ::	UCUGAGCUCCCUUCAAUUUCAA	Cleavage		1
pmir-334	NM_014906|PPM1E	2.5	-1	1	22	2441	2462	UUUGGAUUGAAGGGAGCUCUGU	::.::::::::.:.::::	AAGUAGUUCCCUUCAGUUCAAA	Cleavage		1
pmir-339	NM_014906|PPM1E	2.5	-1	1	21	2442	2462	UUUGGAUUGAAGGGAGCUCCG	: ::.::::::::.:.::::	AGUAGUUCCCUUCAGUUCAAA	Cleavage		2
pmir-339	NM_001024455|RGAG4	2.5	-1	1	21	1101	1121	UUUGGAUUGAAGGGAGCUCCG	: ::::::::::::::.. ::	CUGAGCUCCCUUCAAUUUCAA	Cleavage		1
pmir-34	NM_006609|MAP3K2	2.5	-1	1	21	8309	8329	UGAUUGGAAAUUUCGUUGACG	::.::::::::::::::	UGGAAAUGAAAUUUCCAAUCA	Cleavage		1
pmir-34	NM_005308|GRK5	2.5	-1	1	21	158	178	UGAUUGGAAAUUUCGUUGACG	:::: :::::::::: :::	UCUCAAAGAAAUUUCCACUCA	Cleavage		1
pmir-341	NM_001144990|KIAA1239	2.5	-1	1	21	1432	1452	AUCAGUUUCUUGUUCGUUUCC	::.:::::::.::.::::	AAUAAUGAACAAGGAAUUGAU	Cleavage		1
pmir-341	NM_001257241|ALG13	2.5	-1	1	21	762	782	AUCAGUUUCUUGUUCGUUUCC	.::.:::::: ::::::::	AUGAAUGAACAAUAAACUGAU	Cleavage		1
pmir-341	NM_001039210|ALG13	2.5	-1	1	21	784	804	AUCAGUUUCUUGUUCGUUUCC	.::.:::::: ::::::::	AUGAAUGAACAAUAAACUGAU	Cleavage		1
pmir-341	NM_001168385|ALG13	2.5	-1	1	21	896	916	AUCAGUUUCUUGUUCGUUUCC	.::.:::::: ::::::::	AUGAAUGAACAAUAAACUGAU	Cleavage		1
pmir-341	NM_001735|C5	2.5	-1	1	21	358	378	AUCAGUUUCUUGUUCGUUUCC	:: :::::.:::::::::	ACCAAGGAACAGGAAACUGAU	Cleavage		1
pmir-341	NM_001166163|PPP1R9A	2.5	-1	1	21	877	897	AUCAGUUUCUUGUUCGUUUCC	: :: .:::::.::::.::::	GAAAUUGAACAGGAAAUUGAU	Cleavage		1
pmir-341	NM_178549|ZNF678	2.5	-1	1	21	1377	1397	AUCAGUUUCUUGUUCGUUUCC	:::: ::::: ::::::::	ACAAACAAACAAAAAACUGAU	Cleavage		1
pmir-366	NM_016449|C22orf43	2.5	-1	1	21	211	231	UGCCAAAGGAGAGUUGCCCUG	:::: .::::::::::::	CCUGGCAUUUCUCCUUUGGCA	Cleavage		1
pmir-406	NM_001040715|KIAA0895L	2.5	-1	1	22	268	289	UGCUCACCUCUCUUUCUGUCAA	:.:::.::::::: ::::::	GGGGCAGGAAGAGAGCUGAGCA	Cleavage		1
pmir-448	NM_001024455|RGAG4	2.5	-1	1	22	1100	1121	UUUGGAUUGAAGGGAGCUCUUC	::::::::::::::.. ::	UCUGAGCUCCCUUCAAUUUCAA	Cleavage		1
pmir-45	NM_006609|MAP3K2	2.5	-1	1	20	8310	8329	UGAUUGGAAAUUUCGUUGAC	::.::::::::::::::	GGAAAUGAAAUUUCCAAUCA	Cleavage		1
pmir-45	NM_005308|GRK5	2.5	-1	1	20	159	178	UGAUUGGAAAUUUCGUUGAC	:::: :::::::::: :::	CUCAAAGAAAUUUCCACUCA	Cleavage		1
pmir-459	NM_001024455|RGAG4	2.5	-1	1	23	1099	1121	UUUGGAUUGAAGGGAGCUCUUCU	::::::::::::::.. ::	CUCUGAGCUCCCUUCAAUUUCAA	Cleavage		1
pmir-464	NM_001082968|TOM1L2	2.5	-1	1	21	1812	1832	GGAGGCAGCGGUUCAUCGAUU	:.:::::.:: ::::::::	GCUUGAUGAGCCCCUGCCUCC	Cleavage		1
pmir-50	NM_001144990|KIAA1239	2.5	-1	1	21	1432	1452	AUCAGUUUCUUGUUCGUUUCA	::.:::::::.::.::::	AAUAAUGAACAAGGAAUUGAU	Cleavage		1
pmir-50	NM_001257241|ALG13	2.5	-1	1	21	762	782	AUCAGUUUCUUGUUCGUUUCA	.::.:::::: ::::::::	AUGAAUGAACAAUAAACUGAU	Cleavage		1
pmir-50	NM_001039210|ALG13	2.5	-1	1	21	784	804	AUCAGUUUCUUGUUCGUUUCA	.::.:::::: ::::::::	AUGAAUGAACAAUAAACUGAU	Cleavage		1
pmir-50	NM_001168385|ALG13	2.5	-1	1	21	896	916	AUCAGUUUCUUGUUCGUUUCA	.::.:::::: ::::::::	AUGAAUGAACAAUAAACUGAU	Cleavage		1
pmir-50	NM_001735|C5	2.5	-1	1	21	358	378	AUCAGUUUCUUGUUCGUUUCA	:: :::::.:::::::::	ACCAAGGAACAGGAAACUGAU	Cleavage		1
pmir-50	NM_001166163|PPP1R9A	2.5	-1	1	21	877	897	AUCAGUUUCUUGUUCGUUUCA	:: .:::::.::::.::::	GAAAUUGAACAGGAAAUUGAU	Cleavage		1
pmir-50	NM_178549|ZNF678	2.5	-1	1	21	1377	1397	AUCAGUUUCUUGUUCGUUUCA	:::: ::::: ::::::::	ACAAACAAACAAAAAACUGAU	Cleavage		1
pmir-515	NM_014906|PPM1E	2.5	-1	1	23	2440	2462	UUUGGAUUGAAGGGAGCUCUAUC	:: . ::.::::::::.:.::::	GAAGUAGUUCCCUUCAGUUCAAA	Cleavage		1
pmir-515	NM_001024455|RGAG4	2.5	-1	1	23	1099	1121	UUUGGAUUGAAGGGAGCUCUAUC	::::::::::::::.. ::	CUCUGAGCUCCCUUCAAUUUCAA	Cleavage		1
pmir-519	NM_144591|C10orf32	2.5	-1	1	21	387	407	AAGAUCCGGACUACAACAAAC	::::::::::.: :.::::	UAUUGUUGUAGUUCAGGUCUU	Cleavage		1
pmir-519	NM_001136200|C10orf32	2.5	-1	1	21	1184	1204	AAGAUCCGGACUACAACAAAC	::::::::::.: :.::::	UAUUGUUGUAGUUCAGGUCUU	Cleavage		1
pmir-520	NM_014906|PPM1E	2.5	-1	1	21	2442	2462	UUUGGAUUGAAGGGAGCUCCC	: ::.::::::::.:.::::	AGUAGUUCCCUUCAGUUCAAA	Cleavage		2
pmir-520	NM_001024455|RGAG4	2.5	-1	1	21	1101	1121	UUUGGAUUGAAGGGAGCUCCC	::::::::::::::.. ::	CUGAGCUCCCUUCAAUUUCAA	Cleavage		1
pmir-526	NM_014906|PPM1E	2.5	-1	1	23	2440	2462	UUUGGAUUGAAGGGAGCUCUAUG	::.::::::::.:.::::	GAAGUAGUUCCCUUCAGUUCAAA	Cleavage		1
pmir-526	NM_001024455|RGAG4	2.5	-1	1	23	1099	1121	UUUGGAUUGAAGGGAGCUCUAUG	::::::::::::::.. ::	CUCUGAGCUCCCUUCAAUUUCAA	Cleavage		1
pmir-529	NM_001144990|KIAA1239	2.5	-1	1	21	1432	1452	AUCAGUUUCUUGUUCGUUUCU	::.:::::::.::.::::	AAUAAUGAACAAGGAAUUGAU	Cleavage		1
pmir-529	NM_001257241|ALG13	2.5	-1	1	21	762	782	AUCAGUUUCUUGUUCGUUUCU	: .::.:::::: ::::::::	AUGAAUGAACAAUAAACUGAU	Cleavage		1
pmir-529	NM_001039210|ALG13	2.5	-1	1	21	784	804	AUCAGUUUCUUGUUCGUUUCU	: .::.:::::: ::::::::	AUGAAUGAACAAUAAACUGAU	Cleavage		1
pmir-529	NM_001168385|ALG13	2.5	-1	1	21	896	916	AUCAGUUUCUUGUUCGUUUCU	: .::.:::::: ::::::::	AUGAAUGAACAAUAAACUGAU	Cleavage		1
pmir-529	NM_001735|C5	2.5	-1	1	21	358	378	AUCAGUUUCUUGUUCGUUUCU	:: :::::.:::::::::	ACCAAGGAACAGGAAACUGAU	Cleavage		1
pmir-529	NM_178549|ZNF678	2.5	-1	1	21	1377	1397	AUCAGUUUCUUGUUCGUUUCU	: :::: ::::: ::::::::	ACAAACAAACAAAAAACUGAU	Cleavage		1
pmir-550	NM_001190708|MTRNR2L10	2.5	-1	1	21	108	128	UUGUGUUCUCAGGUCACCCCA	::::::::::: :::.::.::	UGGGGUGACCUCAGAGCAUAA	Translation		1
pmir-57	NM_006609|MAP3K2	2.5	-1	1	21	8309	8329	UGAUUGGAAAUUUCGUUGACA	:: ::.::::::::::::::	UGGAAAUGAAAUUUCCAAUCA	Cleavage		1
pmir-57	NM_005308|GRK5	2.5	-1	1	21	158	178	UGAUUGGAAAUUUCGUUGACA	: :::: :::::::::: :::	UCUCAAAGAAAUUUCCACUCA	Cleavage		1
pmir-571	NM_003037|SLAMF1	2.5	-1	1	19	159	177	CAGUUUCUUGUUCGUUUCA	:::::.:::::::.:: ::	UGAAAUGAACAAGGAAGUG	Cleavage		1
pmir-571	NM_006228|PNOC	2.5	-1	1	19	324	342	CAGUUUCUUGUUCGUUUCA	::::: :::.:.::::.::	UGAAAGGAAUAGGAAAUUG	Cleavage		1
pmir-572	NM_001001668|ZNF470	2.5	-1	1	22	1066	1087	UUAUGUCUUGUUGAUCUCAAAC	::::::..:::::::::.	CCAUGAGAUUGACAAGACAUGC	Cleavage		1
pmir-572	NM_004464|FGF5	2.5	-1	1	22	209	230	UUAUGUCUUGUUGAUCUCAAAC	:: :: :::.::::::::::	CCUUCAGUUCAGCAAGACAUAA	Cleavage		1
pmir-572	NM_033143|FGF5	2.5	-1	1	22	540	561	UUAUGUCUUGUUGAUCUCAAAC	:: :: :::.::::::::::	CCUUCAGUUCAGCAAGACAUAA	Cleavage		1
pmir-581	NM_000476|AK1	2.5	-1	1	22	1367	1388	CUUGGAUUGAAGGGAGCUCUUU	:.::::::::.:: :::::	GCUGGGCUCCCUUUAAGCCAAG	Cleavage		1
pmir-585	NM_014906|PPM1E	2.5	-1	1	22	2441	2462	UUUGGAUUGAAGGGAGCUCUAU	::.::::::::.:.::::	AAGUAGUUCCCUUCAGUUCAAA	Cleavage		1
pmir-585	NM_001024455|RGAG4	2.5	-1	1	22	1100	1121	UUUGGAUUGAAGGGAGCUCUAU	::::::::::::::.. ::	UCUGAGCUCCCUUCAAUUUCAA	Cleavage		1
pmir-586	NM_014906|PPM1E	2.5	-1	1	22	2441	2462	UUUGGAUUGAAGGGAGCUCUCA	::.::::::::.:.::::	AAGUAGUUCCCUUCAGUUCAAA	Cleavage		2
pmir-586	NM_001024455|RGAG4	2.5	-1	1	22	1100	1121	UUUGGAUUGAAGGGAGCUCUCA	::::::::::::::.. ::	UCUGAGCUCCCUUCAAUUUCAA	Cleavage		1
pmir-591	NM_001144990|KIAA1239	2.5	-1	1	19	1434	1452	AUCAGUUUCUUGUUCGUUU	::.:::::::.::.::::	UAAUGAACAAGGAAUUGAU	Cleavage		1
pmir-591	NM_001257241|ALG13	2.5	-1	1	19	764	782	AUCAGUUUCUUGUUCGUUU	.::.:::::: ::::::::	GAAUGAACAAUAAACUGAU	Cleavage		1
pmir-591	NM_001039210|ALG13	2.5	-1	1	19	786	804	AUCAGUUUCUUGUUCGUUU	.::.:::::: ::::::::	GAAUGAACAAUAAACUGAU	Cleavage		1
pmir-591	NM_001168385|ALG13	2.5	-1	1	19	898	916	AUCAGUUUCUUGUUCGUUU	.::.:::::: ::::::::	GAAUGAACAAUAAACUGAU	Cleavage		1
pmir-591	NM_001735|C5	2.5	-1	1	19	360	378	AUCAGUUUCUUGUUCGUUU	:: :::::.:::::::::	CAAGGAACAGGAAACUGAU	Cleavage		1
pmir-591	NM_001166163|PPP1R9A	2.5	-1	1	19	879	897	AUCAGUUUCUUGUUCGUUU	:: .:::::.::::.::::	AAUUGAACAGGAAAUUGAU	Cleavage		1
pmir-591	NM_178549|ZNF678	2.5	-1	1	19	1379	1397	AUCAGUUUCUUGUUCGUUU	:::: ::::: ::::::::	AAACAAACAAAAAACUGAU	Cleavage		1
pmir-594	NM_005597|NFIC	2.5	-1	1	22	4088	4109	UUGUUUGUUGUACUCGGUCUUG	:.:.:::::::.::..:::	CUUGGCUGAGUACAGCAGGCAA	Cleavage		1
pmir-594	NM_001245005|NFIC	2.5	-1	1	22	4141	4162	UUGUUUGUUGUACUCGGUCUUG	:.:.:::::::.::..:::	CUUGGCUGAGUACAGCAGGCAA	Cleavage		1
pmir-594	NM_017740|ZDHHC7	2.5	-1	1	22	669	690	UUGUUUGUUGUACUCGGUCUUG	:.:.: :::::.:::::::	ACCGGCUGUGUACAGCAAACAA	Cleavage		1
pmir-597	NM_001146278|NCEH1	2.5	-1	1	21	1306	1326	AGCUGCUGAGCUAUGGAUCCU	:.:..::::.::::.::::	UAGGUUUAUAGUUCAGUAGCU	Cleavage		1
pmir-599	NM_001146278|NCEH1	2.5	-1	1	21	1306	1326	AGCUGCUGAGCUAUGGAUCCC	:.:..::::.::::.::::	UAGGUUUAUAGUUCAGUAGCU	Cleavage		1
pmir-60	NM_144591|C10orf32	2.5	-1	1	21	387	407	AAGAUCCGGACUACAACAAAG	::::::::::.: :.::::	UAUUGUUGUAGUUCAGGUCUU	Cleavage		1
pmir-60	NM_001136200|C10orf32	2.5	-1	1	21	1184	1204	AAGAUCCGGACUACAACAAAG	::::::::::.: :.::::	UAUUGUUGUAGUUCAGGUCUU	Cleavage		1
pmir-600	NM_000476|AK1	2.5	-1	1	21	1368	1388	CUUGGAUUGAAGGGAGCUCUC	:.::::::::.:: :::::	CUGGGCUCCCUUUAAGCCAAG	Cleavage		1
pmir-602	NM_020313|CIAPIN1	2.5	-1	1	21	716	736	CGUUUGUGCGUGAAUCUAACA	:::: :::::::::::.:	ACUUAGUGUCACGCACAAAUG	Cleavage		1
pmir-617	NM_006609|MAP3K2	2.5	-1	1	23	8307	8329	UGAUUGGAAAUUUCGUUGACUCC	::.::::::::::::::	AUUGGAAAUGAAAUUUCCAAUCA	Cleavage		1
pmir-617	NM_005308|GRK5	2.5	-1	1	23	156	178	UGAUUGGAAAUUUCGUUGACUCC	:::: :::::::::: :::	UUUCUCAAAGAAAUUUCCACUCA	Cleavage		1
pmir-634	NM_032167|SNX29	2.5	-1	1	24	494	517	GAGCCCCCCCCCCCCCCCCCCCCC	::::::::::::::::::::::	GGGGGGGGGGGGGGGGGGGGGCAU	Cleavage		1
pmir-634	NM_014079|KLF15	2.5	-1	1	24	554	577	GAGCCCCCCCCCCCCCCCCCCCCC	::::::::::::::::::::::	GGGGGGGGGGGGGGGGGGGGGCAG	Cleavage		1
pmir-634	NM_001113239|HIPK2	2.5	-1	1	24	142	165	GAGCCCCCCCCCCCCCCCCCCCCC	::: ::::::::::::::::::	GGGCGGGGGGGGGGGGGGGGGCAG	Cleavage		1
pmir-634	NM_001103184|FMN1	2.5	-1	1	24	7759	7782	GAGCCCCCCCCCCCCCCCCCCCCC	::: :::: ::::::::::.::	UUGGGCGGGGUGGGGGGGGGGUUC	Cleavage		1
pmir-634	NM_020798|USP35	2.5	-1	1	24	563	586	GAGCCCCCCCCCCCCCCCCCCCCC	::::::::::: ::::::::	UUUGGGGGGGGGGGCGGGGGGCUA	Translation		1
pmir-634	NM_014518|ZNF229	2.5	-1	1	24	1047	1070	GAGCCCCCCCCCCCCCCCCCCCCC	: ::::: :::::::::::.:	CAGUGGGGGCGGGGGGGGGGGUUG	Cleavage		1
pmir-634	NM_020218|ATXN7L3	2.5	-1	1	24	2299	2322	GAGCCCCCCCCCCCCCCCCCCCCC	::::: :::::: :::::::	CAUUGGGGGAGGGGGGUGGGGCUC	Cleavage		1
pmir-635	NM_014906|PPM1E	2.5	-1	1	23	2440	2462	UUUGGAUUGAAGGGAGCUCUACA	::.::::::::.:.::::	GAAGUAGUUCCCUUCAGUUCAAA	Cleavage		1
pmir-635	NM_001024455|RGAG4	2.5	-1	1	23	1099	1121	UUUGGAUUGAAGGGAGCUCUACA	::::::::::::::.. ::	CUCUGAGCUCCCUUCAAUUUCAA	Cleavage		1
pmir-637	NM_006609|MAP3K2	2.5	-1	1	22	8308	8329	UGAUUGGAAAUUUCGUUGACCC	::.::::::::::::::	UUGGAAAUGAAAUUUCCAAUCA	Cleavage		1
pmir-637	NM_005308|GRK5	2.5	-1	1	22	157	178	UGAUUGGAAAUUUCGUUGACCC	:::: :::::::::: :::	UUCUCAAAGAAAUUUCCACUCA	Cleavage		1
pmir-641	NM_005597|NFIC	2.5	-1	1	22	4088	4109	UUGUUUGUUGUACUCGGUCUAU	: :.:.:::::::.::..:::	CUUGGCUGAGUACAGCAGGCAA	Cleavage		1
pmir-641	NM_001245005|NFIC	2.5	-1	1	22	4141	4162	UUGUUUGUUGUACUCGGUCUAU	: :.:.:::::::.::..:::	CUUGGCUGAGUACAGCAGGCAA	Cleavage		1
pmir-641	NM_017740|ZDHHC7	2.5	-1	1	22	669	690	UUGUUUGUUGUACUCGGUCUAU	:.:.: :::::.:::::::	ACCGGCUGUGUACAGCAAACAA	Cleavage		1
pmir-647	NM_005597|NFIC	2.5	-1	1	22	4088	4109	UUGUUUGUUGUACUCGGUCUGG	:. :.:.:::::::.::..:::	CUUGGCUGAGUACAGCAGGCAA	Cleavage		1
pmir-647	NM_001245005|NFIC	2.5	-1	1	22	4141	4162	UUGUUUGUUGUACUCGGUCUGG	:. :.:.:::::::.::..:::	CUUGGCUGAGUACAGCAGGCAA	Cleavage		1
pmir-647	NM_017740|ZDHHC7	2.5	-1	1	22	669	690	UUGUUUGUUGUACUCGGUCUGG	: :.:.: :::::.:::::::	ACCGGCUGUGUACAGCAAACAA	Cleavage		1
pmir-652	NM_003037|SLAMF1	2.5	-1	1	20	159	178	UCAGUUUCUUGUUCGUUUCA	:::::.:::::::.:: :::	UGAAAUGAACAAGGAAGUGA	Cleavage		1
pmir-652	NM_006228|PNOC	2.5	-1	1	20	324	343	UCAGUUUCUUGUUCGUUUCA	::::: :::.:.::::.:::	UGAAAGGAAUAGGAAAUUGA	Cleavage		1
pmir-652	NM_000346|SOX9	2.5	-1	1	20	268	287	UCAGUUUCUUGUUCGUUUCA	::::. :::.::::::::.	CGAAAUCAACGAGAAACUGG	Cleavage		1
pmir-658	NM_005591|MRE11A	2.5	-1	1	20	649	668	CGGGAGAGAGAGAGAGAGAA	:::::::::: :::::::	CUCUCUCUCUCCCUCUCCCC	Cleavage		2
pmir-658	NM_001947|DUSP7	2.5	-1	1	20	1017	1036	CGGGAGAGAGAGAGAGAGAA	::: :::::::::::.::	GUCUGUCUCUCUCUCUUCCU	Cleavage		5
pmir-658	NM_198392|TCF21	2.5	-1	1	20	1086	1105	CGGGAGAGAGAGAGAGAGAA	:::.:::::::::::..:	CUCUUUCUCUCUCUCUUUCU	Cleavage		2
pmir-658	NM_024016|HOXB8	2.5	-1	1	20	460	479	CGGGAGAGAGAGAGAGAGAA	::::::::::::::::: :	UUCUCUCUCUCUCUCUCGCU	Cleavage		2
pmir-658	NM_005127|CLEC2B	2.5	-1	1	20	195	214	CGGGAGAGAGAGAGAGAGAA	::::.:::.::::::::.:	UUCUUUCUUUCUCUCUCUCU	Cleavage		2
pmir-658	NM_015209|KAZN	2.5	-1	1	20	1017	1036	CGGGAGAGAGAGAGAGAGAA	:::::::::: ::::::::	UUCUCUCUCUGUCUCUCCCA	Translation		1
pmir-658	NM_030885|MAP4	2.5	-1	1	20	2165	2184	CGGGAGAGAGAGAGAGAGAA	::::.:::::.::::::.:	UUCUUUCUCUUUCUCUCUCU	Cleavage		1
pmir-658	NM_207577|MAP6	2.5	-1	1	20	26	45	CGGGAGAGAGAGAGAGAGAA	::::::::::::: :::::	UUCUCUCUCUCUCCCUCCCC	Cleavage		1
pmir-658	NM_006646|WASF3	2.5	-1	1	20	1864	1883	CGGGAGAGAGAGAGAGAGAA	::::::::::::::::...	UUCUCUCUCUCUCUCUUUUU	Cleavage		1
pmir-658	NM_177996|EPB41L1	2.5	-1	1	20	1416	1435	CGGGAGAGAGAGAGAGAGAA	::::::::::.::::::..	UUCUCUCUCUUUCUCUCUUU	Cleavage		2
pmir-658	NM_001174072|SERINC5	2.5	-1	1	20	4051	4070	CGGGAGAGAGAGAGAGAGAA	::::::::::::::::...	UUCUCUCUCUCUCUCUUUUC	Cleavage		1
pmir-658	NM_022731|NUCKS1	2.5	-1	1	20	161	180	CGGGAGAGAGAGAGAGAGAA	::::::::::::::::...	UUCUCUCUCUCUCUCUUUUU	Cleavage		1
pmir-658	NM_018656|SLC35E3	2.5	-1	1	20	692	711	CGGGAGAGAGAGAGAGAGAA	:::::::::::::::::	GUCUCUCUCUCUCUCUCCAU	Cleavage		1
pmir-658	NM_198493|ANKRD45	2.5	-1	1	20	1360	1379	CGGGAGAGAGAGAGAGAGAA	:::::::::::::::::	AUCUCUCUCUCUCUCUCCAC	Cleavage		1
pmir-658	NM_030918|SNX27	2.5	-1	1	20	2886	2905	CGGGAGAGAGAGAGAGAGAA	::::.:::.:::.:::..::	UUCUUUCUUUCUUUCUUUCG	Cleavage		6
pmir-658	NM_000307|POU3F4	2.5	-1	1	20	93	112	CGGGAGAGAGAGAGAGAGAA	:: :.:.::::::::::.::	UUAUUUUUCUCUCUCUCUCG	Cleavage		4
pmir-658	NM_002045|GAP43	2.5	-1	1	20	344	363	CGGGAGAGAGAGAGAGAGAA	: :::::::::::::::.:	UCCUCUCUCUCUCUCUCUCU	Cleavage		1
pmir-658	NM_031951|WDR87	2.5	-1	1	20	75	94	CGGGAGAGAGAGAGAGAGAA	:::::::::::::::...	AUCUCUCUCUCUCUCUUUUU	Cleavage		1
pmir-658	NM_001201|BMP3	2.5	-1	1	20	2708	2727	CGGGAGAGAGAGAGAGAGAA	: ::::::::::::::.::	UACUCUCUCUCUCUCUUCCC	Cleavage		3
pmir-658	NM_002868|RAB5B	2.5	-1	1	20	3723	3742	CGGGAGAGAGAGAGAGAGAA	::::: :::::::::::.:	UUCUCCCUCUCUCUCUCUCU	Cleavage		3
pmir-658	NM_002868|RAB5B	2.5	-1	1	20	3701	3720	CGGGAGAGAGAGAGAGAGAA	::.::::::::::::::	CGCUUUCUCUCUCUCUCCCU	Cleavage		3
pmir-658	NM_002868|RAB5B	2.5	-1	1	20	3741	3760	CGGGAGAGAGAGAGAGAGAA	:::: :::::::::::.:	CUCUCACUCUCUCUCUCUCC	Cleavage		3
pmir-658	NM_194071|CREB3L2	2.5	-1	1	20	1531	1550	CGGGAGAGAGAGAGAGAGAA	:::: .::::::::::::	CUCUCCUUCUCUCUCUCCCC	Cleavage		2
pmir-658	NM_003162|STRN	2.5	-1	1	20	1206	1225	CGGGAGAGAGAGAGAGAGAA	:::: :::.::::::::::	UUCUGUCUUUCUCUCUCCCU	Cleavage		1
pmir-658	NM_003873|NRP1	2.5	-1	1	20	291	310	CGGGAGAGAGAGAGAGAGAA	::::::::::::::::.	CCCUCUCUCUCUCUCUCCUC	Cleavage		3
pmir-658	NM_016836|RBMS1	2.5	-1	1	20	1248	1267	CGGGAGAGAGAGAGAGAGAA	:::::::::::::::.:	AGCUCUCUCUCUCUCUCUCU	Cleavage		1
pmir-658	NM_016605|FAM53C	2.5	-1	1	20	892	911	CGGGAGAGAGAGAGAGAGAA	::::::::::::::::.	GGCUCUCUCUCUCUCUCCUC	Cleavage		1
pmir-658	NM_002392|MDM2	2.5	-1	1	20	3848	3867	CGGGAGAGAGAGAGAGAGAA	:::::::::::::::.:	AACUCUCUCUCUCUCUCUCU	Cleavage		1
pmir-658	NM_001975|ENO2	2.5	-1	1	20	226	245	CGGGAGAGAGAGAGAGAGAA	:.:::::.:::::::.::	CUUUCUCUUUCUCUCUUCCC	Cleavage		1
pmir-658	NM_002025|AFF2	2.5	-1	1	20	7528	7547	CGGGAGAGAGAGAGAGAGAA	::::::::::::::::.	CCCUCUCUCUCUCUCUCCUC	Cleavage		3
pmir-658	NM_003266|TLR4	2.5	-1	1	20	2818	2837	CGGGAGAGAGAGAGAGAGAA	:::::.:::.::::::.:	AUCUCUUUCUUUCUCUCUCU	Cleavage		1
pmir-658	NM_012395|CDK14	2.5	-1	1	20	2275	2294	CGGGAGAGAGAGAGAGAGAA	:.:::.:::::.::::::	CUUUCUUUCUCUUUCUCCCC	Cleavage		2
pmir-658	NM_001142349|SCN4B	2.5	-1	1	20	2329	2348	CGGGAGAGAGAGAGAGAGAA	:::::::::::.:::..:	CUCUCUCUCUCUUUCUUUCC	Cleavage		1
pmir-658	NM_001012659|ARGFX	2.5	-1	1	20	3867	3886	CGGGAGAGAGAGAGAGAGAA	:::.::::::::::::..	AUCUUUCUCUCUCUCUCUUA	Cleavage		1
pmir-658	NM_014157|CCDC113	2.5	-1	1	20	2076	2095	CGGGAGAGAGAGAGAGAGAA	:::::::.:::::::..:	GUCUCUCUUUCUCUCUUUCU	Cleavage		1
pmir-658	NM_021623|PLEKHA2	2.5	-1	1	20	1850	1869	CGGGAGAGAGAGAGAGAGAA	:::::::::::::::...	AUCUCUCUCUCUCUCUUUUC	Cleavage		2
pmir-658	NM_001271043|NFIX	2.5	-1	1	20	1554	1573	CGGGAGAGAGAGAGAGAGAA	:::::::.::::::::..	CUCUCUCUUUCUCUCUCUUU	Cleavage		1
pmir-658	NM_002501|NFIX	2.5	-1	1	20	1589	1608	CGGGAGAGAGAGAGAGAGAA	:::::::.::::::::..	CUCUCUCUUUCUCUCUCUUU	Cleavage		1
pmir-658	NM_006282|STK4	2.5	-1	1	20	2209	2228	CGGGAGAGAGAGAGAGAGAA	:::::::::::::.::..	GUCUCUCUCUCUCUUUCUUU	Cleavage		1
pmir-658	NM_033389|SSH2	2.5	-1	1	20	2898	2917	CGGGAGAGAGAGAGAGAGAA	:::::::::::::::...	CUCUCUCUCUCUCUCUUUUU	Cleavage		1
pmir-658	NM_001256889|FAM26D	2.5	-1	1	20	412	431	CGGGAGAGAGAGAGAGAGAA	:.:::::::.:::::...:	CUUUCUCUCUUUCUCUUUUG	Cleavage		2
pmir-658	NM_020786|PDP2	2.5	-1	1	20	2184	2203	CGGGAGAGAGAGAGAGAGAA	:::::::::::.:::..:	CUCUCUCUCUCUUUCUUUCU	Cleavage		1
pmir-658	NM_005413|SIX3	2.5	-1	1	20	653	672	CGGGAGAGAGAGAGAGAGAA	:::::.:.:.:.::::.::	CUCUCUUUUUUUUUCUCUCG	Cleavage		4
pmir-66	NM_004464|FGF5	2.5	-1	1	21	210	230	UUAUGUCUUGUUGAUCUCAAG	::: :: :::.::::::::::	CUUCAGUUCAGCAAGACAUAA	Cleavage		1
pmir-66	NM_033143|FGF5	2.5	-1	1	21	541	561	UUAUGUCUUGUUGAUCUCAAG	::: :: :::.::::::::::	CUUCAGUUCAGCAAGACAUAA	Cleavage		1
pmir-66	NM_001001668|ZNF470	2.5	-1	1	21	1067	1087	UUAUGUCUUGUUGAUCUCAAG	: ::::::..:::::::::.	CAUGAGAUUGACAAGACAUGC	Cleavage		1
pmir-661	NM_005127|CLEC2B	2.5	-1	1	22	193	214	CGGGAGAGAGAGAGAGAGAAAG	::::::.:::.::::::::.:	CUUUCUUUCUUUCUCUCUCUCU	Cleavage		2
pmir-661	NM_030885|MAP4	2.5	-1	1	22	2167	2188	CGGGAGAGAGAGAGAGAGAAAG	::::::::.::::::::::..	CUUUCUCUUUCUCUCUCUCUUU	Cleavage		1
pmir-661	NM_145912|NFAM1	2.5	-1	1	22	4333	4354	CGGGAGAGAGAGAGAGAGAAAG	::::.:::.::::::::::.:	CUUUUUCUUUCUCUCUCUCUCU	Cleavage		1
pmir-661	NM_001174072|SERINC5	2.5	-1	1	22	4049	4070	CGGGAGAGAGAGAGAGAGAAAG	::::::::::::::::::...	CUUUCUCUCUCUCUCUCUUUUC	Cleavage		2
pmir-661	NM_030918|SNX27	2.5	-1	1	22	2884	2905	CGGGAGAGAGAGAGAGAGAAAG	::::::.:::.:::.:::..::	CUUUCUUUCUUUCUUUCUUUCG	Cleavage		6
pmir-661	NM_001711|BGN	2.5	-1	1	22	580	601	CGGGAGAGAGAGAGAGAGAAAG	::: :::::::::::::::.:	CUUCCUCUCUCUCUCUCUCUCU	Cleavage		3
pmir-661	NM_001947|DUSP7	2.5	-1	1	22	1015	1036	CGGGAGAGAGAGAGAGAGAAAG	:: ::: :::::::::::.::	CUGUCUGUCUCUCUCUCUUCCU	Cleavage		5
pmir-661	NM_002868|RAB5B	2.5	-1	1	22	3721	3742	CGGGAGAGAGAGAGAGAGAAAG	::::::: :::::::::::.:	CUUUCUCCCUCUCUCUCUCUCU	Cleavage		3
pmir-661	NM_002868|RAB5B	2.5	-1	1	22	3699	3720	CGGGAGAGAGAGAGAGAGAAAG	:: ::.::::::::::::::	CUCGCUUUCUCUCUCUCUCCCU	Cleavage		3
pmir-661	NM_002868|RAB5B	2.5	-1	1	22	3739	3760	CGGGAGAGAGAGAGAGAGAAAG	:::: :::::::::::.:	CUCUCUCACUCUCUCUCUCUCC	Cleavage		3
pmir-661	NM_018656|SLC35E3	2.5	-1	1	22	690	711	CGGGAGAGAGAGAGAGAGAAAG	:: :::::::::::::::::	CUGUCUCUCUCUCUCUCUCCAU	Cleavage		1
pmir-661	NM_002045|GAP43	2.5	-1	1	22	342	363	CGGGAGAGAGAGAGAGAGAAAG	.:: :::::::::::::::.:	UUUCCUCUCUCUCUCUCUCUCU	Cleavage		1
pmir-661	NM_006646|WASF3	2.5	-1	1	22	1862	1883	CGGGAGAGAGAGAGAGAGAAAG	:::::::::::::::::...	AUUUCUCUCUCUCUCUCUUUUU	Cleavage		1
pmir-661	NM_022731|NUCKS1	2.5	-1	1	22	159	180	CGGGAGAGAGAGAGAGAGAAAG	:::::::::::::::::...	AUUUCUCUCUCUCUCUCUUUUU	Cleavage		1
pmir-661	NM_001042425|TFAP2A	2.5	-1	1	22	1170	1191	CGGGAGAGAGAGAGAGAGAAAG	.:: :::::::::::::::.:	UUUCCUCUCUCUCUCUCUCUCC	Cleavage		1
pmir-661	NM_005413|SIX3	2.5	-1	1	22	651	672	CGGGAGAGAGAGAGAGAGAAAG	:: :::::.:.:.:.::::.::	CUCUCUCUUUUUUUUUCUCUCG	Cleavage		4
pmir-661	NM_198493|ANKRD45	2.5	-1	1	22	1358	1379	CGGGAGAGAGAGAGAGAGAAAG	.: :::::::::::::::::	UUAUCUCUCUCUCUCUCUCCAC	Cleavage		1
pmir-661	NM_024016|HOXB8	2.5	-1	1	22	458	479	CGGGAGAGAGAGAGAGAGAAAG	: ::::::::::::::::: :	CCUUCUCUCUCUCUCUCUCGCU	Cleavage		2
pmir-661	NM_002398|MEIS1	2.5	-1	1	22	793	814	CGGGAGAGAGAGAGAGAGAAAG	:: :::::::.::::::::..	CUCUCUCUCUUUCUCUCUCUUU	Cleavage		2
pmir-661	NM_015209|KAZN	2.5	-1	1	22	1015	1036	CGGGAGAGAGAGAGAGAGAAAG	: :::::::::: ::::::::	CCUUCUCUCUCUGUCUCUCCCA	Translation		1
pmir-661	NM_001271043|NFIX	2.5	-1	1	22	1554	1575	CGGGAGAGAGAGAGAGAGAAAG	:: :::::.:::::::::..:	CUCUCUCUUUCUCUCUCUUUCU	Cleavage		1
pmir-661	NM_002501|NFIX	2.5	-1	1	22	1589	1610	CGGGAGAGAGAGAGAGAGAAAG	:: :::::.:::::::::..:	CUCUCUCUUUCUCUCUCUUUCU	Cleavage		1
pmir-661	NM_001010888|ZC3H12B	2.5	-1	1	22	3744	3765	CGGGAGAGAGAGAGAGAGAAAG	:: ::::::::::::::: ::	CUCUCUCUCUCUCUCUCUGCCC	Cleavage		2
pmir-661	NM_006282|STK4	2.5	-1	1	22	2207	2228	CGGGAGAGAGAGAGAGAGAAAG	:: :::::::::::::.::..	CUGUCUCUCUCUCUCUUUCUUU	Cleavage		1
pmir-661	NM_001199637|ADCYAP1R1	2.5	-1	1	22	3440	3461	CGGGAGAGAGAGAGAGAGAAAG	:: :::::::::::::::...	CUCUCUCUCUCUCUCUCUUUUU	Cleavage		1
pmir-670	NM_005813|PRKD3	2.5	-1	1	21	1892	1912	UGAGGGGAAUGUUGUCUGGCU	::::. ::::::::::::	CUCCAGGAAACAUUCCCCUCU	Cleavage		1
pmir-671	NM_014906|PPM1E	2.5	-1	1	21	2442	2462	UUUGGAUUGAAGGGAGCUCCU	:: ::.::::::::.:.::::	AGUAGUUCCCUUCAGUUCAAA	Cleavage		2
pmir-671	NM_001024455|RGAG4	2.5	-1	1	21	1101	1121	UUUGGAUUGAAGGGAGCUCCU	::::::::::::::.. ::	CUGAGCUCCCUUCAAUUUCAA	Cleavage		1
pmir-693	NM_178468|FAM83C	2.5	-1	1	23	605	627	AUAACGAUGAUGAUGAUGAUGAU	:::::.:::::::::::: ::.:	AUCAUUAUCAUCAUCAUCAUUGU	Cleavage		2
pmir-693	NM_014728|FRMPD4	2.5	-1	1	23	3477	3499	AUAACGAUGAUGAUGAUGAUGAU	::.::.:::::::: ::::::.:	AUUAUUAUCAUCAUAAUCGUUGU	Cleavage		1
pmir-693	NM_014643|ZNF516	2.5	-1	1	23	1686	1708	AUAACGAUGAUGAUGAUGAUGAU	::.::.::.::.::.::.:::::	AUUAUUAUUAUUAUUAUUGUUAU	Cleavage		1
pmir-693	NM_178120|DLX1	2.5	-1	1	23	1118	1140	AUAACGAUGAUGAUGAUGAUGAU	::..:.::.::.::.::.:::::	AUUGUUAUUAUUAUUAUUGUUAU	Cleavage		1
pmir-693	NM_001038493|DLX1	2.5	-1	1	23	1296	1318	AUAACGAUGAUGAUGAUGAUGAU	::..:.::.::.::.::.:::::	AUUGUUAUUAUUAUUAUUGUUAU	Cleavage		1
pmir-693	NM_001171653|ZEB2	2.5	-1	1	23	396	418	AUAACGAUGAUGAUGAUGAUGAU	::. :.::.::.::.::.:::::	AUUUUUAUUAUUAUUAUUGUUAU	Cleavage		1
pmir-693	NM_014323|PATZ1	2.5	-1	1	23	700	722	AUAACGAUGAUGAUGAUGAUGAU	: ::.::.::.::.::.:::::	CUAAUUAUUAUUAUUAUUGUUAU	Cleavage		1
pmir-693	NM_032052|PATZ1	2.5	-1	1	23	1085	1107	AUAACGAUGAUGAUGAUGAUGAU	: ::.::.::.::.::.:::::	CUAAUUAUUAUUAUUAUUGUUAU	Cleavage		1
pmir-693	NM_007048|BTN3A1	2.5	-1	1	23	1416	1438	AUAACGAUGAUGAUGAUGAUGAU	:: ::::.::::::::. ::::	CUCCUCAUUAUCAUCAUUAUUAU	Cleavage		1
pmir-693	NM_194441|BTN3A1	2.5	-1	1	23	2363	2385	AUAACGAUGAUGAUGAUGAUGAU	:: ::::.::::::::. ::::	CUCCUCAUUAUCAUCAUUAUUAU	Cleavage		1
pmir-693	NM_001145009|BTN3A1	2.5	-1	1	23	2578	2600	AUAACGAUGAUGAUGAUGAUGAU	:: ::::.::::::::. ::::	CUCCUCAUUAUCAUCAUUAUUAU	Cleavage		1
pmir-693	NM_001253676|TBPL1	2.5	-1	1	23	293	315	AUAACGAUGAUGAUGAUGAUGAU	:.::..::.::::.:::::	UGUUUUAUUGUCGUCAUUGUUAU	Cleavage		1
pmir-693	NM_175856|CHSY3	2.5	-1	1	23	81	103	AUAACGAUGAUGAUGAUGAUGAU	:.::.::.::.::.:::::	UAUUUUAUUAUUAUUAUUGUUAU	Cleavage		1
pmir-708	NM_006609|MAP3K2	2.5	-1	1	22	8308	8329	UGAUUGGAAAUUUCGUUGACCA	::.::::::::::::::	UUGGAAAUGAAAUUUCCAAUCA	Cleavage		1
pmir-708	NM_005308|GRK5	2.5	-1	1	22	157	178	UGAUUGGAAAUUUCGUUGACCA	:::: :::::::::: :::	UUCUCAAAGAAAUUUCCACUCA	Cleavage		1
pmir-712	NM_014906|PPM1E	2.5	-1	1	22	2441	2462	UUUGGAUUGAAGGGAGCUCUAC	::.::::::::.:.::::	AAGUAGUUCCCUUCAGUUCAAA	Cleavage		1
pmir-712	NM_001024455|RGAG4	2.5	-1	1	22	1100	1121	UUUGGAUUGAAGGGAGCUCUAC	::::::::::::::.. ::	UCUGAGCUCCCUUCAAUUUCAA	Cleavage		1
pmir-714	NM_001001668|ZNF470	2.5	-1	1	22	1066	1087	UUAUGUCUUGUUGAUCUCAAAU	::::::..:::::::::.	CCAUGAGAUUGACAAGACAUGC	Cleavage		1
pmir-714	NM_004464|FGF5	2.5	-1	1	22	209	230	UUAUGUCUUGUUGAUCUCAAAU	:: :: :::.::::::::::	CCUUCAGUUCAGCAAGACAUAA	Cleavage		1
pmir-714	NM_033143|FGF5	2.5	-1	1	22	540	561	UUAUGUCUUGUUGAUCUCAAAU	:: :: :::.::::::::::	CCUUCAGUUCAGCAAGACAUAA	Cleavage		1
pmir-716	NM_000476|AK1	2.5	-1	1	21	1368	1388	CUUGGAUUGAAGGGAGCUCUA	:.::::::::.:: :::::	CUGGGCUCCCUUUAAGCCAAG	Cleavage		1
pmir-718	NM_006609|MAP3K2	2.5	-1	1	23	8307	8329	UGAUUGGAAAUUUCGUUGACUGU	::.::::::::::::::	AUUGGAAAUGAAAUUUCCAAUCA	Cleavage		1
pmir-718	NM_005308|GRK5	2.5	-1	1	23	156	178	UGAUUGGAAAUUUCGUUGACUGU	:::: :::::::::: :::	UUUCUCAAAGAAAUUUCCACUCA	Cleavage		1
pmir-721	NM_004230|S1PR2	2.5	-1	1	20	1575	1594	CAUCUCAAAAAAAAAAAAAA	::: :::: :::::::::::	UUUGUUUUGUUUUUGAGAUG	Cleavage		3
pmir-721	NM_018109|MTPAP	2.5	-1	1	20	1026	1045	CAUCUCAAAAAAAAAAAAAA	::::::::::::::::::	UUUUUUUUUUUUUUGAGACA	Cleavage		3
pmir-721	NM_032521|PARD6B	2.5	-1	1	20	1239	1258	CAUCUCAAAAAAAAAAAAAA	::::::::::::::::::	UUUUUUUUUUUUUUGAGACA	Cleavage		2
pmir-721	NM_145298|APOBEC3F	2.5	-1	1	20	1541	1560	CAUCUCAAAAAAAAAAAAAA	:: :::: ::::::::::::	UUAUUUUAUUUUUUGAGAUG	Cleavage		5
pmir-721	NM_020714|ZNF490	2.5	-1	1	20	364	383	CAUCUCAAAAAAAAAAAAAA	::::: ::::: ::::::::	UUUUUGUUUUUGUUGAGAUG	Cleavage		4
pmir-721	NM_001205255|OCLN	2.5	-1	1	20	1271	1290	CAUCUCAAAAAAAAAAAAAA	::::::::::::::::::	UUUUUUUUUUUUUUGAGACA	Cleavage		2
pmir-721	NM_024654|NOL9	2.5	-1	1	20	2957	2976	CAUCUCAAAAAAAAAAAAAA	::::::::::::::::::	UUUUUUUUUUUUUUGAGACA	Cleavage		3
pmir-721	NM_006208|ENPP1	2.5	-1	1	20	3779	3798	CAUCUCAAAAAAAAAAAAAA	::::::::::::::::::	UUUUUUUUUUUUUUGAGACA	Cleavage		2
pmir-721	NM_182612|PDDC1	2.5	-1	1	20	1782	1801	CAUCUCAAAAAAAAAAAAAA	::: ::: ::::::::::::	UUUAUUUAUUUUUUGAGAUG	Cleavage		2
pmir-721	NM_152542|PPM1K	2.5	-1	1	20	3495	3514	CAUCUCAAAAAAAAAAAAAA	: :::::::::::::::: :	UCUUUUUUUUUUUUGAGAAG	Cleavage		3
pmir-721	NM_145034|TOR1AIP2	2.5	-1	1	20	2547	2566	CAUCUCAAAAAAAAAAAAAA	::::::::::::::::::	UUUUUUUUUUUUUUGAGAGA	Cleavage		4
pmir-721	NM_145034|TOR1AIP2	2.5	-1	1	20	3855	3874	CAUCUCAAAAAAAAAAAAAA	:::::::::::::::::	CUUUUUUUUUUUUUGAGACA	Cleavage		4
pmir-721	NM_001080825|TMEM120B	2.5	-1	1	20	1079	1098	CAUCUCAAAAAAAAAAAAAA	:::::::::::::::::	CUUUUUUUUUUUUUGAGACA	Cleavage		3
pmir-721	NM_001080825|TMEM120B	2.5	-1	1	20	4339	4358	CAUCUCAAAAAAAAAAAAAA	::: ::: :::::::::::	AUUUAUUUAUUUUUGAGAUG	Cleavage		3
pmir-721	NM_001010867|IBA57	2.5	-1	1	20	5140	5159	CAUCUCAAAAAAAAAAAAAA	::::::::::::::::::	UUUUUUUUUUUUUUGAGACA	Cleavage		3
pmir-721	NM_153647|SLC24A4	2.5	-1	1	20	4875	4894	CAUCUCAAAAAAAAAAAAAA	::::::::::::::::::	UUUUUUUUUUUUUUGAGACA	Cleavage		5
pmir-721	NM_001174103|SGK494	2.5	-1	1	20	412	431	CAUCUCAAAAAAAAAAAAAA	::::::::::::::::::	UUUUUUUUUUUUUUGAGACA	Cleavage		2
pmir-721	NM_001025266|C3orf70	2.5	-1	1	20	3713	3732	CAUCUCAAAAAAAAAAAAAA	::::::::::::::::::	UUUUUUUUUUUUUUGAGACA	Cleavage		2
pmir-721	NM_001031701|NT5DC3	2.5	-1	1	20	1160	1179	CAUCUCAAAAAAAAAAAAAA	:::: :::::::: :::::	GUUUUGUUUUUUUUUAGAUG	Cleavage		3
pmir-721	NM_001007561|IRGQ	2.5	-1	1	20	1811	1830	CAUCUCAAAAAAAAAAAAAA	:: ::::::::::::: :::	UUCUUUUUUUUUUUGAAAUG	Cleavage		3
pmir-721	NM_016037|UTP11L	2.5	-1	1	20	219	238	CAUCUCAAAAAAAAAAAAAA	:::::::::: ::::::::	UUUUUUUUUUCUUUGAGAUA	Translation		2
pmir-722	NM_001144990|KIAA1239	2.5	-1	1	22	1431	1452	AUCAGUUUCUUGUUCGUUUCCA	::.:::::::.::.::::	GAAUAAUGAACAAGGAAUUGAU	Cleavage		1
pmir-722	NM_001168385|ALG13	2.5	-1	1	22	895	916	AUCAGUUUCUUGUUCGUUUCCA	.::.:::::: ::::::::	UAUGAAUGAACAAUAAACUGAU	Cleavage		1
pmir-722	NM_001039210|ALG13	2.5	-1	1	22	783	804	AUCAGUUUCUUGUUCGUUUCCA	.::.:::::: ::::::::	UAUGAAUGAACAAUAAACUGAU	Cleavage		1
pmir-722	NM_001257241|ALG13	2.5	-1	1	22	761	782	AUCAGUUUCUUGUUCGUUUCCA	.::.:::::: ::::::::	UAUGAAUGAACAAUAAACUGAU	Cleavage		1
pmir-722	NM_001166163|PPP1R9A	2.5	-1	1	22	876	897	AUCAGUUUCUUGUUCGUUUCCA	: :: .:::::.::::.::::	AGAAAUUGAACAGGAAAUUGAU	Cleavage		1
pmir-722	NM_001735|C5	2.5	-1	1	22	357	378	AUCAGUUUCUUGUUCGUUUCCA	:: :::::.:::::::::	UACCAAGGAACAGGAAACUGAU	Cleavage		1
pmir-722	NM_178549|ZNF678	2.5	-1	1	22	1376	1397	AUCAGUUUCUUGUUCGUUUCCA	:::: ::::: ::::::::	AACAAACAAACAAAAAACUGAU	Cleavage		1
pmir-732	NM_001001668|ZNF470	2.5	-1	1	22	1066	1087	UUAUGUCUUGUUGAUCUCAACG	::::::..:::::::::.	CCAUGAGAUUGACAAGACAUGC	Cleavage		1
pmir-732	NM_004464|FGF5	2.5	-1	1	22	209	230	UUAUGUCUUGUUGAUCUCAACG	: :: :: :::.::::::::::	CCUUCAGUUCAGCAAGACAUAA	Cleavage		1
pmir-732	NM_033143|FGF5	2.5	-1	1	22	540	561	UUAUGUCUUGUUGAUCUCAACG	: :: :: :::.::::::::::	CCUUCAGUUCAGCAAGACAUAA	Cleavage		1
pmir-735	NM_000476|AK1	2.5	-1	1	19	1370	1388	CUUGGAUUGAAGGGAGCUC	:.::::::::.:: :::::	GGGCUCCCUUUAAGCCAAG	Cleavage		1
pmir-737	NM_000612|IGF2	2.5	-1	1	21	1407	1427	UGUGUGUGUGUGUGUGCGCGU	:: :::::::: :::::::	CAGCACACACACAAACACACA	Cleavage		22
pmir-737	NM_015205|ATP11A	2.5	-1	1	21	3801	3821	UGUGUGUGUGUGUGUGCGCGU	:: .:::::::::.:.:::::	ACAUGCACACACAUAUACACA	Cleavage		10
pmir-737	NM_032189|ATP11A	2.5	-1	1	21	3603	3623	UGUGUGUGUGUGUGUGCGCGU	:: .:::::::::.:.:::::	ACAUGCACACACAUAUACACA	Cleavage		10
pmir-737	NM_001159643|MCTP2	2.5	-1	1	21	141	161	UGUGUGUGUGUGUGUGCGCGU	:::.::::: :::.:::::::	ACGUGCACAGACAUACACACA	Cleavage		2
pmir-737	NM_144969|ZDHHC15	2.5	-1	1	21	3648	3668	UGUGUGUGUGUGUGUGCGCGU	:: : ::::::::::.:::::	ACACACACACACACAUACACA	Cleavage		2
pmir-737	NM_001039141|TRIOBP	2.5	-1	1	21	182	202	UGUGUGUGUGUGUGUGCGCGU	:::.:::::::...::::::.	ACGUGCACACAUGUACACACG	Cleavage		4
pmir-737	NM_018263|ASXL2	2.5	-1	1	21	1187	1207	UGUGUGUGUGUGUGUGCGCGU	:::.:.:...:::::::::::	ACGUGUAUGUACACACACACA	Cleavage		1
pmir-737	NM_014299|BRD4	2.5	-1	1	21	1711	1731	UGUGUGUGUGUGUGUGCGCGU	::::::::::::.....::::	ACGCGCACACACGUGUGCACA	Cleavage		1
pmir-737	NM_001083909|GPR123	2.5	-1	1	21	1410	1430	UGUGUGUGUGUGUGUGCGCGU	.:.:::::....::::::::	CUGUGCACAUGUGCACACACA	Cleavage		8
pmir-737	NM_016240|SCARA3	2.5	-1	1	21	195	215	UGUGUGUGUGUGUGUGCGCGU	:.:.:::::..::::::::..	AUGUGCACAUGCACACACAUG	Cleavage		10
pmir-737	NM_016240|SCARA3	2.5	-1	1	21	225	245	UGUGUGUGUGUGUGUGCGCGU	:: .:::::::.::::.::::	ACAUGCACACAUACACGCACA	Cleavage		10
pmir-737	NM_016240|SCARA3	2.5	-1	1	21	369	389	UGUGUGUGUGUGUGUGCGCGU	:: .:::::::::::..::::	ACAUGCACACACACAUGCACA	Cleavage		10
pmir-737	NM_001199898|PDK2	2.5	-1	1	21	998	1018	UGUGUGUGUGUGUGUGCGCGU	:::.::.:::..::::::.::	ACGUGCGCACGUACACACGCA	Cleavage		1
pmir-737	NM_017926|GPATCH2L	2.5	-1	1	21	676	696	UGUGUGUGUGUGUGUGCGCGU	:::.:...:.:::::::::::	ACGUGUGUAUACACACACACA	Cleavage		2
pmir-737	NM_005641|TAF6	2.5	-1	1	21	49	69	UGUGUGUGUGUGUGUGCGCGU	:::.::::..:::::::..::	ACGUGCACGUACACACAUGCA	Cleavage		1
pmir-737	NM_001174146|LMX1B	2.5	-1	1	21	4126	4146	UGUGUGUGUGUGUGUGCGCGU	:::::: :.:::::::::::	ACGCGCUCGCACACACACACU	Cleavage		3
pmir-737	NM_015137|EFR3A	2.5	-1	1	21	2435	2455	UGUGUGUGUGUGUGUGCGCGU	:.:::.:::::::::::.:.	AUGCGUACACACACACAUAUU	Cleavage		1
pmir-737	NM_004380|CREBBP	2.5	-1	1	21	551	571	UGUGUGUGUGUGUGUGCGCGU	.::.::::::::..::::::	GCGUGCACACACGUACACACC	Cleavage		1
pmir-737	NM_014989|RIMS1	2.5	-1	1	21	291	311	UGUGUGUGUGUGUGUGCGCGU	:: .::::::::::::::::	ACAUGCACACACACACACACC	Cleavage		2
pmir-737	NM_014989|RIMS1	2.5	-1	1	21	269	289	UGUGUGUGUGUGUGUGCGCGU	: ::::.::::..:::::::	CCACGCAUACACGUACACACA	Cleavage		2
pmir-737	NM_024577|SH3TC2	2.5	-1	1	21	14732	14752	UGUGUGUGUGUGUGUGCGCGU	: ::::::::.:::::::	AAACACACACACAUACACACA	Cleavage		4
pmir-737	NM_004519|KCNQ3	2.5	-1	1	21	738	758	UGUGUGUGUGUGUGUGCGCGU	:: : ::::::::::::.:::	ACACACACACACACACAUACA	Cleavage		2
pmir-737	NM_001113178|NFAT5	2.5	-1	1	21	7653	7673	UGUGUGUGUGUGUGUGCGCGU	:::. .:::::::::::::.:	ACGUCUACACACACACACAUA	Cleavage		1
pmir-737	NM_014331|SLC7A11	2.5	-1	1	21	1701	1721	UGUGUGUGUGUGUGUGCGCGU	:. . ::::::::::::::::	AUAUACACACACACACACACA	Cleavage		3
pmir-737	NM_001014380|KATNAL1	2.5	-1	1	21	2686	2706	UGUGUGUGUGUGUGUGCGCGU	:: : ::::.:::::::::::	ACACACACAUACACACACACA	Cleavage		7
pmir-737	NM_001014380|KATNAL1	2.5	-1	1	21	2899	2919	UGUGUGUGUGUGUGUGCGCGU	:: : ::::.:::::::::::	ACACUCACAUACACACACACA	Cleavage		7
pmir-737	NM_015458|MTMR9	2.5	-1	1	21	5026	5046	UGUGUGUGUGUGUGUGCGCGU	:::: ::::::::.:.:::.:	ACGCACACACACAUAUACAUA	Cleavage		1
pmir-737	NM_015074|KIF1B	2.5	-1	1	21	266	286	UGUGUGUGUGUGUGUGCGCGU	: ::::::::::.:::::	ACACACACACACACAUACACA	Cleavage		2
pmir-737	NM_020935|USP37	2.5	-1	1	21	277	297	UGUGUGUGUGUGUGUGCGCGU	:.:.:...:.:::::::::::	AUGUGUGUAUACACACACACA	Cleavage		2
pmir-737	NM_001142290|MGRN1	2.5	-1	1	21	4339	4359	UGUGUGUGUGUGUGUGCGCGU	:::: .::::::::.::::.:	ACGCAUACACACACGCACAUA	Cleavage		6
pmir-737	NM_032973|PCDH11Y	2.5	-1	1	21	2184	2204	UGUGUGUGUGUGUGUGCGCGU	:: : ::::::.:::::::::	ACACACACACAUACACACACA	Cleavage		2
pmir-737	NM_001144952|SDK2	2.5	-1	1	21	2699	2719	UGUGUGUGUGUGUGUGCGCGU	..:: .:::::::..::::::	GUGCUUACACACAUGCACACA	Cleavage		4
pmir-737	NM_006298|ZKSCAN8	2.5	-1	1	21	2148	2168	UGUGUGUGUGUGUGUGCGCGU	:.:.:.:...:::::::::::	AUGUGUAUGUACACACACACA	Cleavage		1
pmir-74	NM_005597|NFIC	2.5	-1	1	23	4087	4109	UUGUUUGUUGUACUCGGUCUAGC	:: :.:.:::::::.::..:::	CCUUGGCUGAGUACAGCAGGCAA	Cleavage		1
pmir-74	NM_001245005|NFIC	2.5	-1	1	23	4140	4162	UUGUUUGUUGUACUCGGUCUAGC	:: :.:.:::::::.::..:::	CCUUGGCUGAGUACAGCAGGCAA	Cleavage		1
pmir-74	NM_017740|ZDHHC7	2.5	-1	1	23	668	690	UUGUUUGUUGUACUCGGUCUAGC	:.:.: :::::.:::::::	UACCGGCUGUGUACAGCAAACAA	Cleavage		1
pmir-741	NM_020227|PRDM9	2.5	-1	1	24	117	140	UCUGAUCUCUUCGUACUCUUCUUA	.::::::. ::::::::.::	CCCCGAGAGUAUAAAGAGAUCGGA	Cleavage		1
pmir-748	NM_001277173|RBM46	2.5	-1	1	20	958	977	GGAAUCUUGAUGAUGCUGCA	: .::.::::::::::::.:	UAUAGUAUCAUCAAGAUUUC	Cleavage		1
pmir-748	NM_001277171|RBM46	2.5	-1	1	20	973	992	GGAAUCUUGAUGAUGCUGCA	: .::.::::::::::::.:	UAUAGUAUCAUCAAGAUUUC	Cleavage		1
pmir-75	NM_001001668|ZNF470	2.5	-1	1	21	1067	1087	UUAUGUCUUGUUGAUCUCAAA	::::::..:::::::::.	CAUGAGAUUGACAAGACAUGC	Cleavage		1
pmir-75	NM_004464|FGF5	2.5	-1	1	21	210	230	UUAUGUCUUGUUGAUCUCAAA	:: :: :::.::::::::::	CUUCAGUUCAGCAAGACAUAA	Cleavage		1
pmir-75	NM_033143|FGF5	2.5	-1	1	21	541	561	UUAUGUCUUGUUGAUCUCAAA	:: :: :::.::::::::::	CUUCAGUUCAGCAAGACAUAA	Cleavage		1
pmir-750	NM_005597|NFIC	2.5	-1	1	22	4088	4109	UUGUUUGUUGUACUCGGUCUAA	: :.:.:::::::.::..:::	CUUGGCUGAGUACAGCAGGCAA	Cleavage		1
pmir-750	NM_001245005|NFIC	2.5	-1	1	22	4141	4162	UUGUUUGUUGUACUCGGUCUAA	: :.:.:::::::.::..:::	CUUGGCUGAGUACAGCAGGCAA	Cleavage		1
pmir-750	NM_017740|ZDHHC7	2.5	-1	1	22	669	690	UUGUUUGUUGUACUCGGUCUAA	:.:.: :::::.:::::::	ACCGGCUGUGUACAGCAAACAA	Cleavage		1
pmir-752	NM_006609|MAP3K2	2.5	-1	1	24	8306	8329	UGAUUGGAAAUUUCGUUGACUGAC	::.::::::::::::::	AAUUGGAAAUGAAAUUUCCAAUCA	Cleavage		1
pmir-752	NM_005308|GRK5	2.5	-1	1	24	155	178	UGAUUGGAAAUUUCGUUGACUGAC	::. :::: :::::::::: :::	GUUUCUCAAAGAAAUUUCCACUCA	Cleavage		1
pmir-753	NM_006609|MAP3K2	2.5	-1	1	22	8308	8329	UGAUUGGAAAUUUCGUUGACUU	::.::::::::::::::	UUGGAAAUGAAAUUUCCAAUCA	Cleavage		1
pmir-753	NM_005308|GRK5	2.5	-1	1	22	157	178	UGAUUGGAAAUUUCGUUGACUU	:::: :::::::::: :::	UUCUCAAAGAAAUUUCCACUCA	Cleavage		1
pmir-755	NM_006609|MAP3K2	2.5	-1	1	23	8307	8329	UGAUUGGAAAUUUCGUUGACUAG	::.::::::::::::::	AUUGGAAAUGAAAUUUCCAAUCA	Cleavage		1
pmir-755	NM_005308|GRK5	2.5	-1	1	23	156	178	UGAUUGGAAAUUUCGUUGACUAG	:::: :::::::::: :::	UUUCUCAAAGAAAUUUCCACUCA	Cleavage		1
pmir-757	NM_020227|PRDM9	2.5	-1	1	24	117	140	UCUGAUCUCUUCGUACUCUUCUUG	.::::::. ::::::::.::	CCCCGAGAGUAUAAAGAGAUCGGA	Cleavage		1
pmir-761	NM_020227|PRDM9	2.5	-1	1	23	118	140	UCUGAUCUCUUCGUACUCUUCUU	.::::::. ::::::::.::	CCCGAGAGUAUAAAGAGAUCGGA	Cleavage		1
pmir-763	NM_006609|MAP3K2	2.5	-1	1	23	8307	8329	UGAUUGGAAAUUUCGUUGACUGA	::.::::::::::::::	AUUGGAAAUGAAAUUUCCAAUCA	Cleavage		1
pmir-763	NM_005308|GRK5	2.5	-1	1	23	156	178	UGAUUGGAAAUUUCGUUGACUGA	:::: :::::::::: :::	UUUCUCAAAGAAAUUUCCACUCA	Cleavage		1
pmir-767	NM_015083|CDK12	2.5	-1	1	21	794	814	GAGAGAGAAAGAGAGAGAUAA	: ::::::::: ::::::::	CUCUCUCUCUCUCUCUCUCUC	Cleavage		4
pmir-767	NM_176894|P2RY13	2.5	-1	1	21	227	247	GAGAGAGAAAGAGAGAGAUAA	::::.:::.:::::::.:.:.	UUAUUUCUUUCUUUCUUUUUU	Cleavage		1
pmir-767	NM_001040648|CRCP	2.5	-1	1	21	1814	1834	GAGAGAGAAAGAGAGAGAUAA	::.:::::::::::.:.:.:.	UUGUCUCUCUCUUUUUUUUUU	Cleavage		1
pmir-767	NM_021183|RAP2C	2.5	-1	1	21	2055	2075	GAGAGAGAAAGAGAGAGAUAA	::.:.::::::: ::::::::	UUGUUUCUCUCUCUCUCUCUC	Cleavage		4
pmir-767	NM_021183|RAP2C	2.5	-1	1	21	2075	2095	GAGAGAGAAAGAGAGAGAUAA	: ::::::::: ::::::::	CUCUCUCUCUCUCUCUCUCUC	Cleavage		4
pmir-767	NM_021183|RAP2C	2.5	-1	1	21	2095	2115	GAGAGAGAAAGAGAGAGAUAA	: ::::::::: ::::::::	CUCUCUCUCUCUCUCUCUCUC	Cleavage		4
pmir-767	NM_021623|PLEKHA2	2.5	-1	1	21	1848	1868	GAGAGAGAAAGAGAGAGAUAA	:::::::::::: :::::.:.	UUAUCUCUCUCUCUCUCUUUU	Cleavage		1
pmir-767	NM_001098816|TENM4	2.5	-1	1	21	2515	2535	GAGAGAGAAAGAGAGAGAUAA	::::.:.:.:::::::.:::.	UUAUUUUUUUCUUUCUUUCUU	Cleavage		1
pmir-767	NM_001077186|MYH14	2.5	-1	1	21	381	401	GAGAGAGAAAGAGAGAGAUAA	:: ::::::::: ::::::::	UUCUCUCUCUCUCUCUCUCUC	Cleavage		2
pmir-767	NM_018969|GPR173	2.5	-1	1	21	253	273	GAGAGAGAAAGAGAGAGAUAA	::::::::: ::::::::	CAUUCUCUCUCUCUCUCUCUC	Cleavage		2
pmir-767	NM_019855|CABP5	2.5	-1	1	21	719	739	GAGAGAGAAAGAGAGAGAUAA	:: ::::::::: ::::::::	UUCUCUCUCUCUCUCUCUCUC	Cleavage		2
pmir-767	NM_019855|CABP5	2.5	-1	1	21	737	757	GAGAGAGAAAGAGAGAGAUAA	::::::::: ::::::::	CUCUCUCUCUCUCUCUCUCUC	Cleavage		2
pmir-767	NM_001134418|LEPREL1	2.5	-1	1	21	184	204	GAGAGAGAAAGAGAGAGAUAA	:: ::::::::: ::::::::	UUUUCUCUCUCUCUCUCUCUC	Cleavage		1
pmir-767	NM_001163265|PCYT1B	2.5	-1	1	21	2636	2656	GAGAGAGAAAGAGAGAGAUAA	: :::::.:::::.:::.::	CUCUCUCUUUCUUUUUCUUUC	Cleavage		6
pmir-767	NM_001163265|PCYT1B	2.5	-1	1	21	2655	2675	GAGAGAGAAAGAGAGAGAUAA	:::.:::::::.:::.::	UCUUCUUUCUCUUUUUCUUUC	Cleavage		6
pmir-767	NM_001990|EYA3	2.5	-1	1	21	185	205	GAGAGAGAAAGAGAGAGAUAA	: ::::::::: ::::::::	CUCUCUCUCUCUCUCUCUCUC	Cleavage		5
pmir-767	NM_004845|PCYT1B	2.5	-1	1	21	2844	2864	GAGAGAGAAAGAGAGAGAUAA	: :::::.:::::.:::.::	CUCUCUCUUUCUUUUUCUUUC	Cleavage		6
pmir-767	NM_004845|PCYT1B	2.5	-1	1	21	2863	2883	GAGAGAGAAAGAGAGAGAUAA	:::.:::::::.:::.::	UCUUCUUUCUCUUUUUCUUUC	Cleavage		6
pmir-767	NM_001201564|PLRG1	2.5	-1	1	21	14	34	GAGAGAGAAAGAGAGAGAUAA	:: :::::::::::.:.:.::	UUUUCUCUCUCUUUUUUUUUC	Cleavage		1
pmir-767	NM_053277|CLIC6	2.5	-1	1	21	349	369	GAGAGAGAAAGAGAGAGAUAA	:: ::::::::: ::::::::	UUCUCUCUCUCUCUCUCUCUC	Cleavage		1
pmir-767	NM_022131|CLSTN2	2.5	-1	1	21	549	569	GAGAGAGAAAGAGAGAGAUAA	:: ::::::::: ::::::::	UUCUCUCUCUCUCUCUCUCUC	Cleavage		1
pmir-767	NM_194286|SRRM4	2.5	-1	1	21	3455	3475	GAGAGAGAAAGAGAGAGAUAA	: ::::::::: ::::::::	CUCUCUCUCUCUGUCUCUCUC	Cleavage		2
pmir-767	NM_001172672|PNPLA4	2.5	-1	1	21	1005	1025	GAGAGAGAAAGAGAGAGAUAA	:: ::::::::: ::::::::	UUCUCUCUCUCUCUCUCUCUC	Cleavage		2
pmir-767	NM_001172672|PNPLA4	2.5	-1	1	21	1025	1045	GAGAGAGAAAGAGAGAGAUAA	: ::::::::: ::::::::	CUCUCUCUCUCUCUCUCUCUC	Cleavage		2
pmir-767	NM_001001557|GDF6	2.5	-1	1	21	269	289	GAGAGAGAAAGAGAGAGAUAA	:: ::::::::: ::::::::	UUUUCUCUCUCUCUCUCUCUC	Cleavage		2
pmir-767	NM_001001557|GDF6	2.5	-1	1	21	289	309	GAGAGAGAAAGAGAGAGAUAA	: ::::::::: ::::::::	CUCUCUCUCUCUCUCUCUCUC	Cleavage		2
pmir-767	NM_013276|SHPK	2.5	-1	1	21	1209	1229	GAGAGAGAAAGAGAGAGAUAA	:: ::::::::: ::::::::	UUCUCUCUCUCUCUCUCUCUC	Cleavage		1
pmir-767	NM_003677|DENR	2.5	-1	1	21	416	436	GAGAGAGAAAGAGAGAGAUAA	:: ::::::::: ::::::::	UUCUCUCUCUCUCUCUCUCUC	Cleavage		2
pmir-767	NM_145234|CHRDL1	2.5	-1	1	21	484	504	GAGAGAGAAAGAGAGAGAUAA	:: ::::::::: ::::::::	UUCUCUCUCUCUCUCUCUCUC	Cleavage		1
pmir-767	NM_198392|TCF21	2.5	-1	1	21	1090	1110	GAGAGAGAAAGAGAGAGAUAA	:: ::::::::::::: ::::	UUCUCUCUCUCUUUCUGUCUC	Cleavage		2
pmir-767	NM_198392|TCF21	2.5	-1	1	21	1867	1887	GAGAGAGAAAGAGAGAGAUAA	: ::::::::: ::::::::	CUCUCUCUCUCUCUCUCUCUC	Cleavage		2
pmir-767	NM_005591|MRE11A	2.5	-1	1	21	629	649	GAGAGAGAAAGAGAGAGAUAA	:: ::::::::: ::::::::	UUCUCUCUCUCUCUCUCUCUC	Cleavage		1
pmir-767	NM_014005|PCDHA9	2.5	-1	1	21	1026	1046	GAGAGAGAAAGAGAGAGAUAA	:::: :.:.:::::::::.::	UUAUAUUUUUCUUUCUCUUUC	Cleavage		1
pmir-767	NM_152279|ZNF585B	2.5	-1	1	21	707	727	GAGAGAGAAAGAGAGAGAUAA	:: :.:::.:::::::::.::	UUCUUUCUUUCUUUCUCUUUC	Cleavage		7
pmir-767	NM_004797|ADIPOQ	2.5	-1	1	21	3268	3288	GAGAGAGAAAGAGAGAGAUAA	:: ::::::::: ::::::::	UUCUCUCUCUCUCUCUCUCUC	Cleavage		2
pmir-767	NM_007214|SEC63	2.5	-1	1	21	3095	3115	GAGAGAGAAAGAGAGAGAUAA	:: :.:::::::::::::.:.	UUUUUUCUCUCUUUCUCUUUU	Cleavage		1
pmir-767	NM_012072|CD93	2.5	-1	1	21	1361	1381	GAGAGAGAAAGAGAGAGAUAA	:: ::::::::: ::::::::	UUCUCUCUCUCUCUCUCUCUC	Cleavage		1
pmir-767	NM_017831|RNF125	2.5	-1	1	21	1633	1653	GAGAGAGAAAGAGAGAGAUAA	:: ::::::::: ::::::::	UUCUCUCUCUCUCUCUCUCUC	Cleavage		2
pmir-767	NM_030918|SNX27	2.5	-1	1	21	2926	2946	GAGAGAGAAAGAGAGAGAUAA	:: :.:::.:::::::.::::	UUCUUUCUUUCUUUCUUUCUC	Cleavage		4
pmir-767	NM_001009899|KIAA2018	2.5	-1	1	21	2835	2855	GAGAGAGAAAGAGAGAGAUAA	: ::::::::: ::::::::	CUCUCUCUCUCUCUCUCUCUC	Cleavage		2
pmir-767	NM_173699|MAGEB18	2.5	-1	1	21	185	205	GAGAGAGAAAGAGAGAGAUAA	:::::.:.:::::::.:.:.	GUAUCUUUUUCUUUCUUUUUU	Cleavage		1
pmir-767	NM_018462|BRK1	2.5	-1	1	21	318	338	GAGAGAGAAAGAGAGAGAUAA	:::::.:::.: ::::::::	CUAUCUUUCUUUCUCUCUCUC	Cleavage		1
pmir-767	NM_001190899|PDYN	2.5	-1	1	21	1259	1279	GAGAGAGAAAGAGAGAGAUAA	:.:::::::.:: :::::::	CUGUCUCUCUUUUGCUCUCUC	Cleavage		1
pmir-767	NM_014903|NAV3	2.5	-1	1	21	944	964	GAGAGAGAAAGAGAGAGAUAA	:::::.:::::::.:.:.:.	AUAUCUUUCUCUUUUUUUUUU	Cleavage		1
pmir-767	NM_015283|DPY19L1	2.5	-1	1	21	657	677	GAGAGAGAAAGAGAGAGAUAA	:.:::::.::: ::::::::	GUGUCUCUUUCUCUCUCUCUC	Cleavage		1
pmir-767	NM_001012659|ARGFX	2.5	-1	1	21	3865	3885	GAGAGAGAAAGAGAGAGAUAA	:::::.::::: :::::::.	CUAUCUUUCUCUCUCUCUCUU	Cleavage		1
pmir-767	NM_024657|MORC4	2.5	-1	1	21	85	105	GAGAGAGAAAGAGAGAGAUAA	: ::::::::: ::::::::	CUCUCUCUCUCUCUCUCUCUC	Cleavage		2
pmir-767	NM_173598|KSR2	2.5	-1	1	21	13856	13876	GAGAGAGAAAGAGAGAGAUAA	:.:::::::::::::: ::.	CUGUCUCUCUCUUUCUCACUU	Cleavage		1
pmir-767	NM_001085354|MORC4	2.5	-1	1	21	158	178	GAGAGAGAAAGAGAGAGAUAA	: ::::::::: ::::::::	CUCUCUCUCUCUCUCUCUCUC	Cleavage		2
pmir-767	NM_198988|LENG9	2.5	-1	1	21	70	90	GAGAGAGAAAGAGAGAGAUAA	::::::::::::::::.	CACGCUCUCUCUUUCUCUCUU	Cleavage		1
pmir-767	NM_031951|WDR87	2.5	-1	1	21	73	93	GAGAGAGAAAGAGAGAGAUAA	: :::::::::: :::::.:.	UCAUCUCUCUCUCUCUCUUUU	Cleavage		1
pmir-767	NM_001135050|IGSF9	2.5	-1	1	21	214	234	GAGAGAGAAAGAGAGAGAUAA	: ::::::::: ::::::::	CUCUCUCUCUCUCUCUCUCUC	Cleavage		1
pmir-767	NM_020367|PARP11	2.5	-1	1	21	1349	1369	GAGAGAGAAAGAGAGAGAUAA	:::. :::::::::::::	UCCUCUUCCUCUUUCUCUCUC	Cleavage		4
pmir-767	NM_004185|WNT2B	2.5	-1	1	21	618	638	GAGAGAGAAAGAGAGAGAUAA	:::::::.:::::::::	CAUUCUCUCUUUUUCUCUCUA	Cleavage		1
pmir-767	NM_001271606|BASP1	2.5	-1	1	21	45	65	GAGAGAGAAAGAGAGAGAUAA	: ::::::::: ::::::::	CUCUCUCUCUCUCUCUCUCUC	Cleavage		2
pmir-767	NM_001711|BGN	2.5	-1	1	21	584	604	GAGAGAGAAAGAGAGAGAUAA	: ::::::::: ::::::::	CUCUCUCUCUCUCUCUCUCUC	Cleavage		2
pmir-767	NM_144629|RFTN2	2.5	-1	1	21	404	424	GAGAGAGAAAGAGAGAGAUAA	: :::::::::::.:.:.::	CUCUCUCUCUCUUUUUUUUUC	Cleavage		1
pmir-767	NM_005413|SIX3	2.5	-1	1	21	647	667	GAGAGAGAAAGAGAGAGAUAA	: :::::::::::.:.:.::	CUCUCUCUCUCUUUUUUUUUC	Cleavage		4
pmir-767	NM_005413|SIX3	2.5	-1	1	21	667	687	GAGAGAGAAAGAGAGAGAUAA	: :: ::::::::::.::::	CUCUCGCUCUCUUUCUUUCUC	Cleavage		4
pmir-767	NM_198439|KBTBD3	2.5	-1	1	21	651	671	GAGAGAGAAAGAGAGAGAUAA	:: :::::::: ::::::::	CUAGCUCUCUCUCUCUCUCUC	Cleavage		1
pmir-767	NM_017637|BNC2	2.5	-1	1	21	6240	6260	GAGAGAGAAAGAGAGAGAUAA	: ::::::::: ::::::::	CUCUCUCUCUCUCUCUCUCUC	Cleavage		2
pmir-767	NM_145185|MAP2K7	2.5	-1	1	21	613	633	GAGAGAGAAAGAGAGAGAUAA	: ::::::::: ::::::::	CUCUCUCUCUCUCUCUCUCUC	Cleavage		1
pmir-767	NM_152278|TCEAL7	2.5	-1	1	21	368	388	GAGAGAGAAAGAGAGAGAUAA	: ::::::.:.:::.:::.:.	UGAUCUCUUUUUUUUUCUUUU	Cleavage		1
pmir-787	NM_005597|NFIC	2.5	-1	1	23	4087	4109	UUGUUUGUUGUACUCGGUCUAGG	::: :.:.:::::::.::..:::	CCUUGGCUGAGUACAGCAGGCAA	Cleavage		1
pmir-787	NM_001245005|NFIC	2.5	-1	1	23	4140	4162	UUGUUUGUUGUACUCGGUCUAGG	::: :.:.:::::::.::..:::	CCUUGGCUGAGUACAGCAGGCAA	Cleavage		1
pmir-787	NM_017740|ZDHHC7	2.5	-1	1	23	668	690	UUGUUUGUUGUACUCGGUCUAGG	:.:.: :::::.:::::::	UACCGGCUGUGUACAGCAAACAA	Cleavage		1
pmir-790	NM_144591|C10orf32	2.5	-1	1	21	387	407	AAGAUCCGGACUACAACAAAU	::::::::::.: :.::::	UAUUGUUGUAGUUCAGGUCUU	Cleavage		1
pmir-790	NM_001136200|C10orf32	2.5	-1	1	21	1184	1204	AAGAUCCGGACUACAACAAAU	::::::::::.: :.::::	UAUUGUUGUAGUUCAGGUCUU	Cleavage		1
pmir-792	NM_001001668|ZNF470	2.5	-1	1	21	1066	1086	UAUGUCUUGUUGAUCUCAAUU	::::::..:::::::::.	CCAUGAGAUUGACAAGACAUG	Cleavage		1
pmir-792	NM_004464|FGF5	2.5	-1	1	21	209	229	UAUGUCUUGUUGAUCUCAAUU	:: :: :::.:::::::::	CCUUCAGUUCAGCAAGACAUA	Cleavage		1
pmir-792	NM_033143|FGF5	2.5	-1	1	21	540	560	UAUGUCUUGUUGAUCUCAAUU	:: :: :::.:::::::::	CCUUCAGUUCAGCAAGACAUA	Cleavage		1
pmir-80	NM_006609|MAP3K2	2.5	-1	1	21	8309	8329	UGAUUGGAAAUUUCGUUGACC	::.::::::::::::::	UGGAAAUGAAAUUUCCAAUCA	Cleavage		1
pmir-80	NM_005308|GRK5	2.5	-1	1	21	158	178	UGAUUGGAAAUUUCGUUGACC	:::: :::::::::: :::	UCUCAAAGAAAUUUCCACUCA	Cleavage		1
pmir-801	NM_025135|FHOD3	2.5	-1	1	21	221	241	GUGCCACGGAAUCAAGAGCUC	:::::::::::::: :::	UUUCUCUUGAUUCCGUGACAC	Cleavage		1
pmir-82	NM_001001668|ZNF470	2.5	-1	1	21	1067	1087	UUAUGUCUUGUUGAUCUCAAC	::::::..:::::::::.	CAUGAGAUUGACAAGACAUGC	Cleavage		1
pmir-82	NM_004464|FGF5	2.5	-1	1	21	210	230	UUAUGUCUUGUUGAUCUCAAC	:: :: :::.::::::::::	CUUCAGUUCAGCAAGACAUAA	Cleavage		1
pmir-82	NM_033143|FGF5	2.5	-1	1	21	541	561	UUAUGUCUUGUUGAUCUCAAC	:: :: :::.::::::::::	CUUCAGUUCAGCAAGACAUAA	Cleavage		1
pmir-856	NM_006609|MAP3K2	2.5	-1	1	23	8307	8329	UGAUUGGAAAUUUCGUUGACUGC	::.::::::::::::::	AUUGGAAAUGAAAUUUCCAAUCA	Cleavage		1
pmir-856	NM_005308|GRK5	2.5	-1	1	23	156	178	UGAUUGGAAAUUUCGUUGACUGC	:::: :::::::::: :::	UUUCUCAAAGAAAUUUCCACUCA	Cleavage		1
pmir-866	NM_006609|MAP3K2	2.5	-1	1	22	8308	8329	UGAUUGGAAAUUUCGUUGACUG	::.::::::::::::::	UUGGAAAUGAAAUUUCCAAUCA	Cleavage		1
pmir-866	NM_005308|GRK5	2.5	-1	1	22	157	178	UGAUUGGAAAUUUCGUUGACUG	:::: :::::::::: :::	UUCUCAAAGAAAUUUCCACUCA	Cleavage		1
pmir-874	NM_006609|MAP3K2	2.5	-1	1	22	8308	8329	UGAUUGGAAAUUUCGUUGACUC	::.::::::::::::::	UUGGAAAUGAAAUUUCCAAUCA	Cleavage		1
pmir-874	NM_005308|GRK5	2.5	-1	1	22	157	178	UGAUUGGAAAUUUCGUUGACUC	:::: :::::::::: :::	UUCUCAAAGAAAUUUCCACUCA	Cleavage		1
pmir-877	NM_001001668|ZNF470	2.5	-1	1	22	1066	1087	UUAUGUCUUGUUGAUCUCAAAG	::::::..:::::::::.	CCAUGAGAUUGACAAGACAUGC	Cleavage		1
pmir-877	NM_004464|FGF5	2.5	-1	1	22	209	230	UUAUGUCUUGUUGAUCUCAAAG	: :: :: :::.::::::::::	CCUUCAGUUCAGCAAGACAUAA	Cleavage		1
pmir-877	NM_033143|FGF5	2.5	-1	1	22	540	561	UUAUGUCUUGUUGAUCUCAAAG	: :: :: :::.::::::::::	CCUUCAGUUCAGCAAGACAUAA	Cleavage		1
pmir-880	NM_001277173|RBM46	2.5	-1	1	21	957	977	GGAAUCUUGAUGAUGCUGCAU	:: .::.::::::::::::.:	AUAUAGUAUCAUCAAGAUUUC	Cleavage		1
pmir-880	NM_001277171|RBM46	2.5	-1	1	21	972	992	GGAAUCUUGAUGAUGCUGCAU	:: .::.::::::::::::.:	AUAUAGUAUCAUCAAGAUUUC	Cleavage		1
pmir-886	NM_001001668|ZNF470	2.5	-1	1	22	1066	1087	UUAUGUCUUGUUGAUCUCAAUU	::::::..:::::::::.	CCAUGAGAUUGACAAGACAUGC	Cleavage		1
pmir-886	NM_004464|FGF5	2.5	-1	1	22	209	230	UUAUGUCUUGUUGAUCUCAAUU	:: :: :::.::::::::::	CCUUCAGUUCAGCAAGACAUAA	Cleavage		1
pmir-886	NM_033143|FGF5	2.5	-1	1	22	540	561	UUAUGUCUUGUUGAUCUCAAUU	:: :: :::.::::::::::	CCUUCAGUUCAGCAAGACAUAA	Cleavage		1
pmir-90	NM_001144990|KIAA1239	2.5	-1	1	21	1432	1452	AUCAGUUUCUUGUUCGUUUCG	::.:::::::.::.::::	AAUAAUGAACAAGGAAUUGAU	Cleavage		1
pmir-90	NM_001257241|ALG13	2.5	-1	1	21	762	782	AUCAGUUUCUUGUUCGUUUCG	.::.:::::: ::::::::	AUGAAUGAACAAUAAACUGAU	Cleavage		1
pmir-90	NM_001039210|ALG13	2.5	-1	1	21	784	804	AUCAGUUUCUUGUUCGUUUCG	.::.:::::: ::::::::	AUGAAUGAACAAUAAACUGAU	Cleavage		1
pmir-90	NM_001168385|ALG13	2.5	-1	1	21	896	916	AUCAGUUUCUUGUUCGUUUCG	.::.:::::: ::::::::	AUGAAUGAACAAUAAACUGAU	Cleavage		1
pmir-90	NM_001735|C5	2.5	-1	1	21	358	378	AUCAGUUUCUUGUUCGUUUCG	:: :::::.:::::::::	ACCAAGGAACAGGAAACUGAU	Cleavage		1
pmir-90	NM_001166163|PPP1R9A	2.5	-1	1	21	877	897	AUCAGUUUCUUGUUCGUUUCG	:: .:::::.::::.::::	GAAAUUGAACAGGAAAUUGAU	Cleavage		1
pmir-90	NM_178549|ZNF678	2.5	-1	1	21	1377	1397	AUCAGUUUCUUGUUCGUUUCG	:::: ::::: ::::::::	ACAAACAAACAAAAAACUGAU	Cleavage		1
pmir-906	NM_014906|PPM1E	2.5	-1	1	24	2439	2462	UUUGGAUUGAAGGGAGCUCUACAG	::.::::::::.:.::::	GGAAGUAGUUCCCUUCAGUUCAAA	Cleavage		1
pmir-906	NM_001024455|RGAG4	2.5	-1	1	24	1098	1121	UUUGGAUUGAAGGGAGCUCUACAG	::::::::::::::.. ::	GCUCUGAGCUCCCUUCAAUUUCAA	Cleavage		1
pmir-909	NM_003496|TRRAP	2.5	-1	1	23	344	366	UGGAUUGAAGGGAGCUCUUCAGC	::: :::::::::: :::::	UACGAACAGCUCCCUUCCAUCCA	Cleavage		1
pmir-922	NM_001144990|KIAA1239	2.5	-1	1	22	1431	1452	AUCAGUUUCUUGUUCGUUUCAA	::.:::::::.::.::::	GAAUAAUGAACAAGGAAUUGAU	Cleavage		1
pmir-922	NM_001257241|ALG13	2.5	-1	1	22	761	782	AUCAGUUUCUUGUUCGUUUCAA	.::.:::::: ::::::::	UAUGAAUGAACAAUAAACUGAU	Cleavage		1
pmir-922	NM_001039210|ALG13	2.5	-1	1	22	783	804	AUCAGUUUCUUGUUCGUUUCAA	.::.:::::: ::::::::	UAUGAAUGAACAAUAAACUGAU	Cleavage		1
pmir-922	NM_001168385|ALG13	2.5	-1	1	22	895	916	AUCAGUUUCUUGUUCGUUUCAA	.::.:::::: ::::::::	UAUGAAUGAACAAUAAACUGAU	Cleavage		1
pmir-922	NM_001735|C5	2.5	-1	1	22	357	378	AUCAGUUUCUUGUUCGUUUCAA	:: :::::.:::::::::	UACCAAGGAACAGGAAACUGAU	Cleavage		1
pmir-922	NM_001166163|PPP1R9A	2.5	-1	1	22	876	897	AUCAGUUUCUUGUUCGUUUCAA	:: .:::::.::::.::::	AGAAAUUGAACAGGAAAUUGAU	Cleavage		1
pmir-922	NM_178549|ZNF678	2.5	-1	1	22	1376	1397	AUCAGUUUCUUGUUCGUUUCAA	:::: ::::: ::::::::	AACAAACAAACAAAAAACUGAU	Cleavage		1
pmir-923	NM_001001668|ZNF470	2.5	-1	1	22	1066	1087	UUAUGUCUUGUUGAUCUCAAUC	::::::..:::::::::.	CCAUGAGAUUGACAAGACAUGC	Cleavage		1
pmir-923	NM_004464|FGF5	2.5	-1	1	22	209	230	UUAUGUCUUGUUGAUCUCAAUC	:: :: :::.::::::::::	CCUUCAGUUCAGCAAGACAUAA	Cleavage		1
pmir-923	NM_033143|FGF5	2.5	-1	1	22	540	561	UUAUGUCUUGUUGAUCUCAAUC	:: :: :::.::::::::::	CCUUCAGUUCAGCAAGACAUAA	Cleavage		1
pmir-927	NM_005813|PRKD3	2.5	-1	1	21	1892	1912	UGAGGGGAAUGUUGUCUGGCC	::::. ::::::::::::	CUCCAGGAAACAUUCCCCUCU	Cleavage		1
pmir-931	NM_006224|PITPNA	2.5	-1	1	21	1568	1588	UUCCAAAGGGAUCGCAUUGAC	::: :: :.:::::::::::	UUCAUUGAGGUCCCUUUGGAA	Cleavage		1
pmir-932	NM_001001668|ZNF470	2.5	-1	1	22	1066	1087	UUAUGUCUUGUUGAUCUCAACA	::::::..:::::::::.	CCAUGAGAUUGACAAGACAUGC	Cleavage		1
pmir-932	NM_004464|FGF5	2.5	-1	1	22	209	230	UUAUGUCUUGUUGAUCUCAACA	:: :: :::.::::::::::	CCUUCAGUUCAGCAAGACAUAA	Cleavage		1
pmir-932	NM_033143|FGF5	2.5	-1	1	22	540	561	UUAUGUCUUGUUGAUCUCAACA	:: :: :::.::::::::::	CCUUCAGUUCAGCAAGACAUAA	Cleavage		1
pmir-936	NM_006224|PITPNA	2.5	-1	1	20	1569	1588	UUCCAAAGGGAUCGCAUUGA	::: :: :.:::::::::::	UCAUUGAGGUCCCUUUGGAA	Cleavage		1
pmir-94	NM_001024455|RGAG4	2.5	-1	1	21	1101	1121	UUUGGAUUGAAGGGAGCUCUG	: ::::::::::::::.. ::	CUGAGCUCCCUUCAAUUUCAA	Cleavage		1
pmir-94	NM_014906|PPM1E	2.5	-1	1	21	2442	2462	UUUGGAUUGAAGGGAGCUCUG	::.::::::::.:.::::	AGUAGUUCCCUUCAGUUCAAA	Cleavage		1
pmir-96	NM_001001668|ZNF470	2.5	-1	1	22	1066	1087	UUAUGUCUUGUUGAUCUCAAUA	::::::..:::::::::.	CCAUGAGAUUGACAAGACAUGC	Cleavage		1
pmir-96	NM_004464|FGF5	2.5	-1	1	22	209	230	UUAUGUCUUGUUGAUCUCAAUA	:: :: :::.::::::::::	CCUUCAGUUCAGCAAGACAUAA	Cleavage		1
pmir-96	NM_033143|FGF5	2.5	-1	1	22	540	561	UUAUGUCUUGUUGAUCUCAAUA	:: :: :::.::::::::::	CCUUCAGUUCAGCAAGACAUAA	Cleavage		1
pmir-10	NM_018452|TMEM242	3	-1	1	22	2439	2460	UGUUUGUUGUACUCGGUCUAAC	::.:...:::::..:::::::	CUUGGGUUGAGUAUGACAAACA	Cleavage		1
pmir-10	NM_012294|RAPGEF5	3	-1	1	22	3052	3073	UGUUUGUUGUACUCGGUCUAAC	::::::::: :: :::::::	CCUAGACCGAGAACCACAAACA	Translation		1
pmir-10	NM_015554|GLCE	3	-1	1	22	1339	1360	UGUUUGUUGUACUCGGUCUAAC	.:::::::: ..:::::::	AGGGGACCGAGUCUGACAAACA	Translation		1
pmir-10	NM_024511|HAUS3	3	-1	1	22	48	69	UGUUUGUUGUACUCGGUCUAAC	::::.: :::.::.:::::	AGAAGACUGUGUAUAAUAAACA	Cleavage		1
pmir-10	NM_001201329|PPP1R3B	3	-1	1	22	3511	3532	UGUUUGUUGUACUCGGUCUAAC	: ::.:.::::::.:::.:	UGCAAACUGGGUACAAUAAAUA	Cleavage		1
pmir-102	NM_025134|CHD9	3	-1	1	21	550	570	GGAAUGGGCUGAUUGGGAAGU	..::::::::::::: :::.	GUUUCCCAAUCAGCCAAUUUA	Cleavage		1
pmir-102	NM_032349|NUDT16L1	3	-1	1	21	389	409	GGAAUGGGCUGAUUGGGAAGU	::.:..:::::.::::::	UUGUCUCGGUCAGCUCAUUCC	Cleavage		1
pmir-102	NM_001193452|NUDT16L1	3	-1	1	21	516	536	GGAAUGGGCUGAUUGGGAAGU	::.:..:::::.::::::	UUGUCUCGGUCAGCUCAUUCC	Cleavage		1
pmir-102	NM_001142285|RPS24	3	-1	1	21	374	394	GGAAUGGGCUGAUUGGGAAGU	::::.:::.:::.:::: :	UGUUCCUAAUUAGCUCAUUGC	Cleavage		1
pmir-102	NM_002657|PLAGL2	3	-1	1	21	673	693	GGAAUGGGCUGAUUGGGAAGU	: :.:: :::::.:::::::	CCAUUCCCAUCAGUCCAUUCC	Cleavage		1
pmir-104	NM_014365|HSPB8	3	-1	1	21	182	202	CAGCCAAGGAUGACUUGCCGG	..::::: :::: :::::.::	UUGGCAAAUCAUGCUUGGUUG	Cleavage		1
pmir-105	NM_006988|ADAMTS1	3	-1	1	21	218	238	UUCUGCUAUGUUGCUGCUCAA	:::::::..:.:::::: ::	CUGAGCAGUGAUAUAGCAUAA	Cleavage		1
pmir-105	NM_181780|BTLA	3	-1	1	21	244	264	UUCUGCUAUGUUGCUGCUCAA	::::.::::. ::::.::::	AUGAGUAGCAGAAUAGUAGAA	Translation		1
pmir-105	NM_001178140|TFDP2	3	-1	1	21	4574	4594	UUCUGCUAUGUUGCUGCUCAA	:::::::.:.::::.:.:	GAAAGCAGCAGCGUAGCGGGA	Cleavage		1
pmir-105	NM_170743|IFNLR1	3	-1	1	21	1068	1088	UUCUGCUAUGUUGCUGCUCAA	: :. :::.:::::.::::.:	UAGGACAGUAACAUGGCAGGA	Cleavage		1
pmir-105	NM_173065|IFNLR1	3	-1	1	21	1765	1785	UUCUGCUAUGUUGCUGCUCAA	: :. :::.:::::.::::.:	UAGGACAGUAACAUGGCAGGA	Cleavage		1
pmir-105	NM_014805|EPM2AIP1	3	-1	1	21	1928	1948	UUCUGCUAUGUUGCUGCUCAA	: ::: : ::::::::..:::	UAGAGAAACAACAUAGUGGAA	Cleavage		1
pmir-110	NM_005234|NR2F6	3	-1	1	20	172	191	AUCAGUUUCUUGUUCGUUUC	::::: :: ::::.::::::	GAAACCAAAAAGAGACUGAU	Cleavage		1
pmir-110	NM_006237|POU4F1	3	-1	1	20	629	648	AUCAGUUUCUUGUUCGUUUC	::::::.:.::::..:::	CAAACGAGCGAGAAGUUGAA	Cleavage		1
pmir-110	NM_001127612|PAX6	3	-1	1	20	3714	3733	AUCAGUUUCUUGUUCGUUUC	:.:.:.:::.:.::.::::	AAGAUGGACAGGGAAUUGAU	Cleavage		1
pmir-110	NM_004537|NAP1L1	3	-1	1	20	115	134	AUCAGUUUCUUGUUCGUUUC	:: :.:::.:::::::::	UUAAAGGACAGGAAACUGAU	Cleavage		1
pmir-116	NM_016513|ICK	3	-1	1	21	1093	1113	UGAAAGUGACUACAUCGGGGU	::::.:.::::::. ::::::	ACCCUGGUGUAGUUUCUUUCA	Cleavage		1
pmir-116	NM_033656|BRWD1	3	-1	1	21	548	568	UGAAAGUGACUACAUCGGGGU	:: ::: :.::::::::::	UACCAGAUCUGGUCACUUUCA	Cleavage		1
pmir-118	NM_001005241|OR4N4	3	-1	1	21	336	356	AGAAUCUUGAUGAUGCUGCAU	::: ::::: :::::::.:	GAGCAACAUCAGCAAGAUUUU	Translation		1
pmir-118	NM_152774|TMEM196	3	-1	1	21	817	837	AGAAUCUUGAUGAUGCUGCAU	: .:.::.::.::::::::	UGGGGGUAUUAUUAAGAUUCU	Cleavage		1
pmir-123	NM_012294|RAPGEF5	3	-1	1	23	3051	3073	UGUUUGUUGUACUCGGUCUAGGU	::::::::::: :: :::::::	CCCUAGACCGAGAACCACAAACA	Translation		1
pmir-123	NM_018452|TMEM242	3	-1	1	23	2438	2460	UGUUUGUUGUACUCGGUCUAGGU	:.:.:...:::::..:::::::	UCUUGGGUUGAGUAUGACAAACA	Cleavage		1
pmir-123	NM_015554|GLCE	3	-1	1	23	1338	1360	UGUUUGUUGUACUCGGUCUAGGU	.:::::::: ..:::::::	CAGGGGACCGAGUCUGACAAACA	Translation		1
pmir-123	NM_024511|HAUS3	3	-1	1	23	47	69	UGUUUGUUGUACUCGGUCUAGGU	::::.: :::.::.:::::	UAGAAGACUGUGUAUAAUAAACA	Cleavage		1
pmir-123	NM_001201329|PPP1R3B	3	-1	1	23	3510	3532	UGUUUGUUGUACUCGGUCUAGGU	: ::.:.::::::.:::.:	UUGCAAACUGGGUACAAUAAAUA	Cleavage		1
pmir-124	NM_001243722|TP53TG3D	3	-1	1	21	980	1000	UAGUCCGGUUUUGGAUACGUU	: .:::: :::.::.:::.::	ACUGUAUACAAGACUGGAUUA	Cleavage		1
pmir-124	NM_016212|TP53TG3	3	-1	1	21	985	1005	UAGUCCGGUUUUGGAUACGUU	: .:::: :::.::.:::.::	ACUGUAUACAAGACUGGAUUA	Cleavage		1
pmir-124	NM_001205265|TP53TG3B	3	-1	1	21	1428	1448	UAGUCCGGUUUUGGAUACGUU	: .:::: :::.::.:::.::	ACUGUAUACAAGACUGGAUUA	Cleavage		1
pmir-124	NM_001122606|LAMP2	3	-1	1	21	992	1012	UAGUCCGGUUUUGGAUACGUU	.: :: :::::.:.::::::	UGCCUAGCCAAAGCUGGACUA	Cleavage		1
pmir-124	NM_002294|LAMP2	3	-1	1	21	3831	3851	UAGUCCGGUUUUGGAUACGUU	.: :: :::::.:.::::::	UGCCUAGCCAAAGCUGGACUA	Cleavage		1
pmir-13	NM_012294|RAPGEF5	3	-1	1	21	3052	3072	GUUUGUUGUACUCGGUCUAGC	:::::::::: :: ::::::	CCUAGACCGAGAACCACAAAC	Translation		1
pmir-13	NM_018452|TMEM242	3	-1	1	21	2439	2459	GUUUGUUGUACUCGGUCUAGC	.:.:...:::::..::::::	CUUGGGUUGAGUAUGACAAAC	Cleavage		1
pmir-130	NM_016183|MRTO4	3	-1	1	22	823	844	UGGACUGAAGGGGAGCUCCUUC	::.:.:.:.:::::::::	GCUGGGGUUUCUCUUCAGUCCU	Cleavage		1
pmir-131	NM_020062|SLC2A4RG	3	-1	1	21	461	481	UCGCUUGGUGCAGGUCGGGAA	.:.:. ::::::::.::::	CGUCUGGGCUGCACCAGGCGA	Cleavage		1
pmir-132	NM_005068|SIM1	3	-1	1	19	465	483	GAUUGGAAAUUUCGUUGAC	:.::::::::::::: ::	CUUAACGAAAUUUCCAUUC	Cleavage		1
pmir-132	NM_175922|PRR18	3	-1	1	19	602	620	GAUUGGAAAUUUCGUUGAC	::.::: .::::::::.::	GUUAACCGAAUUUCCAGUC	Cleavage		1
pmir-14	NM_018452|TMEM242	3	-1	1	21	2440	2460	UGUUUGUUGUACUCGGUCUAC	:.:...:::::..:::::::	UUGGGUUGAGUAUGACAAACA	Cleavage		1
pmir-14	NM_012294|RAPGEF5	3	-1	1	21	3053	3073	UGUUUGUUGUACUCGGUCUAC	::::::::: :: :::::::	CUAGACCGAGAACCACAAACA	Translation		1
pmir-14	NM_015554|GLCE	3	-1	1	21	1340	1360	UGUUUGUUGUACUCGGUCUAC	: .:::::::: ..:::::::	GGGGACCGAGUCUGACAAACA	Translation		1
pmir-14	NM_024511|HAUS3	3	-1	1	21	49	69	UGUUUGUUGUACUCGGUCUAC	: ::::.: :::.::.:::::	GAAGACUGUGUAUAAUAAACA	Cleavage		1
pmir-14	NM_001201329|PPP1R3B	3	-1	1	21	3512	3532	UGUUUGUUGUACUCGGUCUAC	: : ::.:.::::::.:::.:	GCAAACUGGGUACAAUAAAUA	Cleavage		1
pmir-144	NM_005068|SIM1	3	-1	1	19	466	484	UGAUUGGAAAUUUCGUUGA	:.::::::::::::: ::	UUAACGAAAUUUCCAUUCC	Cleavage		1
pmir-144	NM_001033059|AMD1	3	-1	1	19	1675	1693	UGAUUGGAAAUUUCGUUGA	:..: :::.:::.::::::	UUGAGGAAGUUUUCAAUCA	Cleavage		1
pmir-144	NM_001981|EPS15	3	-1	1	19	1815	1833	UGAUUGGAAAUUUCGUUGA	:::: ::::::.::::.:	UCAAAAAAAUUUUCAAUUA	Cleavage		1
pmir-146	NM_019613|WDR45B	3	-1	1	21	1334	1354	AAGAUCCGGACUACAACAAAA	:::::::::::::.::: ::	UUUUGUUGUAGUCUGGACCUG	Cleavage		1
pmir-146	NM_015000|STK38L	3	-1	1	21	1743	1763	AAGAUCCGGACUACAACAAAA	:: :: :::::.::::.::	CAUUUUUCUAGUCUGGAUUUU	Cleavage		1
pmir-15	NM_001243722|TP53TG3D	3	-1	1	21	980	1000	UAGUCCGGUUUUGGAUACGUC	.:::: :::.::.:::.::	ACUGUAUACAAGACUGGAUUA	Cleavage		1
pmir-15	NM_016212|TP53TG3	3	-1	1	21	985	1005	UAGUCCGGUUUUGGAUACGUC	.:::: :::.::.:::.::	ACUGUAUACAAGACUGGAUUA	Cleavage		1
pmir-15	NM_001205265|TP53TG3B	3	-1	1	21	1428	1448	UAGUCCGGUUUUGGAUACGUC	.:::: :::.::.:::.::	ACUGUAUACAAGACUGGAUUA	Cleavage		1
pmir-15	NM_001122606|LAMP2	3	-1	1	21	992	1012	UAGUCCGGUUUUGGAUACGUC	.: :: :::::.:.::::::	UGCCUAGCCAAAGCUGGACUA	Cleavage		1
pmir-15	NM_002294|LAMP2	3	-1	1	21	3831	3851	UAGUCCGGUUUUGGAUACGUC	.: :: :::::.:.::::::	UGCCUAGCCAAAGCUGGACUA	Cleavage		1
pmir-150	NM_018452|TMEM242	3	-1	1	22	2439	2460	UGUUUGUUGUACUCGGUCUACC	:.:...:::::..:::::::	CUUGGGUUGAGUAUGACAAACA	Cleavage		1
pmir-150	NM_012294|RAPGEF5	3	-1	1	22	3052	3073	UGUUUGUUGUACUCGGUCUACC	::::::::: :: :::::::	CCUAGACCGAGAACCACAAACA	Translation		1
pmir-150	NM_015554|GLCE	3	-1	1	22	1339	1360	UGUUUGUUGUACUCGGUCUACC	: .:::::::: ..:::::::	AGGGGACCGAGUCUGACAAACA	Translation		1
pmir-150	NM_024511|HAUS3	3	-1	1	22	48	69	UGUUUGUUGUACUCGGUCUACC	: ::::.: :::.::.:::::	AGAAGACUGUGUAUAAUAAACA	Cleavage		1
pmir-150	NM_001201329|PPP1R3B	3	-1	1	22	3511	3532	UGUUUGUUGUACUCGGUCUACC	: : ::.:.::::::.:::.:	UGCAAACUGGGUACAAUAAAUA	Cleavage		1
pmir-151	NM_020227|PRDM9	3	-1	1	21	119	139	CUGAUCUCUUCGUACUCUUCU	.::::::. ::::::::.:	CCGAGAGUAUAAAGAGAUCGG	Translation		1
pmir-151	NM_032842|TMEM209	3	-1	1	21	937	957	CUGAUCUCUUCGUACUCUUCU	::::::..::.:: :::::	UUAAGAGUGUGAGGACAUCAG	Cleavage		1
pmir-151	NM_152835|PDIK1L	3	-1	1	21	2102	2122	CUGAUCUCUUCGUACUCUUCU	:::.:::.::.: ::::::	GUAAGGGUAUGAGGUGAUCAG	Cleavage		1
pmir-151	NM_002133|HMOX1	3	-1	1	21	213	233	CUGAUCUCUUCGUACUCUUCU	.::.: .:::::.::::::	CAGAGGGGGCGAAGGGAUCAG	Cleavage		1
pmir-158	NM_133265|AMOT	3	-1	1	21	2221	2241	UUUGGAUUGAAGGGAGCUCUU	.:::::: :.::: :::::::	GAGAGCUACUUUCUAUCCAAA	Cleavage		1
pmir-158	NM_005578|LPP	3	-1	1	21	5396	5416	UUUGGAUUGAAGGGAGCUCUU	:. : .:::::::::::::.:	AGAAUUUCCCUUCAAUCCAGA	Cleavage		1
pmir-158	NM_000476|AK1	3	-1	1	21	1368	1388	UUUGGAUUGAAGGGAGCUCUU	:.::::::::.:: ::::.	CUGGGCUCCCUUUAAGCCAAG	Cleavage		1
pmir-158	NM_005544|IRS1	3	-1	1	21	943	963	UUUGGAUUGAAGGGAGCUCUU	..: : :.::::::::.::::	GGGUGAUUCCUUCAAUUCAAA	Cleavage		1
pmir-16	NM_012294|RAPGEF5	3	-1	1	23	3051	3073	UGUUUGUUGUACUCGGUCUAGUA	:::::::::: :: :::::::	CCCUAGACCGAGAACCACAAACA	Translation		1
pmir-16	NM_018452|TMEM242	3	-1	1	23	2438	2460	UGUUUGUUGUACUCGGUCUAGUA	: .:.:...:::::..:::::::	UCUUGGGUUGAGUAUGACAAACA	Cleavage		1
pmir-16	NM_024511|HAUS3	3	-1	1	23	47	69	UGUUUGUUGUACUCGGUCUAGUA	:: ::::.: :::.::.:::::	UAGAAGACUGUGUAUAAUAAACA	Cleavage		1
pmir-16	NM_015554|GLCE	3	-1	1	23	1338	1360	UGUUUGUUGUACUCGGUCUAGUA	.:::::::: ..:::::::	CAGGGGACCGAGUCUGACAAACA	Translation		1
pmir-16	NM_001201329|PPP1R3B	3	-1	1	23	3510	3532	UGUUUGUUGUACUCGGUCUAGUA	: ::.:.::::::.:::.:	UUGCAAACUGGGUACAAUAAAUA	Cleavage		1
pmir-162	NM_001256691|MELK	3	-1	1	21	159	179	UUAGAUUCACGCACAAACUCG	: ::::::. :::::::::	UUAUUUUGUGUAUGAAUCUAA	Translation		1
pmir-168	NM_001201329|PPP1R3B	3	-1	1	23	3511	3533	UUGUUUGUUGUACUCGGUCUAGU	: ::.:.::::::.:::.::	UGCAAACUGGGUACAAUAAAUAA	Cleavage		1
pmir-17	NM_133265|AMOT	3	-1	1	21	2221	2241	UUUGGAUUGAAGGGAGCUCUA	:::::: :.::: :::::::	GAGAGCUACUUUCUAUCCAAA	Cleavage		1
pmir-17	NM_000476|AK1	3	-1	1	21	1368	1388	UUUGGAUUGAAGGGAGCUCUA	:.::::::::.:: ::::.	CUGGGCUCCCUUUAAGCCAAG	Cleavage		1
pmir-17	NM_005578|LPP	3	-1	1	21	5396	5416	UUUGGAUUGAAGGGAGCUCUA	: .:::::::::::::.:	AGAAUUUCCCUUCAAUCCAGA	Cleavage		1
pmir-17	NM_005544|IRS1	3	-1	1	21	943	963	UUUGGAUUGAAGGGAGCUCUA	.: : :.::::::::.::::	GGGUGAUUCCUUCAAUUCAAA	Cleavage		1
pmir-173	NM_001005241|OR4N4	3	-1	1	21	336	356	AGAAUCUUGAUGAUGCUGCAC	: ::: ::::: :::::::.:	GAGCAACAUCAGCAAGAUUUU	Translation		1
pmir-173	NM_152774|TMEM196	3	-1	1	21	817	837	AGAAUCUUGAUGAUGCUGCAC	: .:.::.::.::::::::	UGGGGGUAUUAUUAAGAUUCU	Cleavage		1
pmir-176	NM_001178140|TFDP2	3	-1	1	19	4576	4594	UUCUGCUAUGUUGCUGCUC	:::::::.:.::::.:.:	AAGCAGCAGCGUAGCGGGA	Cleavage		1
pmir-176	NM_006988|ADAMTS1	3	-1	1	19	220	238	UUCUGCUAUGUUGCUGCUC	::::::..:.:::::: ::	GAGCAGUGAUAUAGCAUAA	Cleavage		1
pmir-176	NM_181780|BTLA	3	-1	1	19	246	264	UUCUGCUAUGUUGCUGCUC	:::.::::. ::::.::::	GAGUAGCAGAAUAGUAGAA	Translation		1
pmir-176	NM_170743|IFNLR1	3	-1	1	19	1070	1088	UUCUGCUAUGUUGCUGCUC	:. :::.:::::.::::.:	GGACAGUAACAUGGCAGGA	Cleavage		1
pmir-176	NM_173065|IFNLR1	3	-1	1	19	1767	1785	UUCUGCUAUGUUGCUGCUC	:. :::.:::::.::::.:	GGACAGUAACAUGGCAGGA	Cleavage		1
pmir-176	NM_014805|EPM2AIP1	3	-1	1	19	1930	1948	UUCUGCUAUGUUGCUGCUC	::: : ::::::::..:::	GAGAAACAACAUAGUGGAA	Cleavage		1
pmir-178	NM_004644|AP3B2	3	-1	1	21	98	118	GAAUGUUGUCUGGCUCGAGGC	:::: ::::::.:.:::::	UCCUCAUGCCAGAUAGCAUUC	Cleavage		1
pmir-178	NM_006789|APOBEC2	3	-1	1	21	94	114	GAAUGUUGUCUGGCUCGAGGC	..: ::::..:::::::::.	AUUUGGAGCUGGACAACAUUU	Cleavage		1
pmir-183	NM_005759|ABI2	3	-1	1	21	3418	3438	GGAAUGUUGUCUGGCUCGAGA	: :: :::.::::::.:::..	UAUCCAGCUAGACAAUAUUUU	Cleavage		2
pmir-190	NM_005068|SIM1	3	-1	1	22	463	484	UGAUUGGAAAUUUCGUUGACUA	:.::::::::::::: ::	UUCUUAACGAAAUUUCCAUUCC	Cleavage		1
pmir-190	NM_001033059|AMD1	3	-1	1	22	1672	1693	UGAUUGGAAAUUUCGUUGACUA	:..: :::.:::.::::::	UCAUUGAGGAAGUUUUCAAUCA	Cleavage		1
pmir-190	NM_001981|EPS15	3	-1	1	22	1812	1833	UGAUUGGAAAUUUCGUUGACUA	:::: ::::::.::::.:	GCUUCAAAAAAAUUUUCAAUUA	Cleavage		1
pmir-196	NM_012294|RAPGEF5	3	-1	1	21	3052	3072	GUUUGUUGUACUCGGUCUAGG	::::::::::: :: ::::::	CCUAGACCGAGAACCACAAAC	Translation		1
pmir-196	NM_018452|TMEM242	3	-1	1	21	2439	2459	GUUUGUUGUACUCGGUCUAGG	:.:.:...:::::..::::::	CUUGGGUUGAGUAUGACAAAC	Cleavage		1
pmir-2	NM_012294|RAPGEF5	3	-1	1	21	3053	3073	UGUUUGUUGUACUCGGUCUAG	:::::::::: :: :::::::	CUAGACCGAGAACCACAAACA	Translation		1
pmir-2	NM_018452|TMEM242	3	-1	1	21	2440	2460	UGUUUGUUGUACUCGGUCUAG	.:.:...:::::..:::::::	UUGGGUUGAGUAUGACAAACA	Cleavage		1
pmir-2	NM_015554|GLCE	3	-1	1	21	1340	1360	UGUUUGUUGUACUCGGUCUAG	.:::::::: ..:::::::	GGGGACCGAGUCUGACAAACA	Translation		1
pmir-2	NM_024511|HAUS3	3	-1	1	21	49	69	UGUUUGUUGUACUCGGUCUAG	::::.: :::.::.:::::	GAAGACUGUGUAUAAUAAACA	Cleavage		1
pmir-2	NM_001201329|PPP1R3B	3	-1	1	21	3512	3532	UGUUUGUUGUACUCGGUCUAG	: ::.:.::::::.:::.:	GCAAACUGGGUACAAUAAAUA	Cleavage		1
pmir-20	NM_001201329|PPP1R3B	3	-1	1	22	3512	3533	UUGUUUGUUGUACUCGGUCUAG	: ::.:.::::::.:::.::	GCAAACUGGGUACAAUAAAUAA	Cleavage		1
pmir-203	NM_018452|TMEM242	3	-1	1	22	2439	2460	UGUUUGUUGUACUCGGUCUACG	: :.:...:::::..:::::::	CUUGGGUUGAGUAUGACAAACA	Cleavage		1
pmir-203	NM_012294|RAPGEF5	3	-1	1	22	3052	3073	UGUUUGUUGUACUCGGUCUACG	: ::::::::: :: :::::::	CCUAGACCGAGAACCACAAACA	Translation		1
pmir-203	NM_015554|GLCE	3	-1	1	22	1339	1360	UGUUUGUUGUACUCGGUCUACG	: .:::::::: ..:::::::	AGGGGACCGAGUCUGACAAACA	Translation		1
pmir-203	NM_024511|HAUS3	3	-1	1	22	48	69	UGUUUGUUGUACUCGGUCUACG	: ::::.: :::.::.:::::	AGAAGACUGUGUAUAAUAAACA	Cleavage		1
pmir-203	NM_001201329|PPP1R3B	3	-1	1	22	3511	3532	UGUUUGUUGUACUCGGUCUACG	.: : ::.:.::::::.:::.:	UGCAAACUGGGUACAAUAAAUA	Cleavage		1
pmir-204	NM_006530|YEATS4	3	-1	1	21	368	388	UACGCAUUGAGUUUCGUUGCU	::..: ::::::.::::.:::	AGUGAAGAAACUUAAUGUGUA	Cleavage		1
pmir-204	NM_001011668|CHCHD7	3	-1	1	21	985	1005	UACGCAUUGAGUUUCGUUGCU	::.::::.:.::::.:::	UUGAAUGAAAUUUAAUGUGUA	Cleavage		1
pmir-204	NM_001011670|CHCHD7	3	-1	1	21	1116	1136	UACGCAUUGAGUUUCGUUGCU	::.::::.:.::::.:::	UUGAAUGAAAUUUAAUGUGUA	Cleavage		1
pmir-207	NM_004644|AP3B2	3	-1	1	22	97	118	GAAUGUUGUCUGGCUCGAGGCC	:::: ::::::.:.:::::	CUCCUCAUGCCAGAUAGCAUUC	Cleavage		1
pmir-207	NM_006789|APOBEC2	3	-1	1	22	93	114	GAAUGUUGUCUGGCUCGAGGCC	..: ::::..:::::::::.	CAUUUGGAGCUGGACAACAUUU	Cleavage		1
pmir-209	NM_015555|ZNF451	3	-1	1	21	968	988	UCUAAGUCUUCUAUUGAUGUU	.:::: :.::::::::: :::	GACAUAAGUAGAAGACUAAGA	Cleavage		1
pmir-209	NM_052937|PCMTD1	3	-1	1	21	2714	2734	UCUAAGUCUUCUAUUGAUGUU	: :::: :.::::::::.::	UAAAUCAUUGGAAGACUUGGA	Cleavage		1
pmir-209	NM_004483|GCSH	3	-1	1	21	63	83	UCUAAGUCUUCUAUUGAUGUU	.: .::::::::::::::	GUGGUGGAUAGAAGACUUAGA	Cleavage		1
pmir-21	NM_018452|TMEM242	3	-1	1	22	2439	2460	UGUUUGUUGUACUCGGUCUAUC	:.:...:::::..:::::::	CUUGGGUUGAGUAUGACAAACA	Cleavage		1
pmir-21	NM_012294|RAPGEF5	3	-1	1	22	3052	3073	UGUUUGUUGUACUCGGUCUAUC	::::::::: :: :::::::	CCUAGACCGAGAACCACAAACA	Translation		1
pmir-21	NM_015554|GLCE	3	-1	1	22	1339	1360	UGUUUGUUGUACUCGGUCUAUC	.:::::::: ..:::::::	AGGGGACCGAGUCUGACAAACA	Translation		1
pmir-21	NM_024511|HAUS3	3	-1	1	22	48	69	UGUUUGUUGUACUCGGUCUAUC	::::.: :::.::.:::::	AGAAGACUGUGUAUAAUAAACA	Cleavage		1
pmir-21	NM_001201329|PPP1R3B	3	-1	1	22	3511	3532	UGUUUGUUGUACUCGGUCUAUC	: ::.:.::::::.:::.:	UGCAAACUGGGUACAAUAAAUA	Cleavage		1
pmir-210	NM_181780|BTLA	3	-1	1	21	244	264	UUCUGCUAUGUUGCUGCUCAU	:::::.::::. ::::.::::	AUGAGUAGCAGAAUAGUAGAA	Translation		1
pmir-210	NM_006988|ADAMTS1	3	-1	1	21	218	238	UUCUGCUAUGUUGCUGCUCAU	:::::::..:.:::::: ::	CUGAGCAGUGAUAUAGCAUAA	Cleavage		1
pmir-210	NM_001178140|TFDP2	3	-1	1	21	4574	4594	UUCUGCUAUGUUGCUGCUCAU	:::::::.:.::::.:.:	GAAAGCAGCAGCGUAGCGGGA	Cleavage		1
pmir-210	NM_170743|IFNLR1	3	-1	1	21	1068	1088	UUCUGCUAUGUUGCUGCUCAU	:. :::.:::::.::::.:	UAGGACAGUAACAUGGCAGGA	Cleavage		1
pmir-210	NM_173065|IFNLR1	3	-1	1	21	1765	1785	UUCUGCUAUGUUGCUGCUCAU	:. :::.:::::.::::.:	UAGGACAGUAACAUGGCAGGA	Cleavage		1
pmir-210	NM_014805|EPM2AIP1	3	-1	1	21	1928	1948	UUCUGCUAUGUUGCUGCUCAU	::: : ::::::::..:::	UAGAGAAACAACAUAGUGGAA	Cleavage		1
pmir-211	NM_003840|TNFRSF10D	3	-1	1	21	620	640	UUAUGUCUUGUUGAUCUCAAU	::::::.: ::::::.::.	GAUGAGAUUAUCAAGACGUAG	Translation		1
pmir-211	NM_018167|BTBD7	3	-1	1	21	161	181	UUAUGUCUUGUUGAUCUCAAU	::. ::::...::::::::	UAUGGAAUCAGUGAGACAUAA	Cleavage		1
pmir-213	NM_005759|ABI2	3	-1	1	21	3418	3438	GGAAUGUUGUCUGGCUCGAGU	:: :::.::::::.:::..	UAUCCAGCUAGACAAUAUUUU	Cleavage		2
pmir-218	NM_012152|LPAR3	3	-1	1	20	247	266	UUGGAUUGAAGGGAGCUCUA	::::::::. :::.::::.	CAGAGCUCCUGUCAGUCCAG	Translation		1
pmir-226	NM_018452|TMEM242	3	-1	1	22	2439	2460	UGUUUGUUGUACUCGGUCUAAA	::.:...:::::..:::::::	CUUGGGUUGAGUAUGACAAACA	Cleavage		1
pmir-226	NM_012294|RAPGEF5	3	-1	1	22	3052	3073	UGUUUGUUGUACUCGGUCUAAA	::::::::: :: :::::::	CCUAGACCGAGAACCACAAACA	Translation		1
pmir-226	NM_015554|GLCE	3	-1	1	22	1339	1360	UGUUUGUUGUACUCGGUCUAAA	.:::::::: ..:::::::	AGGGGACCGAGUCUGACAAACA	Translation		1
pmir-226	NM_024511|HAUS3	3	-1	1	22	48	69	UGUUUGUUGUACUCGGUCUAAA	::::.: :::.::.:::::	AGAAGACUGUGUAUAAUAAACA	Cleavage		1
pmir-226	NM_001201329|PPP1R3B	3	-1	1	22	3511	3532	UGUUUGUUGUACUCGGUCUAAA	: ::.:.::::::.:::.:	UGCAAACUGGGUACAAUAAAUA	Cleavage		1
pmir-235	NM_018452|TMEM242	3	-1	1	23	2438	2460	UGUUUGUUGUACUCGGUCUAAGU	:::.:...:::::..:::::::	UCUUGGGUUGAGUAUGACAAACA	Cleavage		1
pmir-235	NM_012294|RAPGEF5	3	-1	1	23	3051	3073	UGUUUGUUGUACUCGGUCUAAGU	: ::::::::: :: :::::::	CCCUAGACCGAGAACCACAAACA	Translation		1
pmir-235	NM_015554|GLCE	3	-1	1	23	1338	1360	UGUUUGUUGUACUCGGUCUAAGU	.:::::::: ..:::::::	CAGGGGACCGAGUCUGACAAACA	Translation		1
pmir-235	NM_024511|HAUS3	3	-1	1	23	47	69	UGUUUGUUGUACUCGGUCUAAGU	::::.: :::.::.:::::	UAGAAGACUGUGUAUAAUAAACA	Cleavage		1
pmir-244	NM_015554|GLCE	3	-1	1	22	1339	1360	UGUUUGUUGUACUCGGUCUACU	:: .:::::::: ..:::::::	AGGGGACCGAGUCUGACAAACA	Translation		1
pmir-244	NM_024511|HAUS3	3	-1	1	22	48	69	UGUUUGUUGUACUCGGUCUACU	:: ::::.: :::.::.:::::	AGAAGACUGUGUAUAAUAAACA	Cleavage		1
pmir-244	NM_018452|TMEM242	3	-1	1	22	2439	2460	UGUUUGUUGUACUCGGUCUACU	:.:...:::::..:::::::	CUUGGGUUGAGUAUGACAAACA	Cleavage		1
pmir-244	NM_012294|RAPGEF5	3	-1	1	22	3052	3073	UGUUUGUUGUACUCGGUCUACU	::::::::: :: :::::::	CCUAGACCGAGAACCACAAACA	Translation		1
pmir-244	NM_001201329|PPP1R3B	3	-1	1	22	3511	3532	UGUUUGUUGUACUCGGUCUACU	: : ::.:.::::::.:::.:	UGCAAACUGGGUACAAUAAAUA	Cleavage		1
pmir-255	NM_133265|AMOT	3	-1	1	23	2219	2241	UUUGGAUUGAAGGGAGCUCUAUU	:. :::::: :.::: :::::::	AGGAGAGCUACUUUCUAUCCAAA	Cleavage		1
pmir-255	NM_000476|AK1	3	-1	1	23	1366	1388	UUUGGAUUGAAGGGAGCUCUAUU	:.::::::::.:: ::::.	AGCUGGGCUCCCUUUAAGCCAAG	Cleavage		1
pmir-255	NM_005578|LPP	3	-1	1	23	5394	5416	UUUGGAUUGAAGGGAGCUCUAUU	: .:::::::::::::.:	GCAGAAUUUCCCUUCAAUCCAGA	Cleavage		1
pmir-26	NM_018452|TMEM242	3	-1	1	22	2439	2460	UGUUUGUUGUACUCGGUCUAAG	:::.:...:::::..:::::::	CUUGGGUUGAGUAUGACAAACA	Cleavage		1
pmir-26	NM_012294|RAPGEF5	3	-1	1	22	3052	3073	UGUUUGUUGUACUCGGUCUAAG	: ::::::::: :: :::::::	CCUAGACCGAGAACCACAAACA	Translation		1
pmir-26	NM_015554|GLCE	3	-1	1	22	1339	1360	UGUUUGUUGUACUCGGUCUAAG	.:::::::: ..:::::::	AGGGGACCGAGUCUGACAAACA	Translation		1
pmir-26	NM_024511|HAUS3	3	-1	1	22	48	69	UGUUUGUUGUACUCGGUCUAAG	::::.: :::.::.:::::	AGAAGACUGUGUAUAAUAAACA	Cleavage		1
pmir-26	NM_001201329|PPP1R3B	3	-1	1	22	3511	3532	UGUUUGUUGUACUCGGUCUAAG	: ::.:.::::::.:::.:	UGCAAACUGGGUACAAUAAAUA	Cleavage		1
pmir-280	NM_133265|AMOT	3	-1	1	22	2220	2241	UUUGGAUUGAAGGGAGCUCUUU	..:::::: :.::: :::::::	GGAGAGCUACUUUCUAUCCAAA	Cleavage		1
pmir-280	NM_005578|LPP	3	-1	1	22	5395	5416	UUUGGAUUGAAGGGAGCUCUUU	:. : .:::::::::::::.:	CAGAAUUUCCCUUCAAUCCAGA	Cleavage		1
pmir-280	NM_000476|AK1	3	-1	1	22	1367	1388	UUUGGAUUGAAGGGAGCUCUUU	:.::::::::.:: ::::.	GCUGGGCUCCCUUUAAGCCAAG	Cleavage		1
pmir-280	NM_005544|IRS1	3	-1	1	22	942	963	UUUGGAUUGAAGGGAGCUCUUU	..: : :.::::::::.::::	UGGGUGAUUCCUUCAAUUCAAA	Cleavage		1
pmir-281	NM_020227|PRDM9	3	-1	1	23	117	139	CUGAUCUCUUCGUACUCUUCUUA	.::::::. ::::::::.:	CCCCGAGAGUAUAAAGAGAUCGG	Translation		1
pmir-281	NM_032842|TMEM209	3	-1	1	23	935	957	CUGAUCUCUUCGUACUCUUCUUA	::::::..::.:: :::::	AGUUAAGAGUGUGAGGACAUCAG	Cleavage		1
pmir-281	NM_152835|PDIK1L	3	-1	1	23	2100	2122	CUGAUCUCUUCGUACUCUUCUUA	:::.:::.::.: ::::::	GGGUAAGGGUAUGAGGUGAUCAG	Cleavage		1
pmir-282	NM_005759|ABI2	3	-1	1	21	3418	3438	GGAAUGUUGUCUGGCUCGAGC	:: :::.::::::.:::..	UAUCCAGCUAGACAAUAUUUU	Cleavage		2
pmir-284	NM_020227|PRDM9	3	-1	1	23	117	139	CUGAUCUCUUCGUACUCUUCUUG	.::::::. ::::::::.:	CCCCGAGAGUAUAAAGAGAUCGG	Translation		1
pmir-284	NM_032842|TMEM209	3	-1	1	23	935	957	CUGAUCUCUUCGUACUCUUCUUG	::::::..::.:: :::::	AGUUAAGAGUGUGAGGACAUCAG	Cleavage		1
pmir-284	NM_152835|PDIK1L	3	-1	1	23	2100	2122	CUGAUCUCUUCGUACUCUUCUUG	:::.:::.::.: ::::::	GGGUAAGGGUAUGAGGUGAUCAG	Cleavage		1
pmir-284	NM_002133|HMOX1	3	-1	1	23	211	233	CUGAUCUCUUCGUACUCUUCUUG	.::.: .:::::.::::::	UUCAGAGGGGGCGAAGGGAUCAG	Cleavage		1
pmir-285	NM_001204|BMPR2	3	-1	1	21	6396	6416	ACAAACACCUUGGAUGUUCUU	:::.::..:: ::::::::	UUGAAUAUUUAAAGUGUUUGU	Cleavage		1
pmir-285	NM_018327|SPTLC3	3	-1	1	21	686	706	ACAAACACCUUGGAUGUUCUU	.::: ::.:::: :::::::	UGGAAAAUUCAAGAUGUUUGU	Cleavage		1
pmir-285	NM_001271983|C11orf44	3	-1	1	21	292	312	ACAAACACCUUGGAUGUUCUU	:::: :. :::::::::::	CUGAACCUUGAAGGUGUUUGU	Cleavage		1
pmir-292	NM_052937|PCMTD1	3	-1	1	21	2714	2734	UCUAAGUCUUCUAUUGAUGUA	:: :::: :.::::::::.::	UAAAUCAUUGGAAGACUUGGA	Cleavage		1
pmir-292	NM_015555|ZNF451	3	-1	1	21	968	988	UCUAAGUCUUCUAUUGAUGUA	:::: :.::::::::: :::	GACAUAAGUAGAAGACUAAGA	Cleavage		1
pmir-292	NM_004483|GCSH	3	-1	1	21	63	83	UCUAAGUCUUCUAUUGAUGUA	.: .::::::::::::::	GUGGUGGAUAGAAGACUUAGA	Cleavage		1
pmir-294	NM_001122606|LAMP2	3	-1	1	22	991	1012	UAGUCCGGUUUUGGAUACGUGA	..: :: :::::.:.::::::	CUGCCUAGCCAAAGCUGGACUA	Cleavage		1
pmir-294	NM_002294|LAMP2	3	-1	1	22	3830	3851	UAGUCCGGUUUUGGAUACGUGA	..: :: :::::.:.::::::	CUGCCUAGCCAAAGCUGGACUA	Cleavage		1
pmir-294	NM_001243722|TP53TG3D	3	-1	1	22	979	1000	UAGUCCGGUUUUGGAUACGUGA	.:::: :::.::.:::.::	GACUGUAUACAAGACUGGAUUA	Cleavage		1
pmir-294	NM_016212|TP53TG3	3	-1	1	22	984	1005	UAGUCCGGUUUUGGAUACGUGA	.:::: :::.::.:::.::	GACUGUAUACAAGACUGGAUUA	Cleavage		1
pmir-294	NM_001205265|TP53TG3B	3	-1	1	22	1427	1448	UAGUCCGGUUUUGGAUACGUGA	.:::: :::.::.:::.::	GACUGUAUACAAGACUGGAUUA	Cleavage		1
pmir-299	NM_016513|ICK	3	-1	1	21	1093	1113	UGAAAGUGACUACAUCGGGGC	:::.:.::::::. ::::::	ACCCUGGUGUAGUUUCUUUCA	Cleavage		1
pmir-299	NM_033656|BRWD1	3	-1	1	21	548	568	UGAAAGUGACUACAUCGGGGC	:: ::: :.::::::::::	UACCAGAUCUGGUCACUUUCA	Cleavage		1
pmir-3	NM_012294|RAPGEF5	3	-1	1	22	3052	3073	UGUUUGUUGUACUCGGUCUAGA	:::::::::: :: :::::::	CCUAGACCGAGAACCACAAACA	Translation		1
pmir-3	NM_018452|TMEM242	3	-1	1	22	2439	2460	UGUUUGUUGUACUCGGUCUAGA	.:.:...:::::..:::::::	CUUGGGUUGAGUAUGACAAACA	Cleavage		1
pmir-3	NM_015554|GLCE	3	-1	1	22	1339	1360	UGUUUGUUGUACUCGGUCUAGA	.:::::::: ..:::::::	AGGGGACCGAGUCUGACAAACA	Translation		1
pmir-3	NM_024511|HAUS3	3	-1	1	22	48	69	UGUUUGUUGUACUCGGUCUAGA	::::.: :::.::.:::::	AGAAGACUGUGUAUAAUAAACA	Cleavage		1
pmir-3	NM_001201329|PPP1R3B	3	-1	1	22	3511	3532	UGUUUGUUGUACUCGGUCUAGA	: ::.:.::::::.:::.:	UGCAAACUGGGUACAAUAAAUA	Cleavage		1
pmir-30	NM_133265|AMOT	3	-1	1	20	2222	2241	UUUGGAUUGAAGGGAGCUCU	:::::: :.::: :::::::	AGAGCUACUUUCUAUCCAAA	Cleavage		1
pmir-30	NM_000476|AK1	3	-1	1	20	1369	1388	UUUGGAUUGAAGGGAGCUCU	:.::::::::.:: ::::.	UGGGCUCCCUUUAAGCCAAG	Cleavage		1
pmir-30	NM_005578|LPP	3	-1	1	20	5397	5416	UUUGGAUUGAAGGGAGCUCU	: .:::::::::::::.:	GAAUUUCCCUUCAAUCCAGA	Cleavage		1
pmir-30	NM_005544|IRS1	3	-1	1	20	944	963	UUUGGAUUGAAGGGAGCUCU	.: : :.::::::::.::::	GGUGAUUCCUUCAAUUCAAA	Cleavage		1
pmir-300	NM_004644|AP3B2	3	-1	1	21	98	118	GAAUGUUGUCUGGCUCGAGGA	::::: ::::::.:.:::::	UCCUCAUGCCAGAUAGCAUUC	Cleavage		1
pmir-300	NM_006789|APOBEC2	3	-1	1	21	94	114	GAAUGUUGUCUGGCUCGAGGA	..: ::::..:::::::::.	AUUUGGAGCUGGACAACAUUU	Cleavage		1
pmir-304	NM_030641|APOL6	3	-1	1	22	2568	2589	UGCUCACCUCUCUUUCUGUCAG	:: .:.:::.::::::.:::	UGGAAGGGAAGGGAGGUGGGCA	Cleavage		1
pmir-304	NM_020949|SLC7A14	3	-1	1	22	5098	5119	UGCUCACCUCUCUUUCUGUCAG	:: .:::::::::: :::::	UGGAGGGAAAGAGAGGAGAGCA	Cleavage		1
pmir-304	NM_012452|TNFRSF13B	3	-1	1	22	49	70	UGCUCACCUCUCUUUCUGUCAG	:: :::::::::::::.: :	GAGAGAGAAAGAGAGGUGGGGA	Cleavage		1
pmir-304	NM_001006617|MAPKAP1	3	-1	1	22	943	964	UGCUCACCUCUCUUUCUGUCAG	:::..::::.:::::::.	GUUUCAGGGAGAGGGGUGAGCG	Cleavage		1
pmir-304	NM_006298|ZKSCAN8	3	-1	1	22	755	776	UGCUCACCUCUCUUUCUGUCAG	:::::.: :::::::::..	AAUACAGAGAAAGAGGUGAGUG	Cleavage		1
pmir-304	NM_173587|RCOR2	3	-1	1	22	425	446	UGCUCACCUCUCUUUCUGUCAG	.:::...:.::::::.:::	GCUGCAGGGGGGGAGGUGGGCA	Cleavage		1
pmir-304	NM_016270|KLF2	3	-1	1	22	396	417	UGCUCACCUCUCUUUCUGUCAG	:.:::.::: :::::.:::	UACAUAGAGAGACAGGUGGGCA	Translation		1
pmir-304	NM_001242698|LOC100130357	3	-1	1	22	682	703	UGCUCACCUCUCUUUCUGUCAG	:: . ::.::::::::::::	GAGAAGAAAGGAGAGGUGAGCA	Cleavage		1
pmir-304	NM_001174146|LMX1B	3	-1	1	22	3507	3528	UGCUCACCUCUCUUUCUGUCAG	: :::: ::::::::.:::	AAAAGAGAAUGAGAGGUGGGCA	Cleavage		1
pmir-306	NM_012294|RAPGEF5	3	-1	1	21	3052	3072	GUUUGUUGUACUCGGUCUAGA	:::::::::: :: ::::::	CCUAGACCGAGAACCACAAAC	Translation		1
pmir-306	NM_018452|TMEM242	3	-1	1	21	2439	2459	GUUUGUUGUACUCGGUCUAGA	.:.:...:::::..::::::	CUUGGGUUGAGUAUGACAAAC	Cleavage		1
pmir-308	NM_005465|AKT3	3	-1	1	21	3701	3721	GGAGGCAGCGGUUCAUCGAUC	:.::::::: :::::.::.	CUUUGAUGAACGGCUGCUUCU	Translation		1
pmir-308	NM_139159|DPP9	3	-1	1	21	127	147	GGAGGCAGCGGUUCAUCGAUC	::: ::.:::::::::.:	CCCCGAGGAGCCGCUGCCUUC	Cleavage		1
pmir-312	NM_019613|WDR45B	3	-1	1	22	1333	1354	AAGAUCCGGACUACAACAAAGC	.::::::::::::.::: ::	AUUUUGUUGUAGUCUGGACCUG	Cleavage		1
pmir-312	NM_015000|STK38L	3	-1	1	22	1742	1763	AAGAUCCGGACUACAACAAAGC	: :: :: :::::.::::.::	CCAUUUUUCUAGUCUGGAUUUU	Cleavage		1
pmir-313	NM_133265|AMOT	3	-1	1	21	2221	2241	UUUGGAUUGAAGGGAGCUCUC	::::::: :.::: :::::::	GAGAGCUACUUUCUAUCCAAA	Cleavage		1
pmir-313	NM_005544|IRS1	3	-1	1	21	943	963	UUUGGAUUGAAGGGAGCUCUC	:.: : :.::::::::.::::	GGGUGAUUCCUUCAAUUCAAA	Cleavage		1
pmir-313	NM_000476|AK1	3	-1	1	21	1368	1388	UUUGGAUUGAAGGGAGCUCUC	:.::::::::.:: ::::.	CUGGGCUCCCUUUAAGCCAAG	Cleavage		1
pmir-313	NM_005578|LPP	3	-1	1	21	5396	5416	UUUGGAUUGAAGGGAGCUCUC	: .:::::::::::::.:	AGAAUUUCCCUUCAAUCCAGA	Cleavage		1
pmir-316	NM_020062|SLC2A4RG	3	-1	1	21	461	481	UCGCUUGGUGCAGGUCGGGAC	.:.:. ::::::::.::::	CGUCUGGGCUGCACCAGGCGA	Cleavage		1
pmir-317	NM_006530|YEATS4	3	-1	1	22	367	388	UACGCAUUGAGUUUCGUUGCUC	::..: ::::::.::::.:::	UAGUGAAGAAACUUAAUGUGUA	Cleavage		1
pmir-317	NM_001011668|CHCHD7	3	-1	1	22	984	1005	UACGCAUUGAGUUUCGUUGCUC	::.::::.:.::::.:::	AUUGAAUGAAAUUUAAUGUGUA	Cleavage		1
pmir-317	NM_001011670|CHCHD7	3	-1	1	22	1115	1136	UACGCAUUGAGUUUCGUUGCUC	::.::::.:.::::.:::	AUUGAAUGAAAUUUAAUGUGUA	Cleavage		1
pmir-321	NM_032596|C9orf24	3	-1	1	21	50	70	AAGCUCAGGAGGGAUAGCGCU	.:.::::: :::::::.::	UAUGUUAUCCAUCCUGAGUUU	Translation		1
pmir-321	NM_001079524|PAICS	3	-1	1	21	430	450	AAGCUCAGGAGGGAUAGCGCU	.::: :::::::::.:::	GCUGCUUUCCCUCCUGGGCUC	Cleavage		1
pmir-321	NM_001252129|LSM4	3	-1	1	21	558	578	AAGCUCAGGAGGGAUAGCGCU	: ::.:.:::..:::::::	UCCACUGUUCCUUUUGAGCUU	Cleavage		1
pmir-321	NM_153337|SNX20	3	-1	1	21	105	125	AAGCUCAGGAGGGAUAGCGCU	::::: ::. :::::::::	GCCGCUAGCCUCCCUGAGCUU	Translation		1
pmir-321	NM_020762|SRGAP1	3	-1	1	21	2016	2036	AAGCUCAGGAGGGAUAGCGCU	: : ::..:::::::::::	CUCCCCAUUUCUCCUGAGCUU	Cleavage		2
pmir-322	NM_001098173|PRDM7	3	-1	1	22	570	591	UCUGAUCUCUUCGUACUCUUCU	.:::::.. ::::::::.::	CCGAGAGUGUAAAGAGAUCGGA	Cleavage		1
pmir-322	NM_052996|PRDM7	3	-1	1	22	632	653	UCUGAUCUCUUCGUACUCUUCU	.:::::.. ::::::::.::	CCGAGAGUGUAAAGAGAUCGGA	Cleavage		1
pmir-322	NM_033631|LUZP1	3	-1	1	22	1684	1705	UCUGAUCUCUUCGUACUCUUCU	: : :::..::::.:::.:::	UGCAAAGUGUGAAGGGAUUAGA	Cleavage		1
pmir-324	NM_001754|RUNX1	3	-1	1	20	4041	4060	AUGUUGUCUGGCUCGAGGCC	:.::. :::::::..::::	UGUCUUCAGCCAGAUGACAU	Cleavage		1
pmir-328	NM_133265|AMOT	3	-1	1	23	2219	2241	UUUGGAUUGAAGGGAGCUCUUUU	:..:::::: :.::: :::::::	AGGAGAGCUACUUUCUAUCCAAA	Cleavage		1
pmir-328	NM_005578|LPP	3	-1	1	23	5394	5416	UUUGGAUUGAAGGGAGCUCUUUU	:. : .:::::::::::::.:	GCAGAAUUUCCCUUCAAUCCAGA	Cleavage		1
pmir-328	NM_000476|AK1	3	-1	1	23	1366	1388	UUUGGAUUGAAGGGAGCUCUUUU	:.::::::::.:: ::::.	AGCUGGGCUCCCUUUAAGCCAAG	Cleavage		1
pmir-328	NM_005544|IRS1	3	-1	1	23	941	963	UUUGGAUUGAAGGGAGCUCUUUU	: ..: : :.::::::::.::::	AUGGGUGAUUCCUUCAAUUCAAA	Cleavage		1
pmir-331	NM_005068|SIM1	3	-1	1	21	464	484	UGAUUGGAAAUUUCGUUGACU	:.::::::::::::: ::	UCUUAACGAAAUUUCCAUUCC	Cleavage		1
pmir-331	NM_001033059|AMD1	3	-1	1	21	1673	1693	UGAUUGGAAAUUUCGUUGACU	:..: :::.:::.::::::	CAUUGAGGAAGUUUUCAAUCA	Cleavage		1
pmir-331	NM_001981|EPS15	3	-1	1	21	1813	1833	UGAUUGGAAAUUUCGUUGACU	:::: ::::::.::::.:	CUUCAAAAAAAUUUUCAAUUA	Cleavage		1
pmir-332	NM_019613|WDR45B	3	-1	1	22	1333	1354	AAGAUCCGGACUACAACAAAGU	:.::::::::::::.::: ::	AUUUUGUUGUAGUCUGGACCUG	Cleavage		1
pmir-332	NM_015000|STK38L	3	-1	1	22	1742	1763	AAGAUCCGGACUACAACAAAGU	: :: :: :::::.::::.::	CCAUUUUUCUAGUCUGGAUUUU	Cleavage		1
pmir-333	NM_016513|ICK	3	-1	1	21	1093	1113	UGAAAGUGACUACAUCGGGGA	:::.:.::::::. ::::::	ACCCUGGUGUAGUUUCUUUCA	Cleavage		1
pmir-333	NM_033656|BRWD1	3	-1	1	21	548	568	UGAAAGUGACUACAUCGGGGA	: :: ::: :.::::::::::	UACCAGAUCUGGUCACUUUCA	Cleavage		1
pmir-334	NM_000476|AK1	3	-1	1	22	1367	1388	UUUGGAUUGAAGGGAGCUCUGU	.: :.::::::::.:: ::::.	GCUGGGCUCCCUUUAAGCCAAG	Cleavage		1
pmir-334	NM_133265|AMOT	3	-1	1	22	2220	2241	UUUGGAUUGAAGGGAGCUCUGU	:::::: :.::: :::::::	GGAGAGCUACUUUCUAUCCAAA	Cleavage		1
pmir-334	NM_005544|IRS1	3	-1	1	22	942	963	UUUGGAUUGAAGGGAGCUCUGU	.: : :.::::::::.::::	UGGGUGAUUCCUUCAAUUCAAA	Cleavage		1
pmir-339	NM_000476|AK1	3	-1	1	21	1368	1388	UUUGGAUUGAAGGGAGCUCCG	: :.::::::::.:: ::::.	CUGGGCUCCCUUUAAGCCAAG	Cleavage		1
pmir-339	NM_005544|IRS1	3	-1	1	21	943	963	UUUGGAUUGAAGGGAGCUCCG	:: : :.::::::::.::::	GGGUGAUUCCUUCAAUUCAAA	Cleavage		1
pmir-339	NM_005578|LPP	3	-1	1	21	5396	5416	UUUGGAUUGAAGGGAGCUCCG	: : .:::::::::::::.:	AGAAUUUCCCUUCAAUCCAGA	Cleavage		1
pmir-339	NM_133265|AMOT	3	-1	1	21	2221	2241	UUUGGAUUGAAGGGAGCUCCG	::::: :.::: :::::::	GAGAGCUACUUUCUAUCCAAA	Cleavage		1
pmir-34	NM_005068|SIM1	3	-1	1	21	464	484	UGAUUGGAAAUUUCGUUGACG	:.::::::::::::: ::	UCUUAACGAAAUUUCCAUUCC	Cleavage		1
pmir-34	NM_001033059|AMD1	3	-1	1	21	1673	1693	UGAUUGGAAAUUUCGUUGACG	: :..: :::.:::.::::::	CAUUGAGGAAGUUUUCAAUCA	Cleavage		1
pmir-34	NM_001981|EPS15	3	-1	1	21	1813	1833	UGAUUGGAAAUUUCGUUGACG	: :::: ::::::.::::.:	CUUCAAAAAAAUUUUCAAUUA	Cleavage		1
pmir-341	NM_005234|NR2F6	3	-1	1	21	171	191	AUCAGUUUCUUGUUCGUUUCC	::::: :: ::::.::::::	UGAAACCAAAAAGAGACUGAU	Cleavage		1
pmir-341	NM_006237|POU4F1	3	-1	1	21	628	648	AUCAGUUUCUUGUUCGUUUCC	::::::.:.::::..:::	CCAAACGAGCGAGAAGUUGAA	Cleavage		1
pmir-341	NM_001127612|PAX6	3	-1	1	21	3713	3733	AUCAGUUUCUUGUUCGUUUCC	:.:.:.:::.:.::.::::	AAAGAUGGACAGGGAAUUGAU	Cleavage		1
pmir-341	NM_004537|NAP1L1	3	-1	1	21	114	134	AUCAGUUUCUUGUUCGUUUCC	:: :.:::.:::::::::	UUUAAAGGACAGGAAACUGAU	Cleavage		1
pmir-346	NM_016183|MRTO4	3	-1	1	22	823	844	UGGACUGAAGGGGAGCUCCUUU	::.:.:.:.:::::::::	GCUGGGGUUUCUCUUCAGUCCU	Cleavage		1
pmir-352	NM_016390|C9orf114	3	-1	1	21	517	537	UUGACAGAAGAUAGAGAGCAC	::. ::::: ::::::::::	CUGUCCUCUAACUUCUGUCAA	Translation		1
pmir-352	NM_001114123|ELK1	3	-1	1	21	193	213	UUGACAGAAGAUAGAGAGCAC	.:::::.:.::::::::.	AACUUCUCUGUUUUCUGUCAG	Cleavage		1
pmir-352	NM_001257168|ELK1	3	-1	1	21	314	334	UUGACAGAAGAUAGAGAGCAC	.:::::.:.::::::::.	AACUUCUCUGUUUUCUGUCAG	Cleavage		1
pmir-352	NM_014219|KIR2DL2	3	-1	1	21	415	435	UUGACAGAAGAUAGAGAGCAC	:::.:: .::::::::::.	UAGCUUUCAGUCUUCUGUCAG	Cleavage		1
pmir-352	NM_014218|KIR2DL1	3	-1	1	21	415	435	UUGACAGAAGAUAGAGAGCAC	:::.:: .::::::::::.	UAGCUUUCAGUCUUCUGUCAG	Cleavage		1
pmir-352	NM_018223|CHFR	3	-1	1	21	1012	1032	UUGACAGAAGAUAGAGAGCAC	:.:.:.::::::.:::..:	AAGUUUUUUAUCUUUUGUUGA	Cleavage		1
pmir-352	NM_080652|TMEM41A	3	-1	1	21	771	791	UUGACAGAAGAUAGAGAGCAC	:::::. :::::::::.:.	CCGCUCUUCAUCUUCUGUUAG	Cleavage		1
pmir-352	NM_014970|KIFAP3	3	-1	1	21	152	172	UUGACAGAAGAUAGAGAGCAC	: ::::.::::::::.::	AGCCCCUCUGUCUUCUGUUAA	Cleavage		1
pmir-352	NM_014399|TSPAN13	3	-1	1	21	947	967	UUGACAGAAGAUAGAGAGCAC	::::: ::: ::::::.::	UGGCUCUGUAUAUUCUGUUAA	Translation		1
pmir-352	NM_001112741|KCNC1	3	-1	1	21	360	380	UUGACAGAAGAUAGAGAGCAC	:: ::::::.:::: ::::	AAGCCCUCUAUUUUCUUUCAA	Cleavage		1
pmir-352	NM_017850|C1orf109	3	-1	1	21	401	421	UUGACAGAAGAUAGAGAGCAC	:.:.: :.::::.::::::	UGGUUUUGUGUCUUUUGUCAA	Cleavage		1
pmir-352	NM_015221|DNMBP	3	-1	1	21	672	692	UUGACAGAAGAUAGAGAGCAC	: :::.:::.::::::..:	AGGGUCUUUAUUUUCUGUUGA	Cleavage		1
pmir-352	NM_001981|EPS15	3	-1	1	21	1924	1944	UUGACAGAAGAUAGAGAGCAC	: :.:.::::::.:::.::	UAGAUUUUUAUCUUUUGUUAA	Cleavage		1
pmir-358	NM_001204|BMPR2	3	-1	1	21	6396	6416	ACAAACACCUUGGAUGUUCUC	:::.::..:: ::::::::	UUGAAUAUUUAAAGUGUUUGU	Cleavage		1
pmir-358	NM_018327|SPTLC3	3	-1	1	21	686	706	ACAAACACCUUGGAUGUUCUC	.::: ::.:::: :::::::	UGGAAAAUUCAAGAUGUUUGU	Cleavage		1
pmir-358	NM_001271983|C11orf44	3	-1	1	21	292	312	ACAAACACCUUGGAUGUUCUC	:::: :. :::::::::::	CUGAACCUUGAAGGUGUUUGU	Cleavage		1
pmir-366	NM_001160124|KLF6	3	-1	1	21	2467	2487	UGCCAAAGGAGAGUUGCCCUG	:: :::..:.::.:::::::	AAGUGCAGUUUUCUUUUGGCA	Cleavage		1
pmir-366	NM_001160125|KLF6	3	-1	1	21	2481	2501	UGCCAAAGGAGAGUUGCCCUG	:: :::..:.::.:::::::	AAGUGCAGUUUUCUUUUGGCA	Cleavage		1
pmir-366	NM_000885|ITGA4	3	-1	1	21	1952	1972	UGCCAAAGGAGAGUUGCCCUG	:::. :.:::..:::::::	AUGGGUUAUUCUUUUUUGGCA	Cleavage		1
pmir-367	NM_001146729|HRASLS5	3	-1	1	21	1767	1787	UCCGGCAAGUUGACUUUGGCC	:: ::::::: ::::::.:::	GGGCAAAGUCCACUUGCUGGA	Translation		1
pmir-367	NM_001146728|HRASLS5	3	-1	1	21	1795	1815	UCCGGCAAGUUGACUUUGGCC	:: ::::::: ::::::.:::	GGGCAAAGUCCACUUGCUGGA	Translation		1
pmir-367	NM_032946|NXF5	3	-1	1	21	32	52	UCCGGCAAGUUGACUUUGGCC	::::::::.::::::: ::	AGCCAAAGUUAACUUGCAGGC	Cleavage		1
pmir-367	NM_031432|UCK1	3	-1	1	21	160	180	UCCGGCAAGUUGACUUUGGCC	.::.: :::::::::.::.	ACUCAGACUCAACUUGCUGGG	Cleavage		1
pmir-367	NM_001135954|UCK1	3	-1	1	21	293	313	UCCGGCAAGUUGACUUUGGCC	.::.: :::::::::.::.	ACUCAGACUCAACUUGCUGGG	Cleavage		1
pmir-37	NM_025134|CHD9	3	-1	1	21	550	570	GGAAUGGGCUGAUUGGGAAGC	:.::::::::::::: :::.	GUUUCCCAAUCAGCCAAUUUA	Cleavage		1
pmir-37	NM_032349|NUDT16L1	3	-1	1	21	389	409	GGAAUGGGCUGAUUGGGAAGC	::.:..:::::.::::::	UUGUCUCGGUCAGCUCAUUCC	Cleavage		1
pmir-37	NM_001193452|NUDT16L1	3	-1	1	21	516	536	GGAAUGGGCUGAUUGGGAAGC	::.:..:::::.::::::	UUGUCUCGGUCAGCUCAUUCC	Cleavage		1
pmir-37	NM_001142285|RPS24	3	-1	1	21	374	394	GGAAUGGGCUGAUUGGGAAGC	::::.:::.:::.:::: :	UGUUCCUAAUUAGCUCAUUGC	Cleavage		1
pmir-37	NM_002657|PLAGL2	3	-1	1	21	673	693	GGAAUGGGCUGAUUGGGAAGC	: :.:: :::::.:::::::	CCAUUCCCAUCAGUCCAUUCC	Cleavage		1
pmir-376	NM_001164407|TLCD2	3	-1	1	21	3907	3927	CUCGAGCCAGACAACAUUCCU	::::::::::: ::.:::	AAAAAUGUUGUCUGCCUUGAG	Cleavage		1
pmir-377	NM_001164407|TLCD2	3	-1	1	21	3907	3927	CUCGAGCCAGACAACAUUCCG	::::::::::: ::.:::	AAAAAUGUUGUCUGCCUUGAG	Cleavage		1
pmir-378	NM_001164407|TLCD2	3	-1	1	21	3907	3927	CUCGAGCCAGACAACAUUCCC	::::::::::: ::.:::	AAAAAUGUUGUCUGCCUUGAG	Cleavage		1
pmir-384	NM_004644|AP3B2	3	-1	1	22	97	118	GAAUGUUGUCUGGCUCGAGGCU	:::: ::::::.:.:::::	CUCCUCAUGCCAGAUAGCAUUC	Cleavage		1
pmir-384	NM_006789|APOBEC2	3	-1	1	22	93	114	GAAUGUUGUCUGGCUCGAGGCU	..: ::::..:::::::::.	CAUUUGGAGCUGGACAACAUUU	Cleavage		1
pmir-39	NM_012294|RAPGEF5	3	-1	1	23	3051	3073	UGUUUGUUGUACUCGGUCUAGGC	::::::::::: :: :::::::	CCCUAGACCGAGAACCACAAACA	Translation		1
pmir-39	NM_018452|TMEM242	3	-1	1	23	2438	2460	UGUUUGUUGUACUCGGUCUAGGC	:.:.:...:::::..:::::::	UCUUGGGUUGAGUAUGACAAACA	Cleavage		1
pmir-39	NM_015554|GLCE	3	-1	1	23	1338	1360	UGUUUGUUGUACUCGGUCUAGGC	.:::::::: ..:::::::	CAGGGGACCGAGUCUGACAAACA	Translation		1
pmir-39	NM_024511|HAUS3	3	-1	1	23	47	69	UGUUUGUUGUACUCGGUCUAGGC	::::.: :::.::.:::::	UAGAAGACUGUGUAUAAUAAACA	Cleavage		1
pmir-39	NM_001201329|PPP1R3B	3	-1	1	23	3510	3532	UGUUUGUUGUACUCGGUCUAGGC	: ::.:.::::::.:::.:	UUGCAAACUGGGUACAAUAAAUA	Cleavage		1
pmir-391	NM_022895|C12orf43	3	-1	1	21	546	566	UCCCAAAUGUAGACAAAGCAC	: ::::::::.:::::: ::	UUUCUUUGUCUGCAUUUGUGA	Cleavage		1
pmir-391	NM_001234|CAV3	3	-1	1	21	300	320	UCCCAAAUGUAGACAAAGCAC	: :.:::: ::.::::::::.	GGGUUUUGGCUGCAUUUGGGG	Cleavage		1
pmir-391	NM_033337|CAV3	3	-1	1	21	396	416	UCCCAAAUGUAGACAAAGCAC	: :.:::: ::.::::::::.	GGGUUUUGGCUGCAUUUGGGG	Cleavage		1
pmir-392	NM_018452|TMEM242	3	-1	1	23	2438	2460	UGUUUGUUGUACUCGGUCUAGGA	::.:.:...:::::..:::::::	UCUUGGGUUGAGUAUGACAAACA	Cleavage		1
pmir-392	NM_012294|RAPGEF5	3	-1	1	23	3051	3073	UGUUUGUUGUACUCGGUCUAGGA	::::::::::: :: :::::::	CCCUAGACCGAGAACCACAAACA	Translation		1
pmir-392	NM_015554|GLCE	3	-1	1	23	1338	1360	UGUUUGUUGUACUCGGUCUAGGA	.:::::::: ..:::::::	CAGGGGACCGAGUCUGACAAACA	Translation		1
pmir-392	NM_024511|HAUS3	3	-1	1	23	47	69	UGUUUGUUGUACUCGGUCUAGGA	::::.: :::.::.:::::	UAGAAGACUGUGUAUAAUAAACA	Cleavage		1
pmir-392	NM_001201329|PPP1R3B	3	-1	1	23	3510	3532	UGUUUGUUGUACUCGGUCUAGGA	: ::.:.::::::.:::.:	UUGCAAACUGGGUACAAUAAAUA	Cleavage		1
pmir-397	NM_012152|LPAR3	3	-1	1	21	246	266	UUGGAUUGAAGGGAGCUCUAC	::::::::. :::.::::.	UCAGAGCUCCUGUCAGUCCAG	Translation		1
pmir-402	NM_006789|APOBEC2	3	-1	1	21	94	114	GAAUGUUGUCUGGCUCGAGGU	:..: ::::..:::::::::.	AUUUGGAGCUGGACAACAUUU	Cleavage		1
pmir-402	NM_004644|AP3B2	3	-1	1	21	98	118	GAAUGUUGUCUGGCUCGAGGU	:::: ::::::.:.:::::	UCCUCAUGCCAGAUAGCAUUC	Cleavage		1
pmir-406	NM_020949|SLC7A14	3	-1	1	22	5098	5119	UGCUCACCUCUCUUUCUGUCAA	: :: .:::::::::: :::::	UGGAGGGAAAGAGAGGAGAGCA	Cleavage		1
pmir-406	NM_030641|APOL6	3	-1	1	22	2568	2589	UGCUCACCUCUCUUUCUGUCAA	: :: .:.:::.::::::.:::	UGGAAGGGAAGGGAGGUGGGCA	Cleavage		1
pmir-406	NM_012452|TNFRSF13B	3	-1	1	22	49	70	UGCUCACCUCUCUUUCUGUCAA	:: :::::::::::::.: :	GAGAGAGAAAGAGAGGUGGGGA	Cleavage		1
pmir-406	NM_001006617|MAPKAP1	3	-1	1	22	943	964	UGCUCACCUCUCUUUCUGUCAA	:::..::::.:::::::.	GUUUCAGGGAGAGGGGUGAGCG	Cleavage		1
pmir-406	NM_016270|KLF2	3	-1	1	22	396	417	UGCUCACCUCUCUUUCUGUCAA	:.:::.::: :::::.:::	UACAUAGAGAGACAGGUGGGCA	Translation		1
pmir-406	NM_173587|RCOR2	3	-1	1	22	425	446	UGCUCACCUCUCUUUCUGUCAA	.:::...:.::::::.:::	GCUGCAGGGGGGGAGGUGGGCA	Cleavage		1
pmir-406	NM_006298|ZKSCAN8	3	-1	1	22	755	776	UGCUCACCUCUCUUUCUGUCAA	:::::.: :::::::::..	AAUACAGAGAAAGAGGUGAGUG	Cleavage		1
pmir-406	NM_001242698|LOC100130357	3	-1	1	22	682	703	UGCUCACCUCUCUUUCUGUCAA	:: . ::.::::::::::::	GAGAAGAAAGGAGAGGUGAGCA	Cleavage		1
pmir-406	NM_001174146|LMX1B	3	-1	1	22	3507	3528	UGCUCACCUCUCUUUCUGUCAA	: :::: ::::::::.:::	AAAAGAGAAUGAGAGGUGGGCA	Cleavage		1
pmir-407	NM_175922|PRR18	3	-1	1	20	601	620	GAUUGGAAAUUUCGUUGACU	:::.::: .::::::::.::	AGUUAACCGAAUUUCCAGUC	Cleavage		1
pmir-407	NM_005068|SIM1	3	-1	1	20	464	483	GAUUGGAAAUUUCGUUGACU	:.::::::::::::: ::	UCUUAACGAAAUUUCCAUUC	Cleavage		1
pmir-414	NM_152995|NFXL1	3	-1	1	21	130	150	UUUGGCAUUCUGUCCACCUCC	:: ::::::::::..:::	UUAGAAGGACAGAAUGUUAAA	Cleavage		1
pmir-421	NM_012294|RAPGEF5	3	-1	1	24	3050	3073	UGUUUGUUGUACUCGGUCUAGUUC	:::::::::: :: :::::::	UCCCUAGACCGAGAACCACAAACA	Translation		1
pmir-421	NM_018452|TMEM242	3	-1	1	24	2437	2460	UGUUUGUUGUACUCGGUCUAGUUC	.:.:...:::::..:::::::	AUCUUGGGUUGAGUAUGACAAACA	Cleavage		1
pmir-421	NM_015554|GLCE	3	-1	1	24	1337	1360	UGUUUGUUGUACUCGGUCUAGUUC	.:::::::: ..:::::::	UCAGGGGACCGAGUCUGACAAACA	Translation		1
pmir-421	NM_024511|HAUS3	3	-1	1	24	46	69	UGUUUGUUGUACUCGGUCUAGUUC	::::.: :::.::.:::::	UUAGAAGACUGUGUAUAAUAAACA	Cleavage		1
pmir-421	NM_001201329|PPP1R3B	3	-1	1	24	3509	3532	UGUUUGUUGUACUCGGUCUAGUUC	: ::.:.::::::.:::.:	UUUGCAAACUGGGUACAAUAAAUA	Cleavage		1
pmir-426	NM_018452|TMEM242	3	-1	1	22	2439	2460	UGUUUGUUGUACUCGGUCUACA	:.:...:::::..:::::::	CUUGGGUUGAGUAUGACAAACA	Cleavage		1
pmir-426	NM_012294|RAPGEF5	3	-1	1	22	3052	3073	UGUUUGUUGUACUCGGUCUACA	::::::::: :: :::::::	CCUAGACCGAGAACCACAAACA	Translation		1
pmir-426	NM_001201329|PPP1R3B	3	-1	1	22	3511	3532	UGUUUGUUGUACUCGGUCUACA	:: : ::.:.::::::.:::.:	UGCAAACUGGGUACAAUAAAUA	Cleavage		1
pmir-426	NM_015554|GLCE	3	-1	1	22	1339	1360	UGUUUGUUGUACUCGGUCUACA	: .:::::::: ..:::::::	AGGGGACCGAGUCUGACAAACA	Translation		1
pmir-426	NM_024511|HAUS3	3	-1	1	22	48	69	UGUUUGUUGUACUCGGUCUACA	: ::::.: :::.::.:::::	AGAAGACUGUGUAUAAUAAACA	Cleavage		1
pmir-430	NM_007226|NXPH2	3	-1	1	20	813	832	UGGAUUGAAGGGAGCUCUAC	:::::::.. ::::::.::	UUAGAGCUUUAUUCAAUUCA	Translation		1
pmir-430	NM_032446|MEGF10	3	-1	1	20	1385	1404	UGGAUUGAAGGGAGCUCUAC	:::::.:::.::..:::..	AUAGAGUUCCUUUUGAUCUG	Cleavage		1
pmir-432	NM_020062|SLC2A4RG	3	-1	1	24	458	481	UCGCUUGGUGCAGGUCGGGAACCG	.:.:. ::::::::.::::	UCACGUCUGGGCUGCACCAGGCGA	Cleavage		1
pmir-433	NM_006530|YEATS4	3	-1	1	22	367	388	UACGCAUUGAGUUUCGUUGCUU	::..: ::::::.::::.:::	UAGUGAAGAAACUUAAUGUGUA	Cleavage		1
pmir-433	NM_001011668|CHCHD7	3	-1	1	22	984	1005	UACGCAUUGAGUUUCGUUGCUU	::.::::.:.::::.:::	AUUGAAUGAAAUUUAAUGUGUA	Cleavage		1
pmir-433	NM_001011670|CHCHD7	3	-1	1	22	1115	1136	UACGCAUUGAGUUUCGUUGCUU	::.::::.:.::::.:::	AUUGAAUGAAAUUUAAUGUGUA	Cleavage		1
pmir-434	NM_020062|SLC2A4RG	3	-1	1	22	460	481	UCGCUUGGUGCAGGUCGGGAAC	.:.:. ::::::::.::::	ACGUCUGGGCUGCACCAGGCGA	Cleavage		1
pmir-437	NM_022895|C12orf43	3	-1	1	21	546	566	UCCCAAAUGUAGACAAAGCAA	:: ::::::::.:::::: ::	UUUCUUUGUCUGCAUUUGUGA	Cleavage		1
pmir-437	NM_001234|CAV3	3	-1	1	21	300	320	UCCCAAAUGUAGACAAAGCAA	:.:::: ::.::::::::.	GGGUUUUGGCUGCAUUUGGGG	Cleavage		1
pmir-437	NM_033337|CAV3	3	-1	1	21	396	416	UCCCAAAUGUAGACAAAGCAA	:.:::: ::.::::::::.	GGGUUUUGGCUGCAUUUGGGG	Cleavage		1
pmir-440	NM_004644|AP3B2	3	-1	1	23	96	118	GAAUGUUGUCUGGCUCGAGGAUU	::::: ::::::.:.:::::	CCUCCUCAUGCCAGAUAGCAUUC	Cleavage		1
pmir-440	NM_006789|APOBEC2	3	-1	1	23	92	114	GAAUGUUGUCUGGCUCGAGGAUU	..: ::::..:::::::::.	CCAUUUGGAGCUGGACAACAUUU	Cleavage		1
pmir-447	NM_203464|AK4	3	-1	1	21	1157	1177	UUGUUGUACUCGGUCUAGUUG	::.:::.:::::.::::.	UGCCUGGACUGAGUAUAACAG	Cleavage		1
pmir-448	NM_133265|AMOT	3	-1	1	22	2220	2241	UUUGGAUUGAAGGGAGCUCUUC	:.:::::: :.::: :::::::	GGAGAGCUACUUUCUAUCCAAA	Cleavage		1
pmir-448	NM_005578|LPP	3	-1	1	22	5395	5416	UUUGGAUUGAAGGGAGCUCUUC	:. : .:::::::::::::.:	CAGAAUUUCCCUUCAAUCCAGA	Cleavage		1
pmir-448	NM_000476|AK1	3	-1	1	22	1367	1388	UUUGGAUUGAAGGGAGCUCUUC	:.::::::::.:: ::::.	GCUGGGCUCCCUUUAAGCCAAG	Cleavage		1
pmir-448	NM_005544|IRS1	3	-1	1	22	942	963	UUUGGAUUGAAGGGAGCUCUUC	..: : :.::::::::.::::	UGGGUGAUUCCUUCAAUUCAAA	Cleavage		1
pmir-449	NM_138476|MDP1	3	-1	1	22	63	84	GGGUAAGAUCUCUAUUGGCAGG	:: ::. ::::::.::::::	UGUGACAGAAGAGAUUUUACCC	Cleavage		1
pmir-449	NM_001199821|MDP1	3	-1	1	22	85	106	GGGUAAGAUCUCUAUUGGCAGG	:: ::. ::::::.::::::	UGUGACAGAAGAGAUUUUACCC	Cleavage		1
pmir-449	NM_001199822|MDP1	3	-1	1	22	228	249	GGGUAAGAUCUCUAUUGGCAGG	:: ::. ::::::.::::::	UGUGACAGAAGAGAUUUUACCC	Cleavage		1
pmir-449	NM_001031628|SMAGP	3	-1	1	22	458	479	GGGUAAGAUCUCUAUUGGCAGG	: : ::.:::::::::::.	GGAGACUAUGGAGAUCUUACCU	Cleavage		1
pmir-45	NM_005068|SIM1	3	-1	1	20	465	484	UGAUUGGAAAUUUCGUUGAC	:.::::::::::::: ::	CUUAACGAAAUUUCCAUUCC	Cleavage		1
pmir-45	NM_001033059|AMD1	3	-1	1	20	1674	1693	UGAUUGGAAAUUUCGUUGAC	:..: :::.:::.::::::	AUUGAGGAAGUUUUCAAUCA	Cleavage		1
pmir-45	NM_001981|EPS15	3	-1	1	20	1814	1833	UGAUUGGAAAUUUCGUUGAC	:::: ::::::.::::.:	UUCAAAAAAAUUUUCAAUUA	Cleavage		1
pmir-453	NM_012152|LPAR3	3	-1	1	22	245	266	UUGGAUUGAAGGGAGCUCUACA	::::::::. :::.::::.	CUCAGAGCUCCUGUCAGUCCAG	Translation		1
pmir-455	NM_138476|MDP1	3	-1	1	22	63	84	GGGUAAGAUCUCUAUUGGCAGC	:: ::. ::::::.::::::	UGUGACAGAAGAGAUUUUACCC	Cleavage		1
pmir-455	NM_001199821|MDP1	3	-1	1	22	85	106	GGGUAAGAUCUCUAUUGGCAGC	:: ::. ::::::.::::::	UGUGACAGAAGAGAUUUUACCC	Cleavage		1
pmir-455	NM_001199822|MDP1	3	-1	1	22	228	249	GGGUAAGAUCUCUAUUGGCAGC	:: ::. ::::::.::::::	UGUGACAGAAGAGAUUUUACCC	Cleavage		1
pmir-455	NM_001031628|SMAGP	3	-1	1	22	458	479	GGGUAAGAUCUCUAUUGGCAGC	: : ::.:::::::::::.	GGAGACUAUGGAGAUCUUACCU	Cleavage		1
pmir-459	NM_133265|AMOT	3	-1	1	23	2219	2241	UUUGGAUUGAAGGGAGCUCUUCU	::.:::::: :.::: :::::::	AGGAGAGCUACUUUCUAUCCAAA	Cleavage		1
pmir-459	NM_000476|AK1	3	-1	1	23	1366	1388	UUUGGAUUGAAGGGAGCUCUUCU	:: :.::::::::.:: ::::.	AGCUGGGCUCCCUUUAAGCCAAG	Cleavage		1
pmir-459	NM_005578|LPP	3	-1	1	23	5394	5416	UUUGGAUUGAAGGGAGCUCUUCU	:. : .:::::::::::::.:	GCAGAAUUUCCCUUCAAUCCAGA	Cleavage		1
pmir-460	NM_001256691|MELK	3	-1	1	23	157	179	UUAGAUUCACGCACAAACUCGUC	:. : ::::::. :::::::::	UAUUAUUUUGUGUAUGAAUCUAA	Translation		1
pmir-464	NM_005465|AKT3	3	-1	1	21	3701	3721	GGAGGCAGCGGUUCAUCGAUU	:.::::::: :::::.::.	CUUUGAUGAACGGCUGCUUCU	Translation		1
pmir-464	NM_139159|DPP9	3	-1	1	21	127	147	GGAGGCAGCGGUUCAUCGAUU	::: ::.:::::::::.:	CCCCGAGGAGCCGCUGCCUUC	Cleavage		1
pmir-466	NM_001077497|PRR3	3	-1	1	21	1550	1570	GGUAUGUUGUCUGGCUCGAGG	:. .:.:::::.:::.:::::	CUGUGGGCCAGGCAAUAUACC	Cleavage		1
pmir-466	NM_025263|PRR3	3	-1	1	21	1550	1570	GGUAUGUUGUCUGGCUCGAGG	:. .:.:::::.:::.:::::	CUGUGGGCCAGGCAAUAUACC	Cleavage		1
pmir-466	NM_005233|EPHA3	3	-1	1	21	945	965	GGUAUGUUGUCUGGCUCGAGG	..:. : :::::.::::::::	UUUUCAACCAGAUAACAUACC	Cleavage		1
pmir-466	NM_001099669|HIGD1A	3	-1	1	21	828	848	GGUAUGUUGUCUGGCUCGAGG	:. .::::::::..:::::	GGUUUGGCCAGACAGUAUACC	Cleavage		1
pmir-469	NM_022895|C12orf43	3	-1	1	21	546	566	UCCCAAAUGUAGACAAAGCAU	: ::::::::.:::::: ::	UUUCUUUGUCUGCAUUUGUGA	Cleavage		1
pmir-469	NM_001234|CAV3	3	-1	1	21	300	320	UCCCAAAUGUAGACAAAGCAU	:.:::: ::.::::::::.	GGGUUUUGGCUGCAUUUGGGG	Cleavage		1
pmir-469	NM_033337|CAV3	3	-1	1	21	396	416	UCCCAAAUGUAGACAAAGCAU	:.:::: ::.::::::::.	GGGUUUUGGCUGCAUUUGGGG	Cleavage		1
pmir-476	NM_004644|AP3B2	3	-1	1	22	97	118	GAAUGUUGUCUGGCUCGAGGCG	: :::: ::::::.:.:::::	CUCCUCAUGCCAGAUAGCAUUC	Cleavage		1
pmir-476	NM_006789|APOBEC2	3	-1	1	22	93	114	GAAUGUUGUCUGGCUCGAGGCG	: ..: ::::..:::::::::.	CAUUUGGAGCUGGACAACAUUU	Cleavage		1
pmir-484	NM_203464|AK4	3	-1	1	22	1156	1177	UUGUUGUACUCGGUCUAGUUGC	:.. ::.:::.:::::.::::.	GUGCCUGGACUGAGUAUAACAG	Cleavage		1
pmir-487	NM_001256691|MELK	3	-1	1	21	159	179	UUAGAUUCACGCACAAACUUU	: ::::::. :::::::::	UUAUUUUGUGUAUGAAUCUAA	Translation		1
pmir-494	NM_012294|RAPGEF5	3	-1	1	23	3051	3073	UGUUUGUUGUACUCGGUCUAGGG	:::::::::::: :: :::::::	CCCUAGACCGAGAACCACAAACA	Translation		1
pmir-494	NM_018452|TMEM242	3	-1	1	23	2438	2460	UGUUUGUUGUACUCGGUCUAGGG	.:.:.:...:::::..:::::::	UCUUGGGUUGAGUAUGACAAACA	Cleavage		1
pmir-494	NM_015554|GLCE	3	-1	1	23	1338	1360	UGUUUGUUGUACUCGGUCUAGGG	.:::::::: ..:::::::	CAGGGGACCGAGUCUGACAAACA	Translation		1
pmir-494	NM_024511|HAUS3	3	-1	1	23	47	69	UGUUUGUUGUACUCGGUCUAGGG	::::.: :::.::.:::::	UAGAAGACUGUGUAUAAUAAACA	Cleavage		1
pmir-494	NM_001201329|PPP1R3B	3	-1	1	23	3510	3532	UGUUUGUUGUACUCGGUCUAGGG	: ::.:.::::::.:::.:	UUGCAAACUGGGUACAAUAAAUA	Cleavage		1
pmir-498	NM_018452|TMEM242	3	-1	1	21	2440	2460	UGUUUGUUGUACUCGGUCUAN	:.:...:::::..:::::::	UUGGGUUGAGUAUGACAAACA	Cleavage		1
pmir-498	NM_012294|RAPGEF5	3	-1	1	21	3053	3073	UGUUUGUUGUACUCGGUCUAN	::::::::: :: :::::::	CUAGACCGAGAACCACAAACA	Translation		1
pmir-498	NM_015554|GLCE	3	-1	1	21	1340	1360	UGUUUGUUGUACUCGGUCUAN	.:::::::: ..:::::::	GGGGACCGAGUCUGACAAACA	Translation		1
pmir-498	NM_024511|HAUS3	3	-1	1	21	49	69	UGUUUGUUGUACUCGGUCUAN	::::.: :::.::.:::::	GAAGACUGUGUAUAAUAAACA	Cleavage		1
pmir-498	NM_001201329|PPP1R3B	3	-1	1	21	3512	3532	UGUUUGUUGUACUCGGUCUAN	: ::.:.::::::.:::.:	GCAAACUGGGUACAAUAAAUA	Cleavage		1
pmir-50	NM_005234|NR2F6	3	-1	1	21	171	191	AUCAGUUUCUUGUUCGUUUCA	:::::: :: ::::.::::::	UGAAACCAAAAAGAGACUGAU	Cleavage		1
pmir-50	NM_006237|POU4F1	3	-1	1	21	628	648	AUCAGUUUCUUGUUCGUUUCA	::::::.:.::::..:::	CCAAACGAGCGAGAAGUUGAA	Cleavage		1
pmir-50	NM_001127612|PAX6	3	-1	1	21	3713	3733	AUCAGUUUCUUGUUCGUUUCA	:.:.:.:::.:.::.::::	AAAGAUGGACAGGGAAUUGAU	Cleavage		1
pmir-50	NM_004537|NAP1L1	3	-1	1	21	114	134	AUCAGUUUCUUGUUCGUUUCA	:: :.:::.:::::::::	UUUAAAGGACAGGAAACUGAU	Cleavage		1
pmir-507	NM_016183|MRTO4	3	-1	1	22	823	844	UGGACUGAAGGGGAGCUCCUUA	::.:.:.:.:::::::::	GCUGGGGUUUCUCUUCAGUCCU	Cleavage		1
pmir-515	NM_133265|AMOT	3	-1	1	23	2219	2241	UUUGGAUUGAAGGGAGCUCUAUC	:::::: :.::: :::::::	AGGAGAGCUACUUUCUAUCCAAA	Cleavage		1
pmir-515	NM_000476|AK1	3	-1	1	23	1366	1388	UUUGGAUUGAAGGGAGCUCUAUC	:.::::::::.:: ::::.	AGCUGGGCUCCCUUUAAGCCAAG	Cleavage		1
pmir-515	NM_005578|LPP	3	-1	1	23	5394	5416	UUUGGAUUGAAGGGAGCUCUAUC	: .:::::::::::::.:	GCAGAAUUUCCCUUCAAUCCAGA	Cleavage		1
pmir-519	NM_019613|WDR45B	3	-1	1	21	1334	1354	AAGAUCCGGACUACAACAAAC	::::::::::::.::: ::	UUUUGUUGUAGUCUGGACCUG	Cleavage		1
pmir-519	NM_015000|STK38L	3	-1	1	21	1743	1763	AAGAUCCGGACUACAACAAAC	:: :: :::::.::::.::	CAUUUUUCUAGUCUGGAUUUU	Cleavage		1
pmir-520	NM_005544|IRS1	3	-1	1	21	943	963	UUUGGAUUGAAGGGAGCUCCC	::: : :.::::::::.::::	GGGUGAUUCCUUCAAUUCAAA	Cleavage		1
pmir-520	NM_000476|AK1	3	-1	1	21	1368	1388	UUUGGAUUGAAGGGAGCUCCC	:.::::::::.:: ::::.	CUGGGCUCCCUUUAAGCCAAG	Cleavage		1
pmir-520	NM_005578|LPP	3	-1	1	21	5396	5416	UUUGGAUUGAAGGGAGCUCCC	: : .:::::::::::::.:	AGAAUUUCCCUUCAAUCCAGA	Cleavage		1
pmir-520	NM_133265|AMOT	3	-1	1	21	2221	2241	UUUGGAUUGAAGGGAGCUCCC	: ::::: :.::: :::::::	GAGAGCUACUUUCUAUCCAAA	Cleavage		1
pmir-526	NM_133265|AMOT	3	-1	1	23	2219	2241	UUUGGAUUGAAGGGAGCUCUAUG	:::::: :.::: :::::::	AGGAGAGCUACUUUCUAUCCAAA	Cleavage		1
pmir-526	NM_000476|AK1	3	-1	1	23	1366	1388	UUUGGAUUGAAGGGAGCUCUAUG	:.::::::::.:: ::::.	AGCUGGGCUCCCUUUAAGCCAAG	Cleavage		1
pmir-526	NM_005578|LPP	3	-1	1	23	5394	5416	UUUGGAUUGAAGGGAGCUCUAUG	: .:::::::::::::.:	GCAGAAUUUCCCUUCAAUCCAGA	Cleavage		1
pmir-529	NM_005234|NR2F6	3	-1	1	21	171	191	AUCAGUUUCUUGUUCGUUUCU	::::: :: ::::.::::::	UGAAACCAAAAAGAGACUGAU	Cleavage		1
pmir-529	NM_006237|POU4F1	3	-1	1	21	628	648	AUCAGUUUCUUGUUCGUUUCU	::::::.:.::::..:::	CCAAACGAGCGAGAAGUUGAA	Cleavage		1
pmir-529	NM_001127612|PAX6	3	-1	1	21	3713	3733	AUCAGUUUCUUGUUCGUUUCU	: :.:.:.:::.:.::.::::	AAAGAUGGACAGGGAAUUGAU	Cleavage		1
pmir-529	NM_004537|NAP1L1	3	-1	1	21	114	134	AUCAGUUUCUUGUUCGUUUCU	:: :.:::.:::::::::	UUUAAAGGACAGGAAACUGAU	Cleavage		1
pmir-530	NM_012152|LPAR3	3	-1	1	22	245	266	UUGGAUUGAAGGGAGCUCUACC	::::::::. :::.::::.	CUCAGAGCUCCUGUCAGUCCAG	Translation		1
pmir-538	NM_006530|YEATS4	3	-1	1	22	367	388	UACGCAUUGAGUUUCGUUGCUA	:::..: ::::::.::::.:::	UAGUGAAGAAACUUAAUGUGUA	Cleavage		1
pmir-538	NM_001011668|CHCHD7	3	-1	1	22	984	1005	UACGCAUUGAGUUUCGUUGCUA	::.::::.:.::::.:::	AUUGAAUGAAAUUUAAUGUGUA	Cleavage		1
pmir-538	NM_001011670|CHCHD7	3	-1	1	22	1115	1136	UACGCAUUGAGUUUCGUUGCUA	::.::::.:.::::.:::	AUUGAAUGAAAUUUAAUGUGUA	Cleavage		1
pmir-550	NM_001190478|MTRNR2L5	3	-1	1	21	409	429	UUGUGUUCUCAGGUCACCCCA	::::::::::: .::.::.::	UGGGGUGACCUUGGAGCAUAA	Translation		1
pmir-550	NM_001190489|MTRNR2L7	3	-1	1	21	109	129	UUGUGUUCUCAGGUCACCCCA	::::::::::: .::.::.::	UGGGGUGACCUUGGAGCAUAA	Translation		1
pmir-550	NM_001190472|MTRNR2L3	3	-1	1	21	108	128	UUGUGUUCUCAGGUCACCCCA	::::::::::: .::.::.::	UGGGGUGACCUCGGAGCAUAA	Translation		1
pmir-550	NM_001190487|MTRNR2L6	3	-1	1	21	107	127	UUGUGUUCUCAGGUCACCCCA	::::::::::: .::.::.::	UGGGGUGACCUCGGAGCAUAA	Translation		1
pmir-550	NM_001163|APBA1	3	-1	1	21	3306	3326	UUGUGUUCUCAGGUCACCCCA	: :: ::::.:::: ::::::	UAGGUUGACUUGAGCACACAA	Cleavage		1
pmir-550	NM_001168299|KLHL13	3	-1	1	21	544	564	UUGUGUUCUCAGGUCACCCCA	::::: .:::::::::::	GUGGGUGCAUUGAGAACACAA	Cleavage		1
pmir-552	NM_004644|AP3B2	3	-1	1	21	98	118	GAAUGUUGUCUGGCUCGAGGG	.:::: ::::::.:.:::::	UCCUCAUGCCAGAUAGCAUUC	Cleavage		1
pmir-552	NM_006789|APOBEC2	3	-1	1	21	94	114	GAAUGUUGUCUGGCUCGAGGG	..: ::::..:::::::::.	AUUUGGAGCUGGACAACAUUU	Cleavage		1
pmir-556	NM_006530|YEATS4	3	-1	1	20	369	388	UACGCAUUGAGUUUCGUUGC	:..: ::::::.::::.:::	GUGAAGAAACUUAAUGUGUA	Cleavage		1
pmir-556	NM_001011668|CHCHD7	3	-1	1	20	986	1005	UACGCAUUGAGUUUCGUUGC	::.::::.:.::::.:::	UGAAUGAAAUUUAAUGUGUA	Cleavage		1
pmir-556	NM_001011670|CHCHD7	3	-1	1	20	1117	1136	UACGCAUUGAGUUUCGUUGC	::.::::.:.::::.:::	UGAAUGAAAUUUAAUGUGUA	Cleavage		1
pmir-561	NM_001256691|MELK	3	-1	1	21	159	179	UUAGAUUCACGCACAAACUCU	: ::::::. :::::::::	UUAUUUUGUGUAUGAAUCUAA	Translation		1
pmir-569	NM_001256691|MELK	3	-1	1	23	157	179	UUAGAUUCACGCACAAACUCGUA	::. : ::::::. :::::::::	UAUUAUUUUGUGUAUGAAUCUAA	Translation		1
pmir-57	NM_005068|SIM1	3	-1	1	21	464	484	UGAUUGGAAAUUUCGUUGACA	: :.::::::::::::: ::	UCUUAACGAAAUUUCCAUUCC	Cleavage		1
pmir-57	NM_001033059|AMD1	3	-1	1	21	1673	1693	UGAUUGGAAAUUUCGUUGACA	:..: :::.:::.::::::	CAUUGAGGAAGUUUUCAAUCA	Cleavage		1
pmir-57	NM_001981|EPS15	3	-1	1	21	1813	1833	UGAUUGGAAAUUUCGUUGACA	:::: ::::::.::::.:	CUUCAAAAAAAUUUUCAAUUA	Cleavage		1
pmir-571	NM_002153|HSD17B2	3	-1	1	19	40	58	CAGUUUCUUGUUCGUUUCA	:::::.::: ..:::::::	UGAAAUGAAAGGGAAACUG	Translation		1
pmir-571	NM_001206615|EHF	3	-1	1	19	111	129	CAGUUUCUUGUUCGUUUCA	:::.. ::::::::::::	UGAGGGGAACAAGAAACUA	Cleavage		1
pmir-571	NM_004311|ARL3	3	-1	1	19	282	300	CAGUUUCUUGUUCGUUUCA	: :::.::.:::::.:.::	UUAAAUGAGCAAGAGAUUG	Cleavage		2
pmir-572	NM_003840|TNFRSF10D	3	-1	1	22	619	640	UUAUGUCUUGUUGAUCUCAAAC	::::::.: ::::::.::.	UGAUGAGAUUAUCAAGACGUAG	Translation		1
pmir-572	NM_018167|BTBD7	3	-1	1	22	160	181	UUAUGUCUUGUUGAUCUCAAAC	: ::. ::::...::::::::	UUAUGGAAUCAGUGAGACAUAA	Cleavage		1
pmir-573	NM_020227|PRDM9	3	-1	1	20	120	139	CUGAUCUCUUCGUACUCUUC	.::::::. ::::::::.:	CGAGAGUAUAAAGAGAUCGG	Translation		1
pmir-573	NM_032842|TMEM209	3	-1	1	20	938	957	CUGAUCUCUUCGUACUCUUC	::::::..::.:: :::::	UAAGAGUGUGAGGACAUCAG	Cleavage		1
pmir-573	NM_152835|PDIK1L	3	-1	1	20	2103	2122	CUGAUCUCUUCGUACUCUUC	:::.:::.::.: ::::::	UAAGGGUAUGAGGUGAUCAG	Cleavage		1
pmir-573	NM_002133|HMOX1	3	-1	1	20	214	233	CUGAUCUCUUCGUACUCUUC	.::.: .:::::.::::::	AGAGGGGGCGAAGGGAUCAG	Cleavage		1
pmir-579	NM_005759|ABI2	3	-1	1	22	3417	3438	GGAAUGUUGUCUGGCUCGAGGC	:: :::.::::::.:::..	UUAUCCAGCUAGACAAUAUUUU	Cleavage		2
pmir-584	NM_014906|PPM1E	3	-1	1	22	2440	2461	UUGGAUUGAAGGGAGCUCUUUC	:::. ::.::::::::.:.:::	GAAGUAGUUCCCUUCAGUUCAA	Cleavage		1
pmir-584	NM_012152|LPAR3	3	-1	1	22	245	266	UUGGAUUGAAGGGAGCUCUUUC	::::::::. :::.::::.	CUCAGAGCUCCUGUCAGUCCAG	Translation		1
pmir-585	NM_133265|AMOT	3	-1	1	22	2220	2241	UUUGGAUUGAAGGGAGCUCUAU	:::::: :.::: :::::::	GGAGAGCUACUUUCUAUCCAAA	Cleavage		1
pmir-585	NM_000476|AK1	3	-1	1	22	1367	1388	UUUGGAUUGAAGGGAGCUCUAU	:.::::::::.:: ::::.	GCUGGGCUCCCUUUAAGCCAAG	Cleavage		1
pmir-585	NM_005578|LPP	3	-1	1	22	5395	5416	UUUGGAUUGAAGGGAGCUCUAU	: .:::::::::::::.:	CAGAAUUUCCCUUCAAUCCAGA	Cleavage		1
pmir-586	NM_133265|AMOT	3	-1	1	22	2220	2241	UUUGGAUUGAAGGGAGCUCUCA	::::::: :.::: :::::::	GGAGAGCUACUUUCUAUCCAAA	Cleavage		1
pmir-586	NM_005544|IRS1	3	-1	1	22	942	963	UUUGGAUUGAAGGGAGCUCUCA	::.: : :.::::::::.::::	UGGGUGAUUCCUUCAAUUCAAA	Cleavage		1
pmir-586	NM_000476|AK1	3	-1	1	22	1367	1388	UUUGGAUUGAAGGGAGCUCUCA	:.::::::::.:: ::::.	GCUGGGCUCCCUUUAAGCCAAG	Cleavage		1
pmir-586	NM_005578|LPP	3	-1	1	22	5395	5416	UUUGGAUUGAAGGGAGCUCUCA	: .:::::::::::::.:	CAGAAUUUCCCUUCAAUCCAGA	Cleavage		1
pmir-591	NM_006237|POU4F1	3	-1	1	19	630	648	AUCAGUUUCUUGUUCGUUU	::::::.:.::::..:::	AAACGAGCGAGAAGUUGAA	Cleavage		1
pmir-591	NM_001127612|PAX6	3	-1	1	19	3715	3733	AUCAGUUUCUUGUUCGUUU	:.:.:.:::.:.::.::::	AGAUGGACAGGGAAUUGAU	Cleavage		1
pmir-591	NM_004537|NAP1L1	3	-1	1	19	116	134	AUCAGUUUCUUGUUCGUUU	:: :.:::.:::::::::	UAAAGGACAGGAAACUGAU	Cleavage		1
pmir-591	NM_005234|NR2F6	3	-1	1	19	173	191	AUCAGUUUCUUGUUCGUUU	:::: :: ::::.::::::	AAACCAAAAAGAGACUGAU	Cleavage		1
pmir-593	NM_012294|RAPGEF5	3	-1	1	24	3050	3073	UGUUUGUUGUACUCGGUCUAGUGG	.: :::::::::: :: :::::::	UCCCUAGACCGAGAACCACAAACA	Translation		1
pmir-593	NM_018452|TMEM242	3	-1	1	24	2437	2460	UGUUUGUUGUACUCGGUCUAGUGG	.:.:...:::::..:::::::	AUCUUGGGUUGAGUAUGACAAACA	Cleavage		1
pmir-593	NM_015554|GLCE	3	-1	1	24	1337	1360	UGUUUGUUGUACUCGGUCUAGUGG	.:: .:::::::: ..:::::::	UCAGGGGACCGAGUCUGACAAACA	Translation		1
pmir-593	NM_024511|HAUS3	3	-1	1	24	46	69	UGUUUGUUGUACUCGGUCUAGUGG	..: ::::.: :::.::.:::::	UUAGAAGACUGUGUAUAAUAAACA	Cleavage		1
pmir-593	NM_001201329|PPP1R3B	3	-1	1	24	3509	3532	UGUUUGUUGUACUCGGUCUAGUGG	: ::.:.::::::.:::.:	UUUGCAAACUGGGUACAAUAAAUA	Cleavage		1
pmir-594	NM_001201329|PPP1R3B	3	-1	1	22	3512	3533	UUGUUUGUUGUACUCGGUCUUG	: ::.:.::::::.:::.::	GCAAACUGGGUACAAUAAAUAA	Cleavage		1
pmir-597	NM_001012398|AKTIP	3	-1	1	21	401	421	AGCUGCUGAGCUAUGGAUCCU	::: :::::::::::::: .:	AGGUUCCAUAGCUCAGCACUU	Cleavage		1
pmir-597	NM_004738|VAPB	3	-1	1	21	6660	6680	AGCUGCUGAGCUAUGGAUCCU	::.:::.:::..::::::	UAAAUUCAUGGCUUGGCAGCU	Cleavage		1
pmir-597	NM_001195677|VAPB	3	-1	1	21	6730	6750	AGCUGCUGAGCUAUGGAUCCU	::.:::.:::..::::::	UAAAUUCAUGGCUUGGCAGCU	Cleavage		1
pmir-597	NM_173808|NEGR1	3	-1	1	21	2318	2338	AGCUGCUGAGCUAUGGAUCCU	: .::::::::::.::::	UACAGUCAUAGCUCAGUAGCU	Cleavage		1
pmir-599	NM_001012398|AKTIP	3	-1	1	21	401	421	AGCUGCUGAGCUAUGGAUCCC	:: :::::::::::::: .:	AGGUUCCAUAGCUCAGCACUU	Cleavage		1
pmir-599	NM_004738|VAPB	3	-1	1	21	6660	6680	AGCUGCUGAGCUAUGGAUCCC	::.:::.:::..::::::	UAAAUUCAUGGCUUGGCAGCU	Cleavage		1
pmir-599	NM_001195677|VAPB	3	-1	1	21	6730	6750	AGCUGCUGAGCUAUGGAUCCC	::.:::.:::..::::::	UAAAUUCAUGGCUUGGCAGCU	Cleavage		1
pmir-599	NM_173808|NEGR1	3	-1	1	21	2318	2338	AGCUGCUGAGCUAUGGAUCCC	: .::::::::::.::::	UACAGUCAUAGCUCAGUAGCU	Cleavage		1
pmir-6	NM_018452|TMEM242	3	-1	1	21	2440	2460	UGUUUGUUGUACUCGGUCUAU	:.:...:::::..:::::::	UUGGGUUGAGUAUGACAAACA	Cleavage		1
pmir-6	NM_012294|RAPGEF5	3	-1	1	21	3053	3073	UGUUUGUUGUACUCGGUCUAU	::::::::: :: :::::::	CUAGACCGAGAACCACAAACA	Translation		1
pmir-6	NM_015554|GLCE	3	-1	1	21	1340	1360	UGUUUGUUGUACUCGGUCUAU	.:::::::: ..:::::::	GGGGACCGAGUCUGACAAACA	Translation		1
pmir-6	NM_024511|HAUS3	3	-1	1	21	49	69	UGUUUGUUGUACUCGGUCUAU	::::.: :::.::.:::::	GAAGACUGUGUAUAAUAAACA	Cleavage		1
pmir-6	NM_001201329|PPP1R3B	3	-1	1	21	3512	3532	UGUUUGUUGUACUCGGUCUAU	: ::.:.::::::.:::.:	GCAAACUGGGUACAAUAAAUA	Cleavage		1
pmir-60	NM_019613|WDR45B	3	-1	1	21	1334	1354	AAGAUCCGGACUACAACAAAG	.::::::::::::.::: ::	UUUUGUUGUAGUCUGGACCUG	Cleavage		1
pmir-60	NM_015000|STK38L	3	-1	1	21	1743	1763	AAGAUCCGGACUACAACAAAG	: :: :: :::::.::::.::	CAUUUUUCUAGUCUGGAUUUU	Cleavage		1
pmir-603	NM_001144951|GLYCTK	3	-1	1	21	236	256	AGCUGCCGGUUCAUGGAUACC	:::::::.:.:::::::	CAGCUCCAUGAGCUGGCAGCU	Cleavage		1
pmir-604	NM_006807|CBX1	3	-1	1	21	1015	1035	UGAUUGAGCCGUGCCAAUAUC	:.:::::: ::.:::.:::	AUUGUUGGCAGGGUUCAGUCA	Translation		1
pmir-611	NM_001077199|SREK1	3	-1	1	21	1667	1687	UCGAACCAGGCUUCAUUCCCA	: ::::::::::: ::.::	AAGUAAUGAAGCCUGAUUUGA	Cleavage		1
pmir-617	NM_005068|SIM1	3	-1	1	23	462	484	UGAUUGGAAAUUUCGUUGACUCC	:.::::::::::::: ::	CUUCUUAACGAAAUUUCCAUUCC	Cleavage		1
pmir-617	NM_001033059|AMD1	3	-1	1	23	1671	1693	UGAUUGGAAAUUUCGUUGACUCC	:..: :::.:::.::::::	UUCAUUGAGGAAGUUUUCAAUCA	Cleavage		1
pmir-617	NM_001981|EPS15	3	-1	1	23	1811	1833	UGAUUGGAAAUUUCGUUGACUCC	:::: ::::::.::::.:	UGCUUCAAAAAAAUUUUCAAUUA	Cleavage		1
pmir-621	NM_014906|PPM1E	3	-1	1	20	2442	2461	UUGGAUUGAAGGGAGCUCUU	:. ::.::::::::.:.:::	AGUAGUUCCCUUCAGUUCAA	Cleavage		1
pmir-621	NM_012152|LPAR3	3	-1	1	20	247	266	UUGGAUUGAAGGGAGCUCUU	::::::::. :::.::::.	CAGAGCUCCUGUCAGUCCAG	Translation		1
pmir-623	NM_001099289|SH3RF3	3	-1	1	20	913	932	AGCUCCCUUCGAUCCAAUCC	:: ::.:::.::::::::	UGAGGGGGUCGGAGGGAGCU	Cleavage		1
pmir-624	NM_017662|TRPM6	3	-1	1	20	1980	1999	UUGAGUGCAGCGUUGAUGAA	: :::..:::::::::::	CACCUCAGUGCUGCACUCAA	Cleavage		1
pmir-633	NM_007226|NXPH2	3	-1	1	21	812	832	UGGAUUGAAGGGAGCUCUACA	:::::::.. ::::::.::	CUUAGAGCUUUAUUCAAUUCA	Translation		1
pmir-633	NM_032446|MEGF10	3	-1	1	21	1384	1404	UGGAUUGAAGGGAGCUCUACA	:::::.:::.::..:::..	AAUAGAGUUCCUUUUGAUCUG	Cleavage		1
pmir-634	NM_021943|ZFAND3	3	-1	1	24	1984	2007	GAGCCCCCCCCCCCCCCCCCCCCC	:::::::: :::::: ::::::.	UGGGGGGGGUGGGGGGUGGGGCUU	Cleavage		1
pmir-634	NM_206808|CLYBL	3	-1	1	24	2315	2338	GAGCCCCCCCCCCCCCCCCCCCCC	:: ::::::::::::::: :: :	AGGCGGGGGGGGGGGGGGGUGCCC	Cleavage		1
pmir-634	NM_014978|SORCS3	3	-1	1	24	765	788	GAGCCCCCCCCCCCCCCCCCCCCC	:::::: :::::: ::::::.	AAAGGGGGGUGGGGGGAGGGGCUU	Cleavage		1
pmir-634	NM_014982|PCNX	3	-1	1	24	5004	5027	GAGCCCCCCCCCCCCCCCCCCCCC	::::::::::::::: ::	GAAAUGGGGGGGGGGGGGGGAAUC	Cleavage		1
pmir-634	NM_016233|PADI3	3	-1	1	24	1046	1069	GAGCCCCCCCCCCCCCCCCCCCCC	::: ::::: ::::::: ::.::	GGGAUGGGGGUGGGGGGGCGGUUC	Cleavage		1
pmir-634	NM_178326|ATG4B	3	-1	1	24	831	854	GAGCCCCCCCCCCCCCCCCCCCCC	:::::::::: :::: :::	GUGACGGGGGGGGGGCGGGGCCUC	Cleavage		1
pmir-634	NM_013325|ATG4B	3	-1	1	24	772	795	GAGCCCCCCCCCCCCCCCCCCCCC	:::::::::: :::: :::	GUGACGGGGGGGGGGCGGGGCCUC	Cleavage		1
pmir-634	NM_014661|FAM53B	3	-1	1	24	2866	2889	GAGCCCCCCCCCCCCCCCCCCCCC	:::: :: ::::::::::.	AAGCCGGGGCGGUGGGGGGGGCUU	Cleavage		1
pmir-635	NM_133265|AMOT	3	-1	1	23	2219	2241	UUUGGAUUGAAGGGAGCUCUACA	: :::::: :.::: :::::::	AGGAGAGCUACUUUCUAUCCAAA	Cleavage		1
pmir-635	NM_000476|AK1	3	-1	1	23	1366	1388	UUUGGAUUGAAGGGAGCUCUACA	:.::::::::.:: ::::.	AGCUGGGCUCCCUUUAAGCCAAG	Cleavage		1
pmir-635	NM_005578|LPP	3	-1	1	23	5394	5416	UUUGGAUUGAAGGGAGCUCUACA	: .:::::::::::::.:	GCAGAAUUUCCCUUCAAUCCAGA	Cleavage		1
pmir-635	NM_005544|IRS1	3	-1	1	23	941	963	UUUGGAUUGAAGGGAGCUCUACA	.: : :.::::::::.::::	AUGGGUGAUUCCUUCAAUUCAAA	Cleavage		1
pmir-636	NM_014365|HSPB8	3	-1	1	21	182	202	CAGCCAAGGAUGACUUGCCGA	:.::::: :::: :::::.::	UUGGCAAAUCAUGCUUGGUUG	Cleavage		1
pmir-637	NM_005068|SIM1	3	-1	1	22	463	484	UGAUUGGAAAUUUCGUUGACCC	:.::::::::::::: ::	UUCUUAACGAAAUUUCCAUUCC	Cleavage		1
pmir-637	NM_001033059|AMD1	3	-1	1	22	1672	1693	UGAUUGGAAAUUUCGUUGACCC	:..: :::.:::.::::::	UCAUUGAGGAAGUUUUCAAUCA	Cleavage		1
pmir-637	NM_001981|EPS15	3	-1	1	22	1812	1833	UGAUUGGAAAUUUCGUUGACCC	:::: ::::::.::::.:	GCUUCAAAAAAAUUUUCAAUUA	Cleavage		1
pmir-638	NM_016183|MRTO4	3	-1	1	21	824	844	UGGACUGAAGGGGAGCUCCUU	::.:.:.:.:::::::::	CUGGGGUUUCUCUUCAGUCCU	Cleavage		1
pmir-641	NM_001201329|PPP1R3B	3	-1	1	22	3512	3533	UUGUUUGUUGUACUCGGUCUAU	: ::.:.::::::.:::.::	GCAAACUGGGUACAAUAAAUAA	Cleavage		1
pmir-647	NM_001201329|PPP1R3B	3	-1	1	22	3512	3533	UUGUUUGUUGUACUCGGUCUGG	:: ::.:.::::::.:::.::	GCAAACUGGGUACAAUAAAUAA	Cleavage		1
pmir-649	NM_032596|C9orf24	3	-1	1	21	50	70	AAGCUCAGGAGGGAUAGCGCA	: .:.::::: :::::::.::	UAUGUUAUCCAUCCUGAGUUU	Translation		1
pmir-649	NM_001252129|LSM4	3	-1	1	21	558	578	AAGCUCAGGAGGGAUAGCGCA	: : ::.:.:::..:::::::	UCCACUGUUCCUUUUGAGCUU	Cleavage		1
pmir-649	NM_001079524|PAICS	3	-1	1	21	430	450	AAGCUCAGGAGGGAUAGCGCA	.::: :::::::::.:::	GCUGCUUUCCCUCCUGGGCUC	Cleavage		1
pmir-649	NM_153337|SNX20	3	-1	1	21	105	125	AAGCUCAGGAGGGAUAGCGCA	::::: ::. :::::::::	GCCGCUAGCCUCCCUGAGCUU	Translation		1
pmir-649	NM_020762|SRGAP1	3	-1	1	21	2016	2036	AAGCUCAGGAGGGAUAGCGCA	: : ::..:::::::::::	CUCCCCAUUUCUCCUGAGCUU	Cleavage		2
pmir-651	NM_032596|C9orf24	3	-1	1	21	50	70	AAGCUCAGGAGGGAUAGCGCC	.:.::::: :::::::.::	UAUGUUAUCCAUCCUGAGUUU	Translation		1
pmir-651	NM_001079524|PAICS	3	-1	1	21	430	450	AAGCUCAGGAGGGAUAGCGCC	: .::: :::::::::.:::	GCUGCUUUCCCUCCUGGGCUC	Cleavage		1
pmir-651	NM_153337|SNX20	3	-1	1	21	105	125	AAGCUCAGGAGGGAUAGCGCC	: ::::: ::. :::::::::	GCCGCUAGCCUCCCUGAGCUU	Translation		1
pmir-651	NM_001252129|LSM4	3	-1	1	21	558	578	AAGCUCAGGAGGGAUAGCGCC	: ::.:.:::..:::::::	UCCACUGUUCCUUUUGAGCUU	Cleavage		1
pmir-651	NM_020762|SRGAP1	3	-1	1	21	2016	2036	AAGCUCAGGAGGGAUAGCGCC	: : ::..:::::::::::	CUCCCCAUUUCUCCUGAGCUU	Cleavage		2
pmir-652	NM_005234|NR2F6	3	-1	1	20	171	190	UCAGUUUCUUGUUCGUUUCA	:::::: :: ::::.:::::	UGAAACCAAAAAGAGACUGA	Translation		1
pmir-652	NM_003847|PEX11A	3	-1	1	20	701	720	UCAGUUUCUUGUUCGUUUCA	:::.:: ::::: :::::::	UGAGACAAACAAAAAACUGA	Cleavage		2
pmir-652	NM_006237|POU4F1	3	-1	1	20	628	647	UCAGUUUCUUGUUCGUUUCA	::::::.:.::::..:::	CCAAACGAGCGAGAAGUUGA	Cleavage		1
pmir-652	NM_001012994|SNX30	3	-1	1	20	4675	4694	UCAGUUUCUUGUUCGUUUCA	::::: :.::::::: :::	AGAAACAAGCAAGAAAGUGA	Cleavage		1
pmir-658	NM_020177|FEM1C	3	-1	1	20	1325	1344	CGGGAGAGAGAGAGAGAGAA	:::.:::.:::::.::.:	CUCUUUCUUUCUCUUUCUCU	Cleavage		4
pmir-658	NM_052847|GNG7	3	-1	1	20	36	55	CGGGAGAGAGAGAGAGAGAA	:::::::::::::::::.	UUCUCUCUCUCUCUCUCUGU	Cleavage		2
pmir-658	NM_001080475|PLEKHM3	3	-1	1	20	321	340	CGGGAGAGAGAGAGAGAGAA	::.:.::::::: ::::.::	UUUUUUCUCUCUGUCUCUCG	Cleavage		2
pmir-658	NM_020400|LPAR5	3	-1	1	20	784	803	CGGGAGAGAGAGAGAGAGAA	::::::::::::: :::.:	UUCUCUCUCUCUCCCUCUCU	Cleavage		3
pmir-658	NM_001012977|PABPC1L2A	3	-1	1	20	480	499	CGGGAGAGAGAGAGAGAGAA	::::::: ::::::::::.	UUCUCUCCCUCUCUCUCCUU	Cleavage		2
pmir-658	NM_001042506|PABPC1L2B	3	-1	1	20	480	499	CGGGAGAGAGAGAGAGAGAA	::::::: ::::::::::.	UUCUCUCCCUCUCUCUCCUU	Cleavage		2
pmir-658	NM_001171161|SIGLEC10	3	-1	1	20	85	104	CGGGAGAGAGAGAGAGAGAA	::::::: :::::::::.:	UUCUCUCCCUCUCUCUCUCU	Cleavage		2
pmir-658	NM_001163265|PCYT1B	3	-1	1	20	2694	2713	CGGGAGAGAGAGAGAGAGAA	::.:::.:::::.:::.::	UUUUCUUUCUCUUUCUUCCU	Cleavage		6
pmir-658	NM_004845|PCYT1B	3	-1	1	20	2902	2921	CGGGAGAGAGAGAGAGAGAA	::.:::.:::::.:::.::	UUUUCUUUCUCUUUCUUCCU	Cleavage		6
pmir-658	NM_004976|KCNC1	3	-1	1	20	3584	3603	CGGGAGAGAGAGAGAGAGAA	: :.:::::::::::::.	AUGUUUCUCUCUCUCUCCUC	Cleavage		2
pmir-658	NM_001039111|TRIM71	3	-1	1	20	63	82	CGGGAGAGAGAGAGAGAGAA	::::::.:::::::::...	UUCUCUUUCUCUCUCUUUUU	Cleavage		2
pmir-658	NM_001271606|BASP1	3	-1	1	20	63	82	CGGGAGAGAGAGAGAGAGAA	::::::: ::::::::.:	CUCUCUCUAUCUCUCUCUCU	Cleavage		4
pmir-658	NM_153839|GPR111	3	-1	1	20	1314	1333	CGGGAGAGAGAGAGAGAGAA	::::.:::.:.:.::::::	UUCUUUCUUUUUUUCUCCCU	Cleavage		3
pmir-658	NM_153839|GPR111	3	-1	1	20	1332	1351	CGGGAGAGAGAGAGAGAGAA	:::::::::.:::.::..	CUCUCUCUCUUUCUUUCUUU	Cleavage		3
pmir-658	NM_024016|HOXB8	3	-1	1	20	488	507	CGGGAGAGAGAGAGAGAGAA	:: ::::: :::::::.::	CUCGCUCUCGCUCUCUCUCG	Translation		2
pmir-658	NM_194286|SRRM4	3	-1	1	20	3453	3472	CGGGAGAGAGAGAGAGAGAA	::::::::::::: ::.:	CUCUCUCUCUCUCUGUCUCU	Cleavage		4
pmir-658	NM_194286|SRRM4	3	-1	1	20	3471	3490	CGGGAGAGAGAGAGAGAGAA	::::::: ::::::::.:	CUCUCUCUGUCUCUCUCUCU	Cleavage		4
pmir-658	NM_030918|SNX27	3	-1	1	20	2940	2959	CGGGAGAGAGAGAGAGAGAA	:.:::::.:::.:::...:	CUUUCUCUUUCUUUCUUUUG	Cleavage		6
pmir-658	NM_000307|POU3F4	3	-1	1	20	54	73	CGGGAGAGAGAGAGAGAGAA	::::::::: ::::::.::	UUCUCUCUCACUCUCUUCCU	Translation		4
pmir-658	NM_021979|HSPA2	3	-1	1	20	35	54	CGGGAGAGAGAGAGAGAGAA	::::::::::::::.:...	UUCUCUCUCUCUCUUUUUUU	Cleavage		1
pmir-658	NM_001105069|ACSM2B	3	-1	1	20	34	53	CGGGAGAGAGAGAGAGAGAA	::::.:::::.:::.:.::	UUCUUUCUCUUUCUUUUCCC	Cleavage		1
pmir-658	NM_032536|NTNG2	3	-1	1	20	266	285	CGGGAGAGAGAGAGAGAGAA	::::::::::::::.:...	UUCUCUCUCUCUCUUUUUUU	Cleavage		1
pmir-658	NM_001145204|SHISA9	3	-1	1	20	2726	2745	CGGGAGAGAGAGAGAGAGAA	:::: :.::::::::::.:	UUCUGUUUCUCUCUCUCUCU	Cleavage		2
pmir-658	NM_145250|RNASE11	3	-1	1	20	197	216	CGGGAGAGAGAGAGAGAGAA	:::::::::: ::::::.:	UUCUCUCUCUAUCUCUCUCU	Translation		1
pmir-658	NM_001010845|ACSM2A	3	-1	1	20	34	53	CGGGAGAGAGAGAGAGAGAA	::::.:::::.:::.:.::	UUCUUUCUCUUUCUUUUCCC	Cleavage		1
pmir-658	NM_144629|RFTN2	3	-1	1	20	416	435	CGGGAGAGAGAGAGAGAGAA	::.:.:.::::::::::.:	UUUUUUUUCUCUCUCUCUCA	Cleavage		1
pmir-658	NM_014452|TNFRSF21	3	-1	1	20	179	198	CGGGAGAGAGAGAGAGAGAA	::::::::::::::.:...	UUCUCUCUCUCUCUUUUUUU	Cleavage		1
pmir-658	NM_024409|NPPC	3	-1	1	20	120	139	CGGGAGAGAGAGAGAGAGAA	::::.:::.:.:.:.:::.:	UUCUUUCUUUUUUUUUCCUG	Cleavage		1
pmir-658	NM_138357|MCU	3	-1	1	20	1371	1390	CGGGAGAGAGAGAGAGAGAA	::::.:::::.:.:::.::	UUCUUUCUCUUUUUCUUCCU	Cleavage		1
pmir-658	NM_005392|PHF2	3	-1	1	20	1721	1740	CGGGAGAGAGAGAGAGAGAA	::::::::::::::.:...	UUCUCUCUCUCUCUUUUUUU	Cleavage		1
pmir-658	NM_001258248|SP6	3	-1	1	20	1879	1898	CGGGAGAGAGAGAGAGAGAA	::::.:::.:::::.:.::	UUCUUUCUUUCUCUUUUCCC	Cleavage		1
pmir-658	NM_020367|PARP11	3	-1	1	20	1389	1408	CGGGAGAGAGAGAGAGAGAA	::::::.:::::.::::..	UUCUCUUUCUCUUUCUCUUC	Cleavage		5
pmir-658	NM_020367|PARP11	3	-1	1	20	1355	1374	CGGGAGAGAGAGAGAGAGAA	: ::::.:::::::::.::	UCCUCUUUCUCUCUCUUCCU	Cleavage		5
pmir-658	NM_001039569|AP1S3	3	-1	1	20	2288	2307	CGGGAGAGAGAGAGAGAGAA	::::::::::::: .::::	UUCUCUCUCUCUCCUUCCCU	Cleavage		4
pmir-658	NM_000408|GPD2	3	-1	1	20	1954	1973	CGGGAGAGAGAGAGAGAGAA	::.:::::::.:::::..:	UUUUCUCUCUUUCUCUUUCU	Cleavage		1
pmir-658	NM_007214|SEC63	3	-1	1	20	3099	3118	CGGGAGAGAGAGAGAGAGAA	::::::::.:::::.:..:	UUCUCUCUUUCUCUUUUUCU	Cleavage		1
pmir-658	NM_175921|C5orf51	3	-1	1	20	1690	1709	CGGGAGAGAGAGAGAGAGAA	::.:.::::::::::::..	UUUUUUCUCUCUCUCUCUUU	Cleavage		1
pmir-658	NM_020393|PGLYRP4	3	-1	1	20	301	320	CGGGAGAGAGAGAGAGAGAA	:.:::::::::::::::	AUUUCUCUCUCUCUCUCCAU	Cleavage		1
pmir-658	NM_001010888|ZC3H12B	3	-1	1	20	3734	3753	CGGGAGAGAGAGAGAGAGAA	::::::::: :::::::.:	UUCUCUCUCCCUCUCUCUCU	Translation		2
pmir-658	NM_001007097|NTRK2	3	-1	1	20	3861	3880	CGGGAGAGAGAGAGAGAGAA	::.:.:.::::::::::.:	UUUUUUUUCUCUCUCUCUCU	Cleavage		1
pmir-658	NM_001198631|RUNX1T1	3	-1	1	20	3189	3208	CGGGAGAGAGAGAGAGAGAA	::::::.:::::.:.::.:	UUCUCUUUCUCUUUUUCUCU	Cleavage		1
pmir-658	NM_194071|CREB3L2	3	-1	1	20	1505	1524	CGGGAGAGAGAGAGAGAGAA	::::::::::: :::::.:	UUCUCUCUCUCCCUCUCUCU	Cleavage		2
pmir-658	NM_017712|PGPEP1	3	-1	1	20	558	577	CGGGAGAGAGAGAGAGAGAA	::::::::::::::.:...	UUCUCUCUCUCUCUUUUUUU	Cleavage		2
pmir-658	NM_022459|XPO4	3	-1	1	20	741	760	CGGGAGAGAGAGAGAGAGAA	::.:::::::::::::: :	UUUUCUCUCUCUCUCUCACA	Cleavage		1
pmir-658	NM_000044|AR	3	-1	1	20	162	181	CGGGAGAGAGAGAGAGAGAA	::.:.:::::.:::::::.	UUUUUUCUCUUUCUCUCCUU	Cleavage		2
pmir-658	NM_007123|USH2A	3	-1	1	20	451	470	CGGGAGAGAGAGAGAGAGAA	::.:::.:.:::.::::..:	UUUUCUUUUUCUUUCUCUUG	Cleavage		1
pmir-658	NM_003269|NR2E1	3	-1	1	20	598	617	CGGGAGAGAGAGAGAGAGAA	::.:::.:::::.:::...:	UUUUCUUUCUCUUUCUUUUG	Cleavage		1
pmir-658	NM_031419|NFKBIZ	3	-1	1	20	810	829	CGGGAGAGAGAGAGAGAGAA	::.:.:.:.:.:.:::::::	UUUUUUUUUUUUUUCUCCCG	Cleavage		1
pmir-658	NM_020803|KLHL8	3	-1	1	20	293	312	CGGGAGAGAGAGAGAGAGAA	::::::::::::::::.	AUCUCUCUCUCUCUCUCUAU	Cleavage		1
pmir-658	NM_198485|TPRG1	3	-1	1	20	1560	1579	CGGGAGAGAGAGAGAGAGAA	::.:::.:: ::::::.:::	UUUUCUUUCCCUCUCUUCCG	Translation		2
pmir-658	NM_018299|UBE2W	3	-1	1	20	3902	3921	CGGGAGAGAGAGAGAGAGAA	::::::::.:.:.:.:.:.:	UUCUCUCUUUUUUUUUUCUG	Cleavage		1
pmir-658	NM_002025|AFF2	3	-1	1	20	7510	7529	CGGGAGAGAGAGAGAGAGAA	::::::::::::::::	UGGUCUCUCUCUCUCUCCCC	Cleavage		3
pmir-658	NM_002025|AFF2	3	-1	1	20	6935	6954	CGGGAGAGAGAGAGAGAGAA	:: ::::::::::::::. :	UUGUCUCUCUCUCUCUCUGG	Cleavage		3
pmir-658	NM_005578|LPP	3	-1	1	20	12839	12858	CGGGAGAGAGAGAGAGAGAA	::::::::::.:::::.. :	UUCUCUCUCUUUCUCUUUGG	Cleavage		1
pmir-658	NM_012395|CDK14	3	-1	1	20	2257	2276	CGGGAGAGAGAGAGAGAGAA	::::::::::::: ::.:	GUCUCUCUCUCUCUGUCUCU	Cleavage		2
pmir-658	NM_152448|C15orf43	3	-1	1	20	326	345	CGGGAGAGAGAGAGAGAGAA	::: ::::::::.::::.:	UUCCCUCUCUCUUUCUCUCC	Cleavage		3
pmir-658	NM_152337|C16orf46	3	-1	1	20	89	108	CGGGAGAGAGAGAGAGAGAA	::::::::.:::::::.	CACUCUCUCUUUCUCUCCUC	Cleavage		2
pmir-658	NM_005413|SIX3	3	-1	1	20	673	692	CGGGAGAGAGAGAGAGAGAA	:::::.:::.:::::.:.	CUCUCUUUCUUUCUCUUCUU	Cleavage		4
pmir-658	NM_005413|SIX3	3	-1	1	20	998	1017	CGGGAGAGAGAGAGAGAGAA	::::::: :::.::::::	CUCUCUCUGUCUUUCUCCCC	Cleavage		4
pmir-659	NM_203464|AK4	3	-1	1	23	1156	1178	UUUGUUGUACUCGGUCUAGUUGG	::.:::.:::::.::::.	GUGCCUGGACUGAGUAUAACAGC	Cleavage		1
pmir-659	NM_012294|RAPGEF5	3	-1	1	23	3049	3071	UUUGUUGUACUCGGUCUAGUUGG	:::::::::: :: :::::	UUCCCUAGACCGAGAACCACAAA	Cleavage		1
pmir-66	NM_003840|TNFRSF10D	3	-1	1	21	620	640	UUAUGUCUUGUUGAUCUCAAG	::::::.: ::::::.::.	GAUGAGAUUAUCAAGACGUAG	Translation		1
pmir-66	NM_018167|BTBD7	3	-1	1	21	161	181	UUAUGUCUUGUUGAUCUCAAG	::. ::::...::::::::	UAUGGAAUCAGUGAGACAUAA	Cleavage		1
pmir-661	NM_020400|LPAR5	3	-1	1	22	786	807	CGGGAGAGAGAGAGAGAGAAAG	:: :::::::: :::::::.:	CUCUCUCUCUCCCUCUCUCUCC	Translation		3
pmir-661	NM_001171161|SIGLEC10	3	-1	1	22	83	104	CGGGAGAGAGAGAGAGAGAAAG	: ::::::: :::::::::.:	CCUUCUCUCCCUCUCUCUCUCU	Cleavage		2
pmir-661	NM_001163265|PCYT1B	3	-1	1	22	2692	2713	CGGGAGAGAGAGAGAGAGAAAG	::::.:::.:::::.:::.::	CUUUUUCUUUCUCUUUCUUCCU	Cleavage		5
pmir-661	NM_004845|PCYT1B	3	-1	1	22	2900	2921	CGGGAGAGAGAGAGAGAGAAAG	::::.:::.:::::.:::.::	CUUUUUCUUUCUCUUUCUUCCU	Cleavage		5
pmir-661	NM_052847|GNG7	3	-1	1	22	34	55	CGGGAGAGAGAGAGAGAGAAAG	:::::::::::::::::::.	CUUUCUCUCUCUCUCUCUCUGU	Cleavage		2
pmir-661	NM_052847|GNG7	3	-1	1	22	14	35	CGGGAGAGAGAGAGAGAGAAAG	:::::::::::::::::.	UGUUCUCUCUCUCUCUCUCUCU	Cleavage		2
pmir-661	NM_001012977|PABPC1L2A	3	-1	1	22	478	499	CGGGAGAGAGAGAGAGAGAAAG	::::::: ::::::::::.	UCUUCUCUCCCUCUCUCUCCUU	Cleavage		2
pmir-661	NM_001042506|PABPC1L2B	3	-1	1	22	478	499	CGGGAGAGAGAGAGAGAGAAAG	::::::: ::::::::::.	UCUUCUCUCCCUCUCUCUCCUU	Cleavage		2
pmir-661	NM_001012993|C9orf152	3	-1	1	22	827	848	CGGGAGAGAGAGAGAGAGAAAG	.::::::::::::::::::.	UUUUCUCUCUCUCUCUCUCUGC	Cleavage		1
pmir-661	NM_000307|POU3F4	3	-1	1	22	52	73	CGGGAGAGAGAGAGAGAGAAAG	::::::::::: ::::::.::	CUUUCUCUCUCACUCUCUUCCU	Translation		2
pmir-661	NM_000307|POU3F4	3	-1	1	22	95	116	CGGGAGAGAGAGAGAGAGAAAG	:::.:::::::::::: ..::	AUUUUUCUCUCUCUCUCGUUCG	Cleavage		2
pmir-661	NM_021979|HSPA2	3	-1	1	22	33	54	CGGGAGAGAGAGAGAGAGAAAG	::::::::::::::::.:...	CUUUCUCUCUCUCUCUUUUUUU	Cleavage		1
pmir-661	NM_001039111|TRIM71	3	-1	1	22	61	82	CGGGAGAGAGAGAGAGAGAAAG	::::::::.:::::::::...	CUUUCUCUUUCUCUCUCUUUUU	Cleavage		2
pmir-661	NM_032536|NTNG2	3	-1	1	22	264	285	CGGGAGAGAGAGAGAGAGAAAG	::::::::::::::::.:...	CUUUCUCUCUCUCUCUUUUUUU	Cleavage		1
pmir-661	NM_001271606|BASP1	3	-1	1	22	69	90	CGGGAGAGAGAGAGAGAGAAAG	:: ::::::::::: :::::.	CUAUCUCUCUCUCUAUCUCCUC	Cleavage		3
pmir-661	NM_024409|NPPC	3	-1	1	22	118	139	CGGGAGAGAGAGAGAGAGAAAG	::::::.:::.:.:.:.:::.:	CUUUCUUUCUUUUUUUUUCCUG	Cleavage		1
pmir-661	NM_144629|RFTN2	3	-1	1	22	414	435	CGGGAGAGAGAGAGAGAGAAAG	::::.:.:.::::::::::.:	CUUUUUUUUUCUCUCUCUCUCA	Cleavage		1
pmir-661	NM_001258248|SP6	3	-1	1	22	1877	1898	CGGGAGAGAGAGAGAGAGAAAG	::::::.:::.:::::.:.::	CUUUCUUUCUUUCUCUUUUCCC	Cleavage		1
pmir-661	NM_153839|GPR111	3	-1	1	22	1312	1333	CGGGAGAGAGAGAGAGAGAAAG	::::::.:::.:.:.::::::	CUUUCUUUCUUUUUUUCUCCCU	Cleavage		3
pmir-661	NM_001024401|SBK1	3	-1	1	22	2064	2085	CGGGAGAGAGAGAGAGAGAAAG	::::::::::::: :::::.:	CUUUCUCUCUCUCCCUCUCUCU	Cleavage		4
pmir-661	NM_020367|PARP11	3	-1	1	22	1387	1408	CGGGAGAGAGAGAGAGAGAAAG	::::::::.:::::.::::..	CUUUCUCUUUCUCUUUCUCUUC	Cleavage		4
pmir-661	NM_020367|PARP11	3	-1	1	22	1353	1374	CGGGAGAGAGAGAGAGAGAAAG	::: ::::.:::::::::.::	CUUCCUCUUUCUCUCUCUUCCU	Cleavage		4
pmir-661	NM_194286|SRRM4	3	-1	1	22	3453	3474	CGGGAGAGAGAGAGAGAGAAAG	:: ::::::::::: ::::.:	CUCUCUCUCUCUCUGUCUCUCU	Cleavage		3
pmir-661	NM_001080475|PLEKHM3	3	-1	1	22	319	340	CGGGAGAGAGAGAGAGAGAAAG	.:::.:.::::::: ::::.::	UUUUUUUUCUCUCUGUCUCUCG	Cleavage		2
pmir-661	NM_014452|TNFRSF21	3	-1	1	22	171	192	CGGGAGAGAGAGAGAGAGAAAG	::::::: .::::::::::.:	CUUUCUCCUUCUCUCUCUCUCU	Cleavage		1
pmir-661	NM_001039569|AP1S3	3	-1	1	22	2286	2307	CGGGAGAGAGAGAGAGAGAAAG	::::::::::::: .::::	UCUUCUCUCUCUCUCCUUCCCU	Cleavage		4
pmir-661	NM_175921|C5orf51	3	-1	1	22	1690	1711	CGGGAGAGAGAGAGAGAGAAAG	.:::.:::::::::::::...	UUUUUUCUCUCUCUCUCUUUUU	Cleavage		1
pmir-661	NM_001198631|RUNX1T1	3	-1	1	22	3187	3208	CGGGAGAGAGAGAGAGAGAAAG	.:::::::.:::::.:.::.:	UUUUCUCUUUCUCUUUUUCUCU	Cleavage		1
pmir-661	NM_198485|TPRG1	3	-1	1	22	1558	1579	CGGGAGAGAGAGAGAGAGAAAG	.:::.:::.:: ::::::.:::	UUUUUUCUUUCCCUCUCUUCCG	Translation		1
pmir-661	NM_000408|GPD2	3	-1	1	22	1954	1975	CGGGAGAGAGAGAGAGAGAAAG	.:::::::::.:::::.::. :	UUUUCUCUCUUUCUCUUUCUAG	Cleavage		1
pmir-661	NM_001007097|NTRK2	3	-1	1	22	3861	3882	CGGGAGAGAGAGAGAGAGAAAG	.:::.:.::::::::::::. :	UUUUUUUUCUCUCUCUCUCUAG	Cleavage		1
pmir-661	NM_005413|SIX3	3	-1	1	22	996	1017	CGGGAGAGAGAGAGAGAGAAAG	::::::: :::.::::::	CCCUCUCUCUGUCUUUCUCCCC	Cleavage		4
pmir-661	NM_138357|MCU	3	-1	1	22	1369	1390	CGGGAGAGAGAGAGAGAGAAAG	:::::.:::::.:.:::.::	GUUUCUUUCUCUUUUUCUUCCU	Cleavage		1
pmir-661	NM_152448|C15orf43	3	-1	1	22	324	345	CGGGAGAGAGAGAGAGAGAAAG	.:::: ::::::::.::::.:	UUUUCCCUCUCUCUUUCUCUCC	Cleavage		2
pmir-661	NM_024016|HOXB8	3	-1	1	22	486	507	CGGGAGAGAGAGAGAGAGAAAG	:: :: ::::: :::::::.::	CUCUCGCUCUCGCUCUCUCUCG	Translation		2
pmir-661	NM_005865|PRSS16	3	-1	1	22	425	446	CGGGAGAGAGAGAGAGAGAAAG	: :::. ::::::::.::::	GUCUCUUCCUCUCUCUUUCCCC	Cleavage		7
pmir-661	NM_014935|PLEKHA6	3	-1	1	22	1791	1812	CGGGAGAGAGAGAGAGAGAAAG	.:: ::::::::::::.::.:	UUUCCUCUCUCUCUCUUUCUCC	Cleavage		1
pmir-661	NM_001004342|TRIM67	3	-1	1	22	660	681	CGGGAGAGAGAGAGAGAGAAAG	: .:::::::::::::.::	UGUGUUCUCUCUCUCUCUUCCU	Cleavage		5
pmir-665	NM_015555|ZNF451	3	-1	1	21	968	988	UCUAAGUCUUCUAUUGAUGUG	:::: :.::::::::: :::	GACAUAAGUAGAAGACUAAGA	Cleavage		1
pmir-665	NM_052937|PCMTD1	3	-1	1	21	2714	2734	UCUAAGUCUUCUAUUGAUGUG	.: :::: :.::::::::.::	UAAAUCAUUGGAAGACUUGGA	Cleavage		1
pmir-665	NM_004483|GCSH	3	-1	1	21	63	83	UCUAAGUCUUCUAUUGAUGUG	.: .::::::::::::::	GUGGUGGAUAGAAGACUUAGA	Cleavage		1
pmir-667	NM_018167|BTBD7	3	-1	1	21	162	182	CUUAUGUCUUGUUGAUCUCAA	::. ::::...:::::::::	AUGGAAUCAGUGAGACAUAAG	Cleavage		1
pmir-670	NM_014967|FAN1	3	-1	1	21	471	491	UGAGGGGAAUGUUGUCUGGCU	:: :::::..::::::.::.:	AGGCAGACGGCAUUCCUCUUA	Cleavage		3
pmir-670	NM_024577|SH3TC2	3	-1	1	21	16423	16443	UGAGGGGAAUGUUGUCUGGCU	:::::.::::::::: ::	GACCAGAUAACAUUCCCAUCU	Cleavage		1
pmir-670	NM_001164283|TRAF3IP2	3	-1	1	21	1655	1675	UGAGGGGAAUGUUGUCUGGCU	: :::: :::::::..::::	ACCCAGCCAACAUUUUCCUCU	Cleavage		1
pmir-670	NM_001142314|DUSP19	3	-1	1	21	3214	3234	UGAGGGGAAUGUUGUCUGGCU	: ::: ::::.::::..::.:	ACCCAAACAAUAUUCUUCUUA	Cleavage		1
pmir-670	NM_019035|PCDH18	3	-1	1	21	713	733	UGAGGGGAAUGUUGUCUGGCU	::.:: ::.:::.:.::::	UUCCGGAGAAUAUUUCUCUCA	Cleavage		1
pmir-670	NM_203458|NOTCH2NL	3	-1	1	21	2356	2376	UGAGGGGAAUGUUGUCUGGCU	.:::: ::.::::.:.:::	GUUCAGAAAAUAUUCUCUUCA	Cleavage		1
pmir-671	NM_005578|LPP	3	-1	1	21	5396	5416	UUUGGAUUGAAGGGAGCUCCU	:: : .:::::::::::::.:	AGAAUUUCCCUUCAAUCCAGA	Cleavage		1
pmir-671	NM_005544|IRS1	3	-1	1	21	943	963	UUUGGAUUGAAGGGAGCUCCU	.:: : :.::::::::.::::	GGGUGAUUCCUUCAAUUCAAA	Cleavage		1
pmir-671	NM_000476|AK1	3	-1	1	21	1368	1388	UUUGGAUUGAAGGGAGCUCCU	:.::::::::.:: ::::.	CUGGGCUCCCUUUAAGCCAAG	Cleavage		1
pmir-671	NM_133265|AMOT	3	-1	1	21	2221	2241	UUUGGAUUGAAGGGAGCUCCU	::::: :.::: :::::::	GAGAGCUACUUUCUAUCCAAA	Cleavage		1
pmir-677	NM_152835|PDIK1L	3	-1	1	21	2102	2122	CUGAUCUCUUCGUACUCUUCC	: :::.:::.::.: ::::::	GUAAGGGUAUGAGGUGAUCAG	Cleavage		1
pmir-677	NM_020227|PRDM9	3	-1	1	21	119	139	CUGAUCUCUUCGUACUCUUCC	.::::::. ::::::::.:	CCGAGAGUAUAAAGAGAUCGG	Translation		1
pmir-677	NM_032842|TMEM209	3	-1	1	21	937	957	CUGAUCUCUUCGUACUCUUCC	::::::..::.:: :::::	UUAAGAGUGUGAGGACAUCAG	Cleavage		1
pmir-677	NM_002133|HMOX1	3	-1	1	21	213	233	CUGAUCUCUUCGUACUCUUCC	.::.: .:::::.::::::	CAGAGGGGGCGAAGGGAUCAG	Cleavage		1
pmir-689	NM_022895|C12orf43	3	-1	1	21	546	566	UCCCAAAUGUAGACAAAGCAG	.: ::::::::.:::::: ::	UUUCUUUGUCUGCAUUUGUGA	Cleavage		1
pmir-689	NM_001234|CAV3	3	-1	1	21	300	320	UCCCAAAUGUAGACAAAGCAG	:.:::: ::.::::::::.	GGGUUUUGGCUGCAUUUGGGG	Cleavage		1
pmir-689	NM_033337|CAV3	3	-1	1	21	396	416	UCCCAAAUGUAGACAAAGCAG	:.:::: ::.::::::::.	GGGUUUUGGCUGCAUUUGGGG	Cleavage		1
pmir-693	NM_001160030|FLT1	3	-1	1	23	12	34	AUAACGAUGAUGAUGAUGAUGAU	:::::::::::::::::: : ::	AUCAUCAUCAUCAUCAUCAUCAU	Cleavage		1
pmir-693	NM_006876|B3GNT1	3	-1	1	23	347	369	AUAACGAUGAUGAUGAUGAUGAU	::..:..:.::.::.::.:::::	AUUGUUGUUAUUAUUAUUGUUAU	Cleavage		1
pmir-693	NM_020873|LRRN1	3	-1	1	23	223	245	AUAACGAUGAUGAUGAUGAUGAU	:.:::::.::.:: ::.:::::	CUUAUCAUUAUUAUGAUUGUUAU	Cleavage		1
pmir-693	NM_015886|PI15	3	-1	1	23	3182	3204	AUAACGAUGAUGAUGAUGAUGAU	:::.::..:.::.::.:::::	GCCAUUAUUGUUAUUAUUGUUAU	Cleavage		1
pmir-693	NM_024936|ZCCHC4	3	-1	1	23	1136	1158	AUAACGAUGAUGAUGAUGAUGAU	:: ::::.::.:::::. ::::	UUCUUCAUUAUUAUCAUUAUUAU	Cleavage		1
pmir-7	NM_012294|RAPGEF5	3	-1	1	22	3052	3073	UGUUUGUUGUACUCGGUCUAGC	:::::::::: :: :::::::	CCUAGACCGAGAACCACAAACA	Translation		1
pmir-7	NM_018452|TMEM242	3	-1	1	22	2439	2460	UGUUUGUUGUACUCGGUCUAGC	.:.:...:::::..:::::::	CUUGGGUUGAGUAUGACAAACA	Cleavage		1
pmir-7	NM_015554|GLCE	3	-1	1	22	1339	1360	UGUUUGUUGUACUCGGUCUAGC	.:::::::: ..:::::::	AGGGGACCGAGUCUGACAAACA	Translation		1
pmir-7	NM_024511|HAUS3	3	-1	1	22	48	69	UGUUUGUUGUACUCGGUCUAGC	::::.: :::.::.:::::	AGAAGACUGUGUAUAAUAAACA	Cleavage		1
pmir-7	NM_001201329|PPP1R3B	3	-1	1	22	3511	3532	UGUUUGUUGUACUCGGUCUAGC	: ::.:.::::::.:::.:	UGCAAACUGGGUACAAUAAAUA	Cleavage		1
pmir-706	NM_007226|NXPH2	3	-1	1	23	811	832	UGGAUUGAAGGGAGCUCUACAGC	::: :::::::.. ::::::.::	GCU-UAGAGCUUUAUUCAAUUCA	Translation		1
pmir-706	NM_032446|MEGF10	3	-1	1	23	1382	1404	UGGAUUGAAGGGAGCUCUACAGC	:::::.:::.::..:::..	AAAAUAGAGUUCCUUUUGAUCUG	Cleavage		1
pmir-708	NM_005068|SIM1	3	-1	1	22	463	484	UGAUUGGAAAUUUCGUUGACCA	:.::::::::::::: ::	UUCUUAACGAAAUUUCCAUUCC	Cleavage		1
pmir-708	NM_001033059|AMD1	3	-1	1	22	1672	1693	UGAUUGGAAAUUUCGUUGACCA	:..: :::.:::.::::::	UCAUUGAGGAAGUUUUCAAUCA	Cleavage		1
pmir-708	NM_001981|EPS15	3	-1	1	22	1812	1833	UGAUUGGAAAUUUCGUUGACCA	:::: ::::::.::::.:	GCUUCAAAAAAAUUUUCAAUUA	Cleavage		1
pmir-709	NM_007226|NXPH2	3	-1	1	19	814	832	UGGAUUGAAGGGAGCUCUA	:::::::.. ::::::.::	UAGAGCUUUAUUCAAUUCA	Translation		1
pmir-709	NM_032446|MEGF10	3	-1	1	19	1386	1404	UGGAUUGAAGGGAGCUCUA	:::::.:::.::..:::..	UAGAGUUCCUUUUGAUCUG	Cleavage		1
pmir-712	NM_133265|AMOT	3	-1	1	22	2220	2241	UUUGGAUUGAAGGGAGCUCUAC	: :::::: :.::: :::::::	GGAGAGCUACUUUCUAUCCAAA	Cleavage		1
pmir-712	NM_000476|AK1	3	-1	1	22	1367	1388	UUUGGAUUGAAGGGAGCUCUAC	:.::::::::.:: ::::.	GCUGGGCUCCCUUUAAGCCAAG	Cleavage		1
pmir-712	NM_005578|LPP	3	-1	1	22	5395	5416	UUUGGAUUGAAGGGAGCUCUAC	: .:::::::::::::.:	CAGAAUUUCCCUUCAAUCCAGA	Cleavage		1
pmir-712	NM_005544|IRS1	3	-1	1	22	942	963	UUUGGAUUGAAGGGAGCUCUAC	.: : :.::::::::.::::	UGGGUGAUUCCUUCAAUUCAAA	Cleavage		1
pmir-714	NM_003840|TNFRSF10D	3	-1	1	22	619	640	UUAUGUCUUGUUGAUCUCAAAU	::::::.: ::::::.::.	UGAUGAGAUUAUCAAGACGUAG	Translation		1
pmir-714	NM_018167|BTBD7	3	-1	1	22	160	181	UUAUGUCUUGUUGAUCUCAAAU	: ::. ::::...::::::::	UUAUGGAAUCAGUGAGACAUAA	Cleavage		1
pmir-718	NM_005068|SIM1	3	-1	1	23	462	484	UGAUUGGAAAUUUCGUUGACUGU	:.::::::::::::: ::	CUUCUUAACGAAAUUUCCAUUCC	Cleavage		1
pmir-718	NM_001033059|AMD1	3	-1	1	23	1671	1693	UGAUUGGAAAUUUCGUUGACUGU	:..: :::.:::.::::::	UUCAUUGAGGAAGUUUUCAAUCA	Cleavage		1
pmir-718	NM_001981|EPS15	3	-1	1	23	1811	1833	UGAUUGGAAAUUUCGUUGACUGU	:::: ::::::.::::.:	UGCUUCAAAAAAAUUUUCAAUUA	Cleavage		1
pmir-721	NM_207348|SLC25A34	3	-1	1	20	1288	1307	CAUCUCAAAAAAAAAAAAAA	: :::::::::::::::	UCAUCUUUUUUUUUGAGAUG	Cleavage		2
pmir-721	NM_145298|APOBEC3F	3	-1	1	20	1322	1341	CAUCUCAAAAAAAAAAAAAA	:::::::::: ::::: :::	UUUUUUUUUUCUUUGAAAUG	Translation		5
pmir-721	NM_018225|SMU1	3	-1	1	20	697	716	CAUCUCAAAAAAAAAAAAAA	::::::::::::: :::::	UUUUUUUUUUUUUAAAGAUG	Cleavage		2
pmir-721	NM_001099694|ZNF578	3	-1	1	20	3576	3595	CAUCUCAAAAAAAAAAAAAA	:::::::::::::::. :	GCUUUUUUUUUUUUGAGGAG	Cleavage		3
pmir-721	NM_001031701|NT5DC3	3	-1	1	20	2805	2824	CAUCUCAAAAAAAAAAAAAA	:::::::::::::::::.	UUUUUUUUUUUUUUGAGGCA	Cleavage		3
pmir-722	NM_005234|NR2F6	3	-1	1	22	170	191	AUCAGUUUCUUGUUCGUUUCCA	::::: :: ::::.::::::	AUGAAACCAAAAAGAGACUGAU	Cleavage		1
pmir-722	NM_006237|POU4F1	3	-1	1	22	627	648	AUCAGUUUCUUGUUCGUUUCCA	::::::.:.::::..:::	ACCAAACGAGCGAGAAGUUGAA	Cleavage		1
pmir-722	NM_001127612|PAX6	3	-1	1	22	3712	3733	AUCAGUUUCUUGUUCGUUUCCA	:.:.:.:::.:.::.::::	AAAAGAUGGACAGGGAAUUGAU	Cleavage		1
pmir-722	NM_004537|NAP1L1	3	-1	1	22	113	134	AUCAGUUUCUUGUUCGUUUCCA	:: :.:::.:::::::::	UUUUAAAGGACAGGAAACUGAU	Cleavage		1
pmir-728	NM_018452|TMEM242	3	-1	1	22	2439	2460	UGUUUGUUGUACUCGGUCUANU	:.:...:::::..:::::::	CUUGGGUUGAGUAUGACAAACA	Cleavage		1
pmir-728	NM_012294|RAPGEF5	3	-1	1	22	3052	3073	UGUUUGUUGUACUCGGUCUANU	::::::::: :: :::::::	CCUAGACCGAGAACCACAAACA	Translation		1
pmir-728	NM_015554|GLCE	3	-1	1	22	1339	1360	UGUUUGUUGUACUCGGUCUANU	.:::::::: ..:::::::	AGGGGACCGAGUCUGACAAACA	Translation		1
pmir-728	NM_024511|HAUS3	3	-1	1	22	48	69	UGUUUGUUGUACUCGGUCUANU	::::.: :::.::.:::::	AGAAGACUGUGUAUAAUAAACA	Cleavage		1
pmir-728	NM_001201329|PPP1R3B	3	-1	1	22	3511	3532	UGUUUGUUGUACUCGGUCUANU	: ::.:.::::::.:::.:	UGCAAACUGGGUACAAUAAAUA	Cleavage		1
pmir-730	NM_012294|RAPGEF5	3	-1	1	25	3049	3073	UGUUUGUUGUACUCGGUCUAGUAGA	:::::::::: :: :::::::	UUCCCUAGACCGAGAACCACAAACA	Translation		1
pmir-730	NM_018452|TMEM242	3	-1	1	25	2436	2460	UGUUUGUUGUACUCGGUCUAGUAGA	: : .:.:...:::::..:::::::	UAUCUUGGGUUGAGUAUGACAAACA	Cleavage		1
pmir-730	NM_001201329|PPP1R3B	3	-1	1	25	3509	3532	UGUUUGUUGUACUCGGUCUAGUAGA	:.:.: : ::.:.::::::.:::.:	UUUGC-AAACUGGGUACAAUAAAUA	Cleavage		1
pmir-730	NM_015554|GLCE	3	-1	1	25	1336	1360	UGUUUGUUGUACUCGGUCUAGUAGA	.:::::::: ..:::::::	UUCAGGGGACCGAGUCUGACAAACA	Translation		1
pmir-732	NM_003840|TNFRSF10D	3	-1	1	22	619	640	UUAUGUCUUGUUGAUCUCAACG	.: ::::::.: ::::::.::.	UGAUGAGAUUAUCAAGACGUAG	Translation		1
pmir-732	NM_018167|BTBD7	3	-1	1	22	160	181	UUAUGUCUUGUUGAUCUCAACG	::. ::::...::::::::	UUAUGGAAUCAGUGAGACAUAA	Cleavage		1
pmir-737	NM_005359|SMAD4	3	-1	1	21	5557	5577	UGUGUGUGUGUGUGUGCGCGU	::::::::::::::::	ACACACACACACACACACACA	Cleavage		3
pmir-737	NM_017580|ZRANB1	3	-1	1	21	1311	1331	UGUGUGUGUGUGUGUGCGCGU	::::::::::::::::	ACACACACACACACACACACA	Cleavage		2
pmir-737	NM_133374|ZNF618	3	-1	1	21	287	307	UGUGUGUGUGUGUGUGCGCGU	::::::::::::::::	ACACACACACACACACACACA	Cleavage		3
pmir-737	NM_004491|ARHGAP35	3	-1	1	21	3242	3262	UGUGUGUGUGUGUGUGCGCGU	::::::::::::::::	ACACACACACACACACACACA	Cleavage		2
pmir-737	NM_002855|PVRL1	3	-1	1	21	2890	2910	UGUGUGUGUGUGUGUGCGCGU	:.:.:.::::.::...:::::	AUGUGUACACGCAUGUACACA	Cleavage		2
pmir-737	NM_152321|ERP27	3	-1	1	21	114	134	UGUGUGUGUGUGUGUGCGCGU	:: :::::...:::::::.::	ACACGCACGUGCACACACGCA	Cleavage		3
pmir-737	NM_001168361|PCDH11X	3	-1	1	21	2873	2893	UGUGUGUGUGUGUGUGCGCGU	:: : :::::::::::::::	ACACACACACACACACACACA	Cleavage		2
pmir-737	NM_032969|PCDH11X	3	-1	1	21	2190	2210	UGUGUGUGUGUGUGUGCGCGU	:: : :::::::::::::::	ACACACACACACACACACACA	Cleavage		2
pmir-737	NM_000612|IGF2	3	-1	1	21	1298	1318	UGUGUGUGUGUGUGUGCGCGU	:::::::::..::::::	CACAGCACACACAUGCACACA	Cleavage		22
pmir-737	NM_000612|IGF2	3	-1	1	21	1071	1091	UGUGUGUGUGUGUGUGCGCGU	:: :::::::: ::.::::	CAGCACACACACAAACGCACA	Cleavage		22
pmir-737	NM_001164283|TRAF3IP2	3	-1	1	21	3164	3184	UGUGUGUGUGUGUGUGCGCGU	: :. :::::: :::::::::	AAGUACACACAGACACACACA	Translation		2
pmir-737	NM_201279|NRP2	3	-1	1	21	1388	1408	UGUGUGUGUGUGUGUGCGCGU	.: :::::.:::.::..::::	GCACGCACGCACGCAUGCACA	Cleavage		4
pmir-737	NM_178468|FAM83C	3	-1	1	21	159	179	UGUGUGUGUGUGUGUGCGCGU	::::::::::::::::	ACACACACACACACACACACA	Cleavage		3
pmir-737	NM_178468|FAM83C	3	-1	1	21	582	602	UGUGUGUGUGUGUGUGCGCGU	::::::::::::::::	GGAAACACACACACACACACA	Cleavage		3
pmir-737	NM_017637|BNC2	3	-1	1	21	304	324	UGUGUGUGUGUGUGUGCGCGU	::::::::::::::::	ACACACACACACACACACACA	Cleavage		4
pmir-737	NM_006078|CACNG2	3	-1	1	21	1851	1871	UGUGUGUGUGUGUGUGCGCGU	:: ::::::::.:: ::::::	ACACGCACACAUACCCACACA	Cleavage		5
pmir-737	NM_006078|CACNG2	3	-1	1	21	2134	2154	UGUGUGUGUGUGUGUGCGCGU	:: : :::::::::::::::	ACACACACACACACACACACC	Cleavage		5
pmir-737	NM_021096|CACNA1I	3	-1	1	21	189	209	UGUGUGUGUGUGUGUGCGCGU	:.:::.:.:::.:::.:.:	CAGUGCAUAUACAUACAUAUA	Cleavage		3
pmir-737	NM_001083909|GPR123	3	-1	1	21	1172	1192	UGUGUGUGUGUGUGUGCGCGU	:: .::::::::::: :::::	ACAUGCACACACACAAACACA	Cleavage		8
pmir-737	NM_001083909|GPR123	3	-1	1	21	1335	1355	UGUGUGUGUGUGUGUGCGCGU	:: :::::::::::: ::::.	ACACGCACACACACAAACACG	Cleavage		8
pmir-737	NM_016240|SCARA3	3	-1	1	21	329	349	UGUGUGUGUGUGUGUGCGCGU	:::.:::::::.::::: .::	ACGUGCACACAUACACAGGCA	Cleavage		10
pmir-737	NM_016240|SCARA3	3	-1	1	21	257	277	UGUGUGUGUGUGUGUGCGCGU	:: .:::..::::::.:::::	ACAUGCAUGCACACAUACACA	Cleavage		10
pmir-737	NM_017926|GPATCH2L	3	-1	1	21	692	712	UGUGUGUGUGUGUGUGCGCGU	::::::::::::::::	ACACACACACACACACACACA	Cleavage		2
pmir-737	NM_005578|LPP	3	-1	1	21	12238	12258	UGUGUGUGUGUGUGUGCGCGU	::::::::::::::::	CAAAACACACACACACACACA	Cleavage		3
pmir-737	NM_002249|KCNN3	3	-1	1	21	620	640	UGUGUGUGUGUGUGUGCGCGU	:::.:.:::...:::::::.:	ACGUGUACAUGUACACACAUA	Cleavage		3
pmir-737	NM_130847|AMOTL1	3	-1	1	21	2998	3018	UGUGUGUGUGUGUGUGCGCGU	::::::::::::::::	ACACACACACACACACACACA	Cleavage		2
pmir-737	NM_194071|CREB3L2	3	-1	1	21	4123	4143	UGUGUGUGUGUGUGUGCGCGU	::::::::::::::::	ACACACACACACACACACACA	Cleavage		2
pmir-737	NM_152424|AMER1	3	-1	1	21	386	406	UGUGUGUGUGUGUGUGCGCGU	:: : ::::.:::.:::::::	ACACACACAUACAUACACACA	Cleavage		3
pmir-737	NM_020935|USP37	3	-1	1	21	295	315	UGUGUGUGUGUGUGUGCGCGU	::::::::::::::::	ACAGACACACACACACACACA	Cleavage		2
pmir-737	NM_000351|STS	3	-1	1	21	2676	2696	UGUGUGUGUGUGUGUGCGCGU	: : : : :::::::::::::	AAGGGGAAACACACACACACA	Cleavage		2
pmir-737	NM_032973|PCDH11Y	3	-1	1	21	2214	2234	UGUGUGUGUGUGUGUGCGCGU	:::.:::::::::::::. .:	ACGUGCACACACACACAUUUA	Cleavage		2
pmir-737	NM_018413|CHST11	3	-1	1	21	3678	3698	UGUGUGUGUGUGUGUGCGCGU	::::::::::::::::	ACACACACACACACACACACA	Cleavage		3
pmir-737	NM_001144952|SDK2	3	-1	1	21	1525	1545	UGUGUGUGUGUGUGUGCGCGU	: : ::::.:::::.:::::	ACACACACAUACACAUACACA	Cleavage		4
pmir-74	NM_001201329|PPP1R3B	3	-1	1	23	3511	3533	UUGUUUGUUGUACUCGGUCUAGC	: ::.:.::::::.:::.::	UGCAAACUGGGUACAAUAAAUAA	Cleavage		1
pmir-740	NM_032946|NXF5	3	-1	1	21	32	52	UCCGGCAAGUUGACUUUGGCA	::::::::.::::::: ::	AGCCAAAGUUAACUUGCAGGC	Cleavage		1
pmir-740	NM_001146729|HRASLS5	3	-1	1	21	1767	1787	UCCGGCAAGUUGACUUUGGCA	: ::::::: ::::::.:::	GGGCAAAGUCCACUUGCUGGA	Translation		1
pmir-740	NM_001146728|HRASLS5	3	-1	1	21	1795	1815	UCCGGCAAGUUGACUUUGGCA	: ::::::: ::::::.:::	GGGCAAAGUCCACUUGCUGGA	Translation		1
pmir-740	NM_031432|UCK1	3	-1	1	21	160	180	UCCGGCAAGUUGACUUUGGCA	.::.: :::::::::.::.	ACUCAGACUCAACUUGCUGGG	Cleavage		1
pmir-740	NM_001135954|UCK1	3	-1	1	21	293	313	UCCGGCAAGUUGACUUUGGCA	.::.: :::::::::.::.	ACUCAGACUCAACUUGCUGGG	Cleavage		1
pmir-741	NM_001098173|PRDM7	3	-1	1	24	568	591	UCUGAUCUCUUCGUACUCUUCUUA	.:::::.. ::::::::.::	CCCCGAGAGUGUAAAGAGAUCGGA	Cleavage		1
pmir-741	NM_052996|PRDM7	3	-1	1	24	630	653	UCUGAUCUCUUCGUACUCUUCUUA	.:::::.. ::::::::.::	CCCCGAGAGUGUAAAGAGAUCGGA	Cleavage		1
pmir-741	NM_033631|LUZP1	3	-1	1	24	1682	1705	UCUGAUCUCUUCGUACUCUUCUUA	: : :::..::::.:::.:::	UCUGCAAAGUGUGAAGGGAUUAGA	Cleavage		1
pmir-748	NM_001272046|VWA2	3	-1	1	20	1874	1893	GGAAUCUUGAUGAUGCUGCA	::::.:::: :::::::..	AGCAGUAUCACCAAGAUUUU	Translation		1
pmir-75	NM_003840|TNFRSF10D	3	-1	1	21	620	640	UUAUGUCUUGUUGAUCUCAAA	::::::.: ::::::.::.	GAUGAGAUUAUCAAGACGUAG	Translation		1
pmir-75	NM_018167|BTBD7	3	-1	1	21	161	181	UUAUGUCUUGUUGAUCUCAAA	: ::. ::::...::::::::	UAUGGAAUCAGUGAGACAUAA	Cleavage		1
pmir-750	NM_001201329|PPP1R3B	3	-1	1	22	3512	3533	UUGUUUGUUGUACUCGGUCUAA	: ::.:.::::::.:::.::	GCAAACUGGGUACAAUAAAUAA	Cleavage		1
pmir-752	NM_005068|SIM1	3	-1	1	24	461	484	UGAUUGGAAAUUUCGUUGACUGAC	:.::::::::::::: ::	ACUUCUUAACGAAAUUUCCAUUCC	Cleavage		1
pmir-752	NM_001033059|AMD1	3	-1	1	24	1671	1693	UGAUUGGAAAUUUCGUUGACUGAC	::: :..: :::.:::.::::::	UUCA-UUGAGGAAGUUUUCAAUCA	Cleavage		1
pmir-752	NM_001981|EPS15	3	-1	1	24	1810	1833	UGAUUGGAAAUUUCGUUGACUGAC	:::: ::::::.::::.:	AUGCUUCAAAAAAAUUUUCAAUUA	Cleavage		1
pmir-753	NM_005068|SIM1	3	-1	1	22	463	484	UGAUUGGAAAUUUCGUUGACUU	:.::::::::::::: ::	UUCUUAACGAAAUUUCCAUUCC	Cleavage		1
pmir-753	NM_001033059|AMD1	3	-1	1	22	1672	1693	UGAUUGGAAAUUUCGUUGACUU	:..: :::.:::.::::::	UCAUUGAGGAAGUUUUCAAUCA	Cleavage		1
pmir-753	NM_001981|EPS15	3	-1	1	22	1812	1833	UGAUUGGAAAUUUCGUUGACUU	:::: ::::::.::::.:	GCUUCAAAAAAAUUUUCAAUUA	Cleavage		1
pmir-755	NM_005068|SIM1	3	-1	1	23	462	484	UGAUUGGAAAUUUCGUUGACUAG	:: :.::::::::::::: ::	CUUCUUAACGAAAUUUCCAUUCC	Cleavage		1
pmir-755	NM_001033059|AMD1	3	-1	1	23	1671	1693	UGAUUGGAAAUUUCGUUGACUAG	:..: :::.:::.::::::	UUCAUUGAGGAAGUUUUCAAUCA	Cleavage		1
pmir-755	NM_001981|EPS15	3	-1	1	23	1811	1833	UGAUUGGAAAUUUCGUUGACUAG	:::: ::::::.::::.:	UGCUUCAAAAAAAUUUUCAAUUA	Cleavage		1
pmir-756	NM_006530|YEATS4	3	-1	1	21	368	388	UACGCAUUGAGUUUCGUUGCC	:..: ::::::.::::.:::	AGUGAAGAAACUUAAUGUGUA	Cleavage		1
pmir-756	NM_001011668|CHCHD7	3	-1	1	21	985	1005	UACGCAUUGAGUUUCGUUGCC	::.::::.:.::::.:::	UUGAAUGAAAUUUAAUGUGUA	Cleavage		1
pmir-756	NM_001011670|CHCHD7	3	-1	1	21	1116	1136	UACGCAUUGAGUUUCGUUGCC	::.::::.:.::::.:::	UUGAAUGAAAUUUAAUGUGUA	Cleavage		1
pmir-757	NM_001098173|PRDM7	3	-1	1	24	568	591	UCUGAUCUCUUCGUACUCUUCUUG	.:::::.. ::::::::.::	CCCCGAGAGUGUAAAGAGAUCGGA	Cleavage		1
[truncated: 31,462 more rows]
