# Supplementary material for: Looking for Plant microRNAs in Human Blood Samples: Bioinformatics Evidence and Perspectives
Source: Plant Foods Hum Nutr. 2023 May 31;78(2):399–406. doi: 10.1007/s11130-023-01063-9 (PMC10363053; doi:10.1007/s11130-023-01063-9)
Supplement: Supplementary file 4 — Supplementary Material 3 [file 11130_2023_1063_MOESM3_ESM.xlsx]

## Sheet: table_S2
source	term_name	term_id	adjusted_p_value	negative_log10_of_adjusted_p_value	term_size	query_size	intersection_size	effective_domain_size	intersections
GO:MF	DNA-binding transcription activator activity, RNA polymerase II-specific	GO:0001228	3.35071e-12	11.4749	458	4697	180	20183	CDC5L,SIX4,ZNF850,E2F2,ZNF780B,NFAT5,SMAD4,PPARA,STAT6,MEIS1,TFAP2A,TCF21,NFIA,ETV6,KLF7,CREB3L2,MAF,SIX2,RUNX1,NFIC,KLF15,ZNF229,SOX9,SIX3,ZNF585B,PLAGL2,TFDP2,POU4F1,PAX6,ELK1,KLF6,EHF,AR,NR2E1,CEBPG,ZNF786,PAX9,FLI1,SPIB,TCF3,ZBED4,MEF2C,ZNF33B,POU2F2,EGR3,NR5A2,CSRNP3,HAND1,PBX1,NFIB,CSRNP2,ETV1,MTF1,GLIS2,NR2C2,TFCP2L1,GRHL1,MAFF,ZFP62,PRDM15,LITAF,ZFX,FOSL2,CLOCK,ELK4,FOSL1,ELF4,PRRX1,PRDM2…
GO:MF	DNA-binding transcription activator activity	GO:0001216	8.70469e-12	11.0602	462	4697	180	20183	CDC5L,SIX4,ZNF850,E2F2,ZNF780B,NFAT5,SMAD4,PPARA,STAT6,MEIS1,TFAP2A,TCF21,NFIA,ETV6,KLF7,CREB3L2,MAF,SIX2,RUNX1,NFIC,KLF15,ZNF229,SOX9,SIX3,ZNF585B,PLAGL2,TFDP2,POU4F1,PAX6,ELK1,KLF6,EHF,AR,NR2E1,CEBPG,ZNF786,PAX9,FLI1,SPIB,TCF3,ZBED4,MEF2C,ZNF33B,POU2F2,EGR3,NR5A2,CSRNP3,HAND1,PBX1,NFIB,CSRNP2,ETV1,MTF1,GLIS2,NR2C2,TFCP2L1,GRHL1,MAFF,ZFP62,PRDM15,LITAF,ZFX,FOSL2,CLOCK,ELK4,FOSL1,ELF4,PRRX1,PRDM2…
GO:MF	DNA-binding transcription factor binding	GO:0140297	6.44551e-06	5.19074	479	4697	165	20183	VHL,CBX5,SMAD4,PPARA,PROX1,LCOR,TCF21,TBL1X,PPARGC1A,NFIA,CREM,CREBBP,HMGA2,RUNX1T1,PURA,PRKCB,RUNX1,HIPK2,SOX9,NUCKS1,STRN,STK4,ZNF516,TAF6,POU4F1,ELK1,AR,MAX,CEBPG,TCF3,MEF2C,KAT6A,MAPK14,PPARD,HIF1AN,TRIM32,BCL2,PARP9,MYOCD,SDR16C5,HAND1,PBX1,NOTCH2,TRIM24,PRKDC,NOC2L,ARID1A,DDX54,PITX2,FOXP1,UBXN7,PTPRT,HDAC5,PRRX1,PIAS2,RNF14,STAT5B,MDFIC,MED1,SRC,RNF25,TAF1,TP73,JUN,RXRA,YWHAZ,CRTC3,GATA4,T…
GO:MF	GTPase regulator activity	GO:0030695	2.09832e-05	4.67813	497	4697	168	20183	DENND6A,TBC1D16,NGEF,ARHGEF6,ARHGAP35,CCDC88A,RGS7,ARHGAP19,RGS6,FAM13A,STXBP5L,RAB3IP,ARRB1,RALGAPB,DOCK4,NRP1,RIMS1,RAPGEF5,SRGAP1,DNMBP,GNAQ,SGSM1,SYNGAP1,AKAP13,C12ORF74,AGAP1,RABIF,GRTP1,RAPGEF6,RAPGEF1,CYTH3,ARHGEF18,RASA1,ARHGAP23,ACAP2,DEPDC1,ARHGAP5,ELMO1,ALS2,PLEKHG4B,FGD4,ADRB1,RAP1GAP2,TBC1D15,RASGRF2,SOS1,OCRL,CPEB2,IQSEC1,GARNL3,HERC2,ARHGAP28,RABGAP1L,WDR41,WNT11,RASGRP3,ARHGEF17,A…
GO:MF	nucleoside-triphosphatase regulator activity	GO:0060589	2.09832e-05	4.67813	497	4697	168	20183	DENND6A,TBC1D16,NGEF,ARHGEF6,ARHGAP35,CCDC88A,RGS7,ARHGAP19,RGS6,FAM13A,STXBP5L,RAB3IP,ARRB1,RALGAPB,DOCK4,NRP1,RIMS1,RAPGEF5,SRGAP1,DNMBP,GNAQ,SGSM1,SYNGAP1,AKAP13,C12ORF74,AGAP1,RABIF,GRTP1,RAPGEF6,RAPGEF1,CYTH3,ARHGEF18,RASA1,ARHGAP23,ACAP2,DEPDC1,ARHGAP5,ELMO1,ALS2,PLEKHG4B,FGD4,ADRB1,RAP1GAP2,TBC1D15,RASGRF2,SOS1,OCRL,CPEB2,IQSEC1,GARNL3,HERC2,ARHGAP28,RABGAP1L,WDR41,WNT11,RASGRP3,ARHGEF17,A…
GO:MF	protein serine/threonine kinase activity	GO:0004674	2.48018e-05	4.60552	438	4697	151	20183	PPM1D,STK17B,PHKG2,WNK3,EEF2K,NEK2,NRK,CDK12,MAP2K7,SBK1,KSR2,LATS2,CDK14,DCLK2,PRKCE,CDK15,ACVR2B,MAP3K2,ADRBK2,PRKCB,CIT,GRK5,HIPK2,STK4,PRKD3,BRD4,ICK,STK38L,PDIK1L,MELK,BMPR2,AKT3,TRPM6,DCLK1,PDK3,AAK1,VRK2,BMPR1B,MAPK14,AKAP13,PIM3,PRKAA2,RPS6KA6,MAP3K9,TAOK1,ACVR1C,CAMK2A,DYRK1A,TAOK2,WNK1,TTN,PRPF4B,PRKDC,CDK9,PRKG1,STK24,BRSK2,DSTYK,SNRK,CDC42BPA,SIK3,SLK,STK33,CDK19,TAF1,RPS6KL1,CPNE3,MA…
GO:MF	protein serine kinase activity	GO:0106310	6.61853e-05	4.17924	360	4697	127	20183	STK17B,WNK3,NEK2,NRK,CDK12,MAP2K7,SBK1,KSR2,LATS2,CDK14,DCLK2,PRKCE,CDK15,MAP3K2,PRKCB,CIT,HIPK2,STK4,PRKD3,ICK,STK38L,PDIK1L,MELK,AKT3,TRPM6,DCLK1,AAK1,VRK2,MAPK14,PIM3,PRKAA2,RPS6KA6,MAP3K9,TAOK1,CAMK2A,DYRK1A,TAOK2,WNK1,TTN,PRPF4B,PRKDC,CDK9,PRKG1,STK24,BRSK2,DSTYK,SNRK,CDC42BPA,SIK3,SLK,STK33,CDK19,TAF1,RPS6KL1,MAP3K13,STK32B,AURKC,DAPK2,CSNK1D,STK39,NEK1,CAMKK2,CSNK1G3,PAK6,CASK,MAPK11,CDK13…
GO:MF	protein serine/threonine/tyrosine kinase activity	GO:0004712	0.000263863	3.57862	446	4697	149	20183	STK17B,WNK3,NEK2,NRK,CDK12,MAP2K7,SBK1,KSR2,EPHA3,LATS2,CDK14,DCLK2,PRKCE,CDK15,ACVR2B,MAP3K2,PRKCB,CIT,HIPK2,STK4,PRKD3,ICK,STK38L,PDIK1L,MELK,AKT3,TRPM6,NTRK2,FLT1,DCLK1,ERBB4,AAK1,VRK2,MAPK14,PIM3,INSR,PRKAA2,RPS6KA6,MAP3K9,TAOK1,CAMK2A,DYRK1A,TAOK2,WNK1,TTN,PRPF4B,PRKDC,CDK9,PRKG1,STK24,BRSK2,DSTYK,SNRK,CDC42BPA,ITK,SIK3,SLK,ERBB3,SRC,STK33,CDK19,TAF1,RPS6KL1,MAP3K13,STK32B,AURKC,DAPK2,CSNK1D…
GO:MF	phosphatidylinositol binding	GO:0035091	0.000398778	3.39927	270	4697	98	20183	GSDMA,PHLDA1,EEA1,CCDC88A,FUNDC2,VPS36,SNX20,RPH3A,AMER1,WDR45B,TOM1L2,SNX29,SNX27,GAP43,FRMPD4,PITPNA,MAPKAP1,SNX30,SNX1,HIP1,SH3PXD2A,SAP30L,SESTD1,PLEKHA4,ARFIP2,CYTH3,AMER3,GGA2,C2CD2L,PLCD1,ZCCHC14,LANCL2,TNFAIP8L3,STAM,SNX9,PITPNC1,VEPH1,DAPP1,PLEKHN1,OGT,GSN,KCNQ1,WIPI1,PLD1,PLA2G4A,KRIT1,STAM2,DENND1B,PIK3C2G,ESYT3,TTPAL,PLEKHA5,RACGAP1,ITPR1,ARHGAP9,SNX19,GAB2,LAPTM4B,SH3YL1,SNX4,PHLDA3,…
GO:MF	DNA-binding transcription repressor activity	GO:0001217	0.00060145	3.2208	324	4697	113	20183	FOXK1,PAX4,PPARA,PROX1,SNAI2,TFAP2A,TCF21,TBX15,CREM,ETV6,MNT,RARA,KLF12,MXD1,VAX1,HOXB8,ZEB2,PATZ1,NR2F6,POU4F1,PAX6,NR2E1,MAX,ARX,TCF3,PEG3,PPARD,ZNF587B,ZNF20,ZNF440,GZF1,HAND1,KLF8,MXD3,ZBTB6,ZNF566,PITX2,TRPS1,FOXP1,ZNF10,PRRX1,PRDM2,SOX6,FOXK2,FOXP2,HIC2,JUN,TBX21,ATF3,INSM2,ZNF148,NACC2,HOXB13,HSF1,ZNF398,BCL6B,IKZF5,SKI,CC2D1B,ZBTB8A,YY1,ZNF25,NR3C1,BHLHE40,ZNF69,ZNF550,ZBTB7A,PLAGL1,ZNF5…
GO:MF	protein serine/threonine phosphatase activity	GO:0004722	0.000628074	3.20199	109	4697	48	20183	PPM1D,PPM1K,DUSP7,CPPED1,PDP2,PPM1E,SSH2,DUSP19,PPP2R1A,EPM2A,MTMR3,PPP1R3D,LRRC2,DUSP5,PPP6C,CDC14B,CTDSP1,PPM1A,MTMR14,PPP4C,PPM1F,PPP1R3C,DUSP13,DUSP10,CTDSPL2,DUSP4,MTMR4,PTPMT1,DUSP3,PPTC7,CTDSPL,PDP1,CTDSP2,PPM1M,DUSP8,DUSP6,PPM1B,CDC14A,PPA2,PPP1CB,DUSP9,PPM1H,PHLPP2,EYA1,PTEN,PPP2CB,UBLCP1,PPP3R1
GO:MF	GTPase activator activity	GO:0005096	0.000737478	3.13225	287	4697	102	20183	TBC1D16,ARHGEF6,ARHGAP35,RGS7,ARHGAP19,RGS6,FAM13A,STXBP5L,ARRB1,RALGAPB,DOCK4,NRP1,SRGAP1,GNAQ,SGSM1,SYNGAP1,AGAP1,GRTP1,RASA1,ARHGAP23,ACAP2,DEPDC1,ARHGAP5,ALS2,RAP1GAP2,TBC1D15,SOS1,OCRL,GARNL3,ARHGAP28,RABGAP1L,WNT11,RASGRP3,ARHGAP17,ECT2,JUN,RP2,ARHGAP40,TBC1D8B,SRGAP2,RGS1,ARHGAP31,ELMOD2,DLC1,LLGL2,RASA4,USP6NL,VAV3,ARFGAP1,ASAP2,ARHGAP26,TBC1D22A,GAPVD1,ADPRH,ARHGEF15,RACGAP1,NCKAP1L,RIN2…
GO:MF	phospholipid binding	GO:0005543	0.000857158	3.06694	465	4697	152	20183	GSDMA,PCYT1B,PHLDA1,DGKA,EEA1,ARHGAP35,CCDC88A,SNCA,FUNDC2,MAP1B,VPS36,SNX20,RPH3A,AMER1,WDR45B,GRK5,TOM1L2,SNX29,SNX27,GAP43,FRMPD4,PITPNA,MAPKAP1,SNX30,SNX1,HIP1,SH3PXD2A,EPDR1,AGAP1,SAP30L,SESTD1,PTAFR,PACSIN1,OPA1,PLEKHA4,ARFIP2,RAPGEF6,CYTH3,NR5A2,AMER3,GGA2,PCLO,C2CD2L,ABCA1,PLCD1,CPNE8,ZCCHC14,GPR12,LANCL2,TNFAIP8L3,STAM,SNX9,PITPNC1,VEPH1,DAPP1,SPTBN1,SPTB,PLEKHN1,OGT,CPNE3,GSN,SPTBN4,F3,…
GO:MF	tubulin binding	GO:0015631	0.000860713	3.06514	379	4697	128	20183	TRAF3IP1,BLOC1S2,JAKMIP2,LRPPRC,CCDC88A,EFHC1,SNCA,MAP4,DCLK2,BIRC5,MAP1B,PARK2,CCSER2,DCX,KATNAL1,KIF1B,MAP2,DPYSL2,FMN1,MAP6,NAV3,C9ORF24,CAV3,ARL3,VAPB,JAKMIP1,STMN1,KIF21B,STMN2,MTUS2,FBXW11,SKA1,HAUS4,OPA1,CEP44,SPAST,MID2,TAOK1,DYRK1A,TPR,KIF6,BRCA1,KIF1C,HDGFRP3,DNM2,DIXDC1,EML4,NIN,BCL2L11,KIF3A,KATNAL2,APC2,ARL4C,TBCEL,TPPP,KIF5C,TUBGCP3,PAFAH1B1,TPX2,PRNP,KIF2A,RAB11FIP5,HOOK1,REEP3,FHD…
GO:MF	phosphoric ester hydrolase activity	GO:0042578	0.00135988	2.8665	382	4697	128	20183	PDE6B,PPM1D,ENPP1,PPM1K,NT5DC3,DUSP7,EYA3,CPPED1,STYX,PDE3A,PDP2,PDE6A,PPM1E,SSH2,MTMR9,PPP1R3B,HMOX1,MDP1,FAN1,DUSP19,MPPED2,PDE7A,MTMR7,PPP2R1A,PTPRB,PTPN11,SYNJ1,EPM2A,NANP,PLCD1,GPLD1,OCRL,EYA4,PPP4R1,PLD6,PTPRT,G6PC2,PDE5A,PLCH1,MTMR3,IMPAD1,PPP1R3E,PPP1R3D,LPIN3,PLCB4,MTMR10,LRRC2,PDIA3,PLCG1,PTPN14,PDE1A,HDDC3,DUSP5,PLD1,PPP6C,CDC14B,PFKFB4,CTDSP1,PPM1A,MTMR14,PPP4C,PTPRD,PTPN4,PTPRF,INPP4…
GO:MF	DNA-binding transcription repressor activity, RNA polymerase II-specific	GO:0001227	0.00178754	2.74774	320	4697	110	20183	FOXK1,PAX4,PPARA,PROX1,SNAI2,TFAP2A,TCF21,TBX15,CREM,ETV6,MNT,KLF12,MXD1,VAX1,HOXB8,ZEB2,PATZ1,NR2F6,POU4F1,PAX6,NR2E1,MAX,ARX,TCF3,PEG3,PPARD,ZNF587B,ZNF20,ZNF440,GZF1,HAND1,KLF8,MXD3,ZBTB6,ZNF566,PITX2,TRPS1,FOXP1,ZNF10,PRRX1,PRDM2,FOXK2,FOXP2,HIC2,JUN,TBX21,ATF3,INSM2,ZNF148,NACC2,HOXB13,HSF1,ZNF398,BCL6B,IKZF5,SKI,CC2D1B,ZBTB8A,YY1,ZNF25,NR3C1,BHLHE40,ZNF69,ZNF550,ZBTB7A,PLAGL1,ZNF512B,ZNF674…
GO:MF	RNA polymerase II-specific DNA-binding transcription factor binding	GO:0061629	0.00215825	2.6659	353	4697	119	20183	SMAD4,PPARA,PROX1,LCOR,TCF21,PPARGC1A,CREBBP,HMGA2,PRKCB,HIPK2,STRN,STK4,TAF6,POU4F1,ELK1,AR,TCF3,MEF2C,KAT6A,MAPK14,PPARD,HIF1AN,TRIM32,PARP9,MYOCD,SDR16C5,HAND1,NOTCH2,TRIM24,PRKDC,ARID1A,DDX54,PITX2,FOXP1,UBXN7,PTPRT,HDAC5,PRRX1,PIAS2,RNF14,STAT5B,MDFIC,MED1,SRC,RNF25,TAF1,TP73,JUN,RXRA,GATA4,TMF1,MEF2D,BBS7,ADD1,HSF1,SMARCE1,WIPI1,MEF2A,ARNT2,BBS10,PPARGC1B,GTF2I,PITX1,NKX3-1,FIZ1,ZBTB8A,PRMT…
GO:MF	actin binding	GO:0003779	0.00267411	2.57282	448	4697	145	20183	SYNPO2,TNNI1,NCK2,MYH14,CCDC88A,SYNPO,SNCA,TLN2,PKNOX2,EPB41L1,PRKCE,MAP1B,CDK5R2,PARK2,TRIOBP,PPP1R9A,FMN1,WASF3,SSH2,FHOD3,STK38L,HIP1,BAIAP2L1,CNN1,NF2,SNTB2,DIAPH3,DYRK1A,AJUBA,PARVG,XIRP2,TTN,KCNMA1,ABLIM1,DIXDC1,MYRIP,FGD4,CYFIP1,PDLIM3,PDLIM5,TMOD2,KLHL3,IMPACT,BLOC1S6,P4HB,SPTBN1,AIF1,PHACTR2,TPM3,MYO5B,MPRIP,SYNE2,SPTB,MYO19,ARPC5,XIRP1,GSN,SPTBN4,ADD1,MYO16,CAP1,HNRNPU,MTSS1,CLMN,TMSB4Y…
GO:MF	phosphoprotein phosphatase activity	GO:0004721	0.0034011	2.46838	186	4697	70	20183	PPM1D,PPM1K,DUSP7,EYA3,CPPED1,STYX,PDP2,PPM1E,SSH2,PPP1R3B,MDP1,DUSP19,MTMR7,PPP2R1A,PTPRB,PTPN11,EPM2A,EYA4,PPP4R1,PTPRT,MTMR3,PPP1R3E,PPP1R3D,LRRC2,PTPN14,DUSP5,PPP6C,CDC14B,CTDSP1,PPM1A,MTMR14,PPP4C,PTPRD,PTPN4,PTPRF,PTPRC,PPM1F,SBF1,PPP1R3C,DUSP13,DUSP10,CTDSPL2,DUSP4,PTPRE,MTMR4,PTPMT1,DUSP3,PPTC7,CTDSPL,PDP1,CTDSP2,PPM1M,DUSP8,DUSP6,PPM1B,CDC14A,PPA2,PPP1CB,DUSP9,PTPRJ,PTPRH,PPM1H,PHLPP2,EY…
GO:MF	small GTPase binding	GO:0031267	0.00347458	2.4591	268	4697	94	20183	RAB7A,BIRC5,ADCYAP1R1,TRIOBP,RPH3A,TNPO3,IPO9,DOCK4,RIMS1,BRK1,ABI2,MAPKAP1,RASSF5,SGSM1,AKAP13,RIMS2,ARFIP2,RAPGEF6,DIAPH3,GGA2,ODF2,ABCA1,ALS2,MYRIP,EXOC5,FGD4,CYFIP1,RAB8A,KIF3A,OCRL,RIMS3,STRIP1,RABGAP1L,PEX5L,RASGRP3,ECT2,MYO5B,EXPH5,RIMS4,CDC42EP4,SRGAP2,GOLGA4,FGD6,MYO5A,RAB11FIP5,USP6NL,IPO5,DENND1B,GAPVD1,DVL3,SYTL4,C9ORF72,RIN2,USP33,TNPO2,SIKE1,KIF3B,DAAM1,RHOH,TBC1D20,ERC1,ARHGAP1,RAB…
GO:MF	transcription coactivator activity	GO:0003713	0.00382316	2.41758	286	4697	99	20183	TRIM5,USP22,TRIM13,RUVBL1,RAP2C,PPARGC1A,CREBBP,ARRB1,PRKCB,HIPK2,ATXN7L3,NUCKS1,BRD4,TAF6,ELK1,PHF2,SMARCC2,KAT6A,TRIM14,TRIM32,MYOCD,MID2,DYRK1A,TRIM24,BRCA1,RQCD1,ARID1A,RBPMS,TAF5L,WWTR1,RNF14,LPIN3,MED1,TDRD3,TMF1,YAF2,SMARCE1,MED23,SMARCC1,MYSM1,PPARGC1B,FIZ1,RRP1B,TRIM38,FGF2,IRF4,TADA2B,MED12L,PRMT2,PER2,BCL9L,SS18L1,UBE2L3,MTDH,SETD3,SMARCA2,TRIM37,PML,SIRT1,PBXIP1,TADA3,ABL1,SMARCD1,KDM…
GO:MF	GDP binding	GO:0019003	0.00695223	2.15788	71	4697	33	20183	RAB7A,RAB9B,RAP2C,RAB5B,ARL3,RAB3B,RAB8A,GEM,RALB,RAB8B,DIRAS2,ARF6,NRAS,GNAI3,MRAS,RAB22A,RAP2B,RAB11B,RAB14,RIT2,RAB10,RAB18,RERG,RAP2A,RAB27B,RAB5C,RAB31,RHEB,RAB35,PCK1,RAB21,RRAS2,RIT1
GO:MF	GTPase binding	GO:0051020	0.00853971	2.06856	298	4697	101	20183	RAB7A,BIRC5,ADCYAP1R1,TRIOBP,RPH3A,TNPO3,IPO9,DOCK4,RIMS1,BRK1,POU4F1,ABI2,MAPKAP1,RASSF5,SGSM1,AKAP13,RIMS2,ARFIP2,RAPGEF6,RASA1,YBX1,DIAPH3,GGA2,ODF2,ABCA1,ALS2,MYRIP,EXOC5,FGD4,CYFIP1,RAB8A,KIF3A,OCRL,RIMS3,STRIP1,RABGAP1L,PEX5L,RASGRP3,SPTBN1,ECT2,MYO5B,FNBP1L,EXPH5,RIMS4,CDC42EP4,SRGAP2,GOLGA4,FGD6,MYO5A,RAB11FIP5,USP6NL,IPO5,DENND1B,GAPVD1,DVL3,SYTL4,C9ORF72,RIN2,USP33,TNPO2,SIKE1,KIF3B,DAA…
GO:MF	secondary active transmembrane transporter activity	GO:0015291	0.0122995	1.91011	237	4697	83	20183	SLC9A7,SLC24A4,SLCO4C1,CLCN3,SLC16A4,SLC7A11,SLC23A2,SLC16A7,SLC35E3,MCU,SLC5A5,SLC16A9,SLC46A2,SLC25A17,SLC39A8,CLCN4,SLC24A2,SLCO1A2,SLC37A2,SLCO2A1,SLC24A3,SLC45A3,SLC16A8,SLC6A14,SLC5A7,SLC26A7,SLC26A2,SLC35E2B,SLC6A9,SLC1A2,SLC26A9,SLC5A1,SLC5A3,CTNS,SLC1A1,SLC35D1,SLC26A8,SLC9A4,SLC39A14,SLC2A10,SLC6A19,SLC11A2,SLC6A1,SLC36A1,SLC7A6,SLC26A4,SLC4A10,SLC4A8,CLCN5,SLC6A6,SLC26A1,SLC17A6,SLC11A…
GO:MF	microtubule binding	GO:0008017	0.0183618	1.73608	271	4697	92	20183	TRAF3IP1,JAKMIP2,LRPPRC,CCDC88A,MAP4,DCLK2,BIRC5,MAP1B,CCSER2,DCX,KATNAL1,KIF1B,MAP2,DPYSL2,FMN1,MAP6,NAV3,ARL3,VAPB,JAKMIP1,KIF21B,MTUS2,FBXW11,SKA1,HAUS4,OPA1,CEP44,SPAST,MID2,KIF6,KIF1C,HDGFRP3,DNM2,EML4,NIN,BCL2L11,KIF3A,KATNAL2,APC2,TPPP,KIF5C,TUBGCP3,PAFAH1B1,TPX2,PRNP,KIF2A,HOOK1,REEP3,FHDC1,KRIT1,MAPRE2,STARD9,RAB11A,RACGAP1,CCDC88C,STRBP,KATNBL1,MAP9,EML1,KIF3B,STIM1,RAE1,REEP1,KIF24,HAU…
GO:MF	phosphatidylinositol phosphate binding	GO:1901981	0.018719	1.72772	174	4697	64	20183	GSDMA,PHLDA1,FUNDC2,VPS36,SNX20,RPH3A,AMER1,WDR45B,SNX27,GAP43,FRMPD4,MAPKAP1,HIP1,SH3PXD2A,SAP30L,SESTD1,PLEKHA4,ARFIP2,CYTH3,AMER3,PLCD1,LANCL2,VEPH1,DAPP1,PLEKHN1,OGT,GSN,KCNQ1,WIPI1,PLA2G4A,KRIT1,DENND1B,TTPAL,PLEKHA5,RACGAP1,ARHGAP9,GAB2,LAPTM4B,SNX4,PHLDA3,SH3PXD2B,EXOC1,PLEKHA8,AMER2,MYO10,ARAP2,ZFYVE1,MAPT,SYT9,DFNA5,PARD3,ANKFY1,OSBPL8,MYO1B,PLA2G4E,PLCB1,WIPI2,ZFYVE26,ANXA8,RAB35,ZFYVE2…
GO:MF	PDZ domain binding	GO:0030165	0.0257611	1.58904	84	4697	36	20183	ACOX1,CLCN3,PARK2,ATP2B2,DOCK4,CIT,PLEKHA2,SHISA9,FZD4,ADRB1,PSEN1,CXADR,NKD1,ATP2B3,FZD2,LLGL2,TGFBR3,ATP2B4,CCDC88C,FZD3,ERC1,GNG12,NLGN1,BAIAP2,ADAM17,KIDINS220,LPAR1,CADM1,SSTR2,SLC22A4,CRIPT,PTEN,RAPGEF2,SRR,MPP2,TMEM88
GO:MF	SMAD binding	GO:0046332	0.0271402	1.56639	78	4697	34	20183	SMAD9,SMAD4,HMGA2,PURA,HIPK2,PAX6,AXIN2,BMPR1B,MYOCD,USP15,JUN,GATA4,COL1A2,MEF2A,SKI,PPM1A,TGFBR3,YY1,SMURF2,ZBTB7A,PML,TGFBR2,ACVR1B,RANBP3,IPO7,DAB2,SMAD2,DROSHA,PURB,ACVRL1,SKIL,SMURF1,SMAD3,ZMIZ1
GO:MF	metal ion transmembrane transporter activity	GO:0046873	0.0371184	1.43041	436	4697	136	20183	KCNMB4,SLC9A7,SLC24A4,AQP1,KCNK10,SLC31A1,GRIN2A,KCNC1,ATP2B2,CACNG2,CACNA1I,KCNQ3,SLC23A2,SCN4B,TRPM6,MCU,KCNN3,SLC5A5,SLC39A8,CACNA1A,SLC24A2,TRPV5,SLC24A3,KCNJ6,CACNA1E,NIPAL4,ORAI3,SLC5A7,KCNMA1,GRIK3,SLC6A9,SLC30A5,SLC1A2,SLC30A7,SLC39A10,TRPC1,SLC25A37,CACNG8,SLC5A1,KCNJ12,LRRC55,SLC5A3,TMEM175,GRIK2,KCNS2,SLC1A1,SEC61A1,NIPA1,KCNJ13,CUL5,PSEN1,SLC9A4,SLC39A14,FKBP1B,KCNQ1,ABCC9,ATP2B3,NCS1…
GO:BP	axon development	GO:0061564	1.10252e-14	13.9576	484	4512	186	21100	PARD6B,SMAD4,ARHGAP35,IGSF9,EPHA3,NRP2,NLGN3,MAP1B,CDK5R2,EFNB2,DCX,KLF7,FLRT2,MAP2,VAX1,NRXN1,PLXNA4,DPYSL2,MAP6,GAP43,NRP1,POU4F1,PAX6,LPAR3,BMPR2,ITGA4,NTNG2,TNFRSF21,NTRK2,NR2E1,ARX,STMN1,DCLK1,CNTN5,BMPR1B,SYNGAP1,PAX2,RND2,TRIM32,BCL2,SPAST,CNTN2,DISC1,IST1,SEMA4G,SZT2,NOTCH3,PLXNA2,SEMA5A,TAOK2,NFIB,NOTCH2,ETV1,LAMA2,BDNF,PRTG,CNTN1,PTPN11,DNM2,DIXDC1,STK24,ALS2,BRSK2,EMB,NIN,CYFIP1,RAB8A,…
GO:BP	synapse organization	GO:0050808	3.70607e-14	13.4311	424	4512	167	21100	SIX4,LRRTM2,EEF2K,NGEF,CHRDL1,CLSTN2,SYNPO,SNCA,IGSF9,NFIA,NRP2,NLGN3,MAP1B,EFNB2,ZDHHC15,CACNG2,ELFN1,SLC7A11,GABRB2,FLRT2,GABRB3,SDK2,NRXN1,LZTS3,WASF3,GAP43,NRP1,FRMPD4,POU4F1,ABI2,NEGR1,NTNG2,NTRK2,LRRN1,ERBB4,GNPAT,CNTN5,MEF2C,MAPK14,SYNGAP1,DLG5,INSR,NOS1AP,CNTN2,DISC1,SEZ6,PCLO,INA,BDNF,CLSTN1,ALS2,ZNF365,CYFIP1,PDLIM5,SLITRK4,AGRN,NRG1,NPTX1,SLITRK1,LHFPL4,SPOCK2,SLC1A1,CAPRIN1,TANC1,NTN1…
GO:BP	axonogenesis	GO:0007409	2.41095e-13	12.6178	438	4512	169	21100	PARD6B,SMAD4,ARHGAP35,IGSF9,EPHA3,NRP2,NLGN3,MAP1B,CDK5R2,EFNB2,DCX,KLF7,FLRT2,MAP2,VAX1,NRXN1,PLXNA4,DPYSL2,MAP6,GAP43,NRP1,POU4F1,PAX6,LPAR3,BMPR2,ITGA4,NTNG2,NTRK2,NR2E1,ARX,STMN1,DCLK1,CNTN5,BMPR1B,SYNGAP1,PAX2,RND2,BCL2,SPAST,CNTN2,DISC1,IST1,SEMA4G,SZT2,NOTCH3,PLXNA2,SEMA5A,TAOK2,NFIB,NOTCH2,ETV1,LAMA2,BDNF,PRTG,CNTN1,PTPN11,DNM2,DIXDC1,ALS2,BRSK2,EMB,NIN,CYFIP1,RAB8A,PLXNC1,SOS1,SLITRK4,NP…
GO:BP	cell junction assembly	GO:0034329	2.95281e-12	11.5298	424	4512	162	21100	SIX4,PARD6B,OCLN,LRRTM2,EEF2K,SNAI2,CLSTN2,SNCA,TLN2,EPHA3,NLGN3,MAP1B,EFNB2,CDH6,GABRB2,FLRT2,GABRB3,SDK2,NRXN1,PEAK1,FMN1,GAP43,STRN,NRP1,POU4F1,AMOT,NEGR1,NTNG2,NTRK2,LRRN1,ERBB4,GNPAT,CNTNAP2,CNTN5,MEF2C,DLG5,CDHR3,BCL2,RAPGEF1,RHOC,TAOK2,AJUBA,PCLO,BDNF,CLDN18,CLSTN1,PKP1,GJC1,PDLIM5,SLITRK4,ITGA2,IL1B,AGRN,NPTX1,MYOC,SLK,WNT11,SLITRK1,LHFPL4,SPOCK2,SRC,ECT2,NTN1,GJA5,SETD5,SRGAP2,GREM1,ROBO…
GO:BP	modulation of chemical synaptic transmission	GO:0050804	6.39313e-12	11.1943	441	4512	166	21100	S1PR2,KCNMB4,AKAP5,ADIPOQ,LRRTM2,DLGAP4,CHRDL1,ELAVL4,CLSTN2,SNCA,STXBP5L,GRID1,NLGN3,GRIN2A,PRKCE,MAP1B,PARK2,CACNG2,RARA,ZDHHC3,SLC7A11,BTBD9,PRKCB,APBA1,NRXN1,EIF4EBP2,PPP1R9A,MCTP2,RIMS1,SORCS3,NTNG2,SHISA9,NTRK2,NR2E1,TSHZ3,MEF2C,SYNGAP1,CACNA1A,SLC24A2,RIMS2,CA2,CNTN2,DISC1,KMO,YWHAG,CAMK2A,LAMA2,BDNF,CLSTN1,CPLX4,ADRA2A,GRIK3,CYFIP1,RAB8A,RASGRF2,IL1B,CACNG8,RIMS3,NPTX1,DLGAP2,GRIK2,SRC,SL…
GO:BP	regulation of trans-synaptic signaling	GO:0099177	8.10736e-12	11.0911	442	4512	166	21100	S1PR2,KCNMB4,AKAP5,ADIPOQ,LRRTM2,DLGAP4,CHRDL1,ELAVL4,CLSTN2,SNCA,STXBP5L,GRID1,NLGN3,GRIN2A,PRKCE,MAP1B,PARK2,CACNG2,RARA,ZDHHC3,SLC7A11,BTBD9,PRKCB,APBA1,NRXN1,EIF4EBP2,PPP1R9A,MCTP2,RIMS1,SORCS3,NTNG2,SHISA9,NTRK2,NR2E1,TSHZ3,MEF2C,SYNGAP1,CACNA1A,SLC24A2,RIMS2,CA2,CNTN2,DISC1,KMO,YWHAG,CAMK2A,LAMA2,BDNF,CLSTN1,CPLX4,ADRA2A,GRIK3,CYFIP1,RAB8A,RASGRF2,IL1B,CACNG8,RIMS3,NPTX1,DLGAP2,GRIK2,SRC,SL…
GO:BP	regulation of synapse structure or activity	GO:0050803	1.26926e-11	10.8964	212	4512	96	21100	SIX4,LRRTM2,EEF2K,NGEF,CLSTN2,SNCA,IGSF9,NRP2,NLGN3,ZDHHC15,SLC7A11,FLRT2,NRXN1,LZTS3,FRMPD4,ABI2,NEGR1,NTNG2,NTRK2,LRRN1,MEF2C,MAPK14,SYNGAP1,DLG5,DISC1,BDNF,CLSTN1,CYFIP1,PDLIM5,SLITRK4,AGRN,NPTX1,SLITRK1,LHFPL4,CAPRIN1,NTN1,YWHAZ,SETD5,ROBO2,PAFAH1B1,ASIC2,PRNP,DKK1,ABHD17B,PTPRD,SLITRK2,DTNBP1,NEUROD2,ARF6,CLSTN3,ARHGEF15,THBS2,SHANK2,SLC17A6,HOMER1,SLITRK6,OXTR,TANC2,ARHGAP44,ABL1,SLC17A8,TL…
GO:BP	regulation of nervous system development	GO:0051960	2.91006e-11	10.5361	437	4512	163	21100	GPR37L1,LRRTM2,EEF2K,CLSTN2,ITGAX,NLGN3,MAP1B,RARA,FLRT2,MAP2,VAX1,NRXN1,PLXNA4,MAP6,WASF3,NRP1,DLX1,TENM4,POU4F1,PAX6,NAP1L1,LPAR3,BMPR2,TNFRSF21,NTRK2,NR2E1,LRRN1,TMEM98,SYNGAP1,DLG5,IL6ST,RND2,TRIM32,NF2,DISC1,IST1,SEMA4G,PLXNA2,SEMA5A,BDNF,PRTG,CLSTN1,B2M,SYNJ1,DIXDC1,GORASP1,ZNF365,NIN,CYFIP1,PLXNC1,SLITRK4,IL1B,AGRN,ZNF488,CDKN2B,SLITRK1,TPPP,FSTL4,SEMA4F,CAPRIN1,NTN1,TP73,PLXNA1,PSEN1,MAP3…
GO:BP	dendrite development	GO:0016358	1.13492e-10	9.94504	234	4512	101	21100	EEF2K,NCK2,NGEF,ELAVL4,IGSF9,DGKG,MAP1B,ZDHHC15,DCX,KLF7,FAT3,MAP2,LZTS3,MAP6,STRN,NRP1,ABI2,NR2E1,DCLK1,MEF2C,SYNGAP1,DLG5,PACSIN1,DISC1,CAMK2A,TAOK2,SEZ6,IGF2BP1,PRKG1,GORASP1,ZNF365,CYFIP1,PDLIM5,IQSEC1,FSTL4,CAPRIN1,NTN1,PSEN1,DCDC2,SRGAP2,HECW2,PAFAH1B1,MEF2A,SDK1,SLC11A2,SEMA3A,PTPRD,DTNBP1,ARF6,FBXO31,SS18L1,ABI1,CAMK1D,RBFOX2,DCC,SULT4A1,TANC2,BCL11A,ARHGAP44,ABL1,ARF4,NEDD4,DBN1,NLGN1,CU…
GO:BP	regulation of synapse organization	GO:0050807	1.2989e-10	9.88642	206	4512	92	21100	SIX4,LRRTM2,EEF2K,NGEF,CLSTN2,SNCA,IGSF9,NRP2,NLGN3,ZDHHC15,SLC7A11,FLRT2,NRXN1,LZTS3,FRMPD4,ABI2,NEGR1,NTNG2,NTRK2,LRRN1,MEF2C,MAPK14,DLG5,DISC1,BDNF,CLSTN1,CYFIP1,PDLIM5,SLITRK4,AGRN,NPTX1,SLITRK1,LHFPL4,CAPRIN1,NTN1,YWHAZ,SETD5,ROBO2,PAFAH1B1,ASIC2,PRNP,DKK1,ABHD17B,PTPRD,SLITRK2,DTNBP1,NEUROD2,ARF6,CLSTN3,ARHGEF15,THBS2,SHANK2,HOMER1,SLITRK6,OXTR,TANC2,ARHGAP44,ABL1,TLR2,ARF4,GPC6,NEDD4,DBN1,…
GO:BP	renal system development	GO:0072001	1.73534e-10	9.76062	314	4512	125	21100	TRAF3IP1,SGPL1,SIX4,ADIPOQ,SMAD4,PROX1,GDF6,BASP1,TFAP2A,TCF21,NFIA,TRAF3IP2,EFNB2,RARA,ACVR2B,GFRA1,AMER1,SIX2,KLF15,FMN1,SOX9,NRP1,WNT2B,ADAMTS1,SIM1,ARL3,ERBB4,ANGPT1,ADAMTS6,IL6R,ANKS6,MEF2C,PAX2,DLG5,FAT4,NUP133,BCL2,MYOCD,GZF1,NOTCH3,PBX1,HOXA11,WNT9B,FGF1,NOTCH2,PCSK5,HMGCS2,AP2B1,FBN1,GLIS2,PKHD1,BCL2L11,PROM1,KLHL3,WWTR1,CFLAR,WNT11,AGTR1,SEC61A1,TP73,GPC3,ENPEP,VANGL2,AGTR2,GREM1,ROBO2,…
GO:BP	regulation of neuron projection development	GO:0010975	1.82223e-10	9.7394	431	4512	159	21100	ARSB,EEF2K,NGEF,ELAVL4,ARHGAP35,CCDC88A,EPHA3,DGKG,MAP1B,EFNB2,ZDHHC15,CREB3L2,FAT3,MAP2,LZTS3,PLXNA4,DPYSL2,MAP6,NRP1,ABI2,LPAR3,BMPR2,NEGR1,NTNG2,NTRK2,NR2E1,TRIM67,STMN2,SYNGAP1,PACSIN1,RND2,SETX,RAPGEF1,CNTN2,DISC1,IST1,FUT9,SEMA4G,PLXNA2,SEMA5A,SEZ6,BDNF,CNTN1,B2M,DIXDC1,STK24,BRSK2,GORASP1,ZNF365,NIN,CYFIP1,PLXNC1,PDLIM5,PRRX1,CFLAR,PPP2R5B,SLITRK1,FSTL4,SEMA4F,CAPRIN1,NTN1,PLXNA1,PSEN1,MAP…
GO:BP	urogenital system development	GO:0001655	4.53287e-10	9.34363	355	4512	136	21100	TRAF3IP1,SGPL1,SIX4,ADIPOQ,SMAD4,PROX1,GDF6,BASP1,TFAP2A,TCF21,NFIA,TRAF3IP2,EFNB2,RARA,ACVR2B,GFRA1,AMER1,SIX2,KLF15,FMN1,SOX9,NRP1,WNT2B,ADAMTS1,SIM1,ARL3,AR,ERBB4,ANGPT1,ADAMTS6,IL6R,ANKS6,MEF2C,PAX2,DLG5,FAT4,NUP133,PRLR,BCL2,MYOCD,GZF1,NOTCH3,PBX1,HOXA11,WNT9B,FGF1,NOTCH2,PCSK5,HMGCS2,AP2B1,FBN1,GLIS2,PKHD1,BCL2L11,PROM1,KLHL3,WWTR1,CFLAR,WNT11,AGTR1,SEC61A1,TP73,GPC3,ENPEP,VANGL2,AGTR2,CDKN…
GO:BP	kidney development	GO:0001822	5.77285e-10	9.23861	305	4512	121	21100	TRAF3IP1,SGPL1,SIX4,ADIPOQ,SMAD4,PROX1,GDF6,BASP1,TFAP2A,TCF21,TRAF3IP2,EFNB2,RARA,ACVR2B,GFRA1,AMER1,SIX2,KLF15,FMN1,SOX9,NRP1,WNT2B,ADAMTS1,SIM1,ARL3,ERBB4,ANGPT1,ADAMTS6,IL6R,ANKS6,MEF2C,PAX2,DLG5,FAT4,NUP133,BCL2,GZF1,NOTCH3,PBX1,HOXA11,WNT9B,FGF1,NOTCH2,PCSK5,HMGCS2,AP2B1,FBN1,GLIS2,PKHD1,BCL2L11,PROM1,KLHL3,WWTR1,CFLAR,WNT11,AGTR1,SEC61A1,TP73,GPC3,ENPEP,VANGL2,AGTR2,GREM1,ROBO2,NPNT,CASP9,…
GO:BP	positive regulation of cellular component biogenesis	GO:0044089	6.02753e-10	9.21986	497	4512	176	21100	SYNPO2,OCLN,LRRTM2,EEF2K,NCK2,TLR4,ARHGAP35,RAB7A,CCDC88A,CLSTN2,SYNPO,SNCA,NLGN3,PRKCE,MAP1B,FLRT2,NRXN1,PPM1E,FMN1,SOX9,NRP1,BRK1,NAV3,AMOT,ABI2,CAV3,SNX30,NTRK2,LRRN1,BAIAP2L1,CNTNAP2,MSTN,DLG5,PIP4K2B,NF2,RHOC,AJUBA,BDNF,CLSTN1,TPR,AKIRIN1,ABCA1,DNM2,SETDB1,F2RL1,NIN,CYFIP1,BCL2L11,SLITRK4,MPHOSPH8,AGRN,ZNF304,CLRN1,NRG1,MYOC,RICTOR,RALB,WNT11,STAM,SNX9,PPP2R5B,SLITRK1,SRC,TPPP,FNBP1L,CD47,CD…
GO:BP	regulation of cell development	GO:0060284	6.02753e-10	9.21986	497	4512	176	21100	GPR37L1,S1PR2,ADIPOQ,SMAD4,EEF2K,C9ORF47,SPRY4,MAP1B,TRIOBP,IGF1,PDE3A,MAP2,VAX1,PLXNA4,NPPC,MAP6,NRP1,DLX1,TENM4,POU4F1,PAX6,NAP1L1,LPAR3,BMPR2,CAV3,NTRK2,NR2E1,AXIN2,TMEM98,SYNGAP1,IL6ST,RND2,TRIM32,NF2,BCL2,DISC1,IST1,SEMA4G,PLXNA2,SEMA5A,HOXA11,NOTCH2,BDNF,PRTG,CLDN18,FBN1,FBXW7,SIGLEC15,B2M,PRKDC,SYNJ1,DNM2,DIXDC1,GORASP1,ZNF365,NIN,CYFIP1,PLXNC1,CLOCK,IL1B,ZNF488,PDE5A,MYOC,CDKN2B,SLITRK1,F…
GO:BP	regulation of developmental growth	GO:0048638	6.62292e-10	9.17895	319	4512	125	21100	SGPL1,SIX4,JARID2,PPARA,PROX1,PLAC8,BASP1,IGF2,LATS2,MAP1B,PARK2,IGF1,SLC23A2,FLVCR1,MAP2,PLXNA4,NPPC,DPYSL2,RUNX1,NRP1,STK4,RIMS1,LPAR3,BMPR2,CAV3,AR,ARX,ERBB4,MSTN,MEF2C,MAPK14,PPARD,INSR,RIMS2,RND2,BCL2,DISC1,IST1,SEMA4G,SEMA5A,BDNF,DNM2,ADRB1,CYFIP1,BCL2L11,CELF1,AGRN,NRG1,WWC3,STAT5B,OLFM1,FSTL4,SEMA4F,NTN1,TP73,MAP3K13,NKD1,SPTBN4,CDKN1B,GOLGA4,PAFAH1B1,FGF2,SEMA3A,TGFBR3,YY1,DIP2B,ZMPSTE24…
GO:BP	Ras protein signal transduction	GO:0007265	2.38499e-09	8.62251	348	4512	132	21100	RAB33B,CBL,SCAI,ARHGAP35,RAB9B,RAP2C,KSR2,SPRY4,IGF1,ARRB1,NRP1,BRK1,RAPGEF5,ABI2,MAPKAP1,TRIM67,STMN1,SYNGAP1,AKAP13,RAPGEF6,RAPGEF1,CYTH3,ARHGEF18,RASA1,GNA12,P2RY8,NOTCH2,ABCA1,ARHGAP5,ADRA2A,DHCR24,ELMO1,DNM2,SETDB1,ALS2,F2RL1,CYFIP1,RASGRF2,SOS1,IQSEC1,ZNF304,MYOC,RALB,RASGRP3,AGTR1,ARHGAP17,RHOV,AIF1,NTN1,JUN,SPRY3,OGT,RREB1,COL1A2,CDC42EP4,GNA13,KITLG,DLC1,FBXO8,RALGPS2,PLD1,RASA4,CUL3,FGF…
GO:BP	synapse assembly	GO:0007416	2.40887e-09	8.61819	183	4512	82	21100	SIX4,LRRTM2,EEF2K,CLSTN2,SNCA,NLGN3,MAP1B,EFNB2,GABRB2,FLRT2,GABRB3,SDK2,NRXN1,GAP43,POU4F1,NEGR1,NTNG2,NTRK2,LRRN1,ERBB4,GNPAT,CNTN5,MEF2C,DLG5,PCLO,BDNF,CLSTN1,PDLIM5,SLITRK4,AGRN,NPTX1,SLITRK1,LHFPL4,SPOCK2,NTN1,SETD5,SRGAP2,ROBO2,FZD5,ASIC2,ADD2,SDK1,DKK1,PTPRD,SLITRK2,ARF6,CLSTN3,THBS2,NLGN4Y,SHANK2,SLITRK6,OXTR,TLR2,GPC6,NLGN1,IL1RAP,DNM3,NLGN4X,MAPT,IGFN1,LGI2,PCDH17,FLRT3,BHLHB9,DNER,SEMA…
GO:BP	neurotransmitter transport	GO:0006836	6.00441e-09	8.22153	211	4512	90	21100	STX11,KCNMB4,SNCA,STXBP5L,PARK2,NAPB,RPH3A,NOS1,PRKCB,APBA1,NRXN1,MCTP2,RIMS1,LIN7C,DNAJC5,MEF2C,RIMS2,KMO,CAMK2A,SYN2,PCLO,RAB3B,SLC5A7,SV2B,CPLX4,ADRA2A,SYNJ1,SLC6A9,SLC1A2,RIMS3,BLOC1S6,SLC1A1,PSEN1,HTR2A,RIMS4,BACE1,ERC2,BAIAP3,SLC29A4,STX3,SLC6A1,ITGB3,CASK,DTNBP1,CADPS2,PER2,SLC4A8,SNAP23,SLC6A6,NF1,SLC17A6,GFAP,ADCY1,SV2C,SLC6A4,SLC17A8,ATP1A2,SYT4,PIP5K1C,NLGN1,TACR2,TOR1A,GSK3B,SLC6A15,P…
GO:BP	vesicle-mediated transport in synapse	GO:0099003	2.63679e-08	7.57892	206	4512	87	21100	STX11,SNCA,CLCN3,STXBP5L,NLGN3,EFNB2,NAPB,BTBD9,PRKCB,VAMP4,APBA1,NRXN1,STON2,RIMS1,DNAJC5,STON1,RIMS2,PACSIN1,SYN2,PCLO,AP2B1,CLSTN1,RAB3B,CPLX4,ADRA2A,SYNJ1,DNM2,BRSK2,CYFIP1,RAB8A,SH3GL1,NRG1,RIMS3,BLOC1S6,PSEN1,HTR2A,RIMS4,BACE1,ERC2,PLD1,STX3,ITGB3,CASK,DTNBP1,ARF6,CADPS2,SLC4A8,SNAP23,NLGN4Y,SLC17A6,GSG1L,ADCY1,SLC17A8,SYT4,PIP5K1C,NLGN1,TOR1A,GSK3B,DNM3,NLGN4X,ROCK1,CPLX2,NSG1,SYT9,SYT12,S…
GO:BP	regulation of cell junction assembly	GO:1901888	3.03881e-08	7.5173	200	4512	85	21100	SIX4,LRRTM2,EEF2K,SNAI2,CLSTN2,SNCA,EPHA3,NLGN3,FLRT2,NRXN1,PEAK1,FMN1,NRP1,NEGR1,NTNG2,NTRK2,LRRN1,CNTNAP2,MEF2C,DLG5,RAPGEF1,BDNF,CLSTN1,PDLIM5,SLITRK4,IL1B,AGRN,NPTX1,MYOC,SLK,SLITRK1,LHFPL4,SRC,NTN1,SETD5,GREM1,ROBO2,CLDN1,DLC1,FZD5,ASIC2,DKK1,WNT4,PTPRD,SLITRK2,ARF6,CLDN19,CLSTN3,PPM1F,THBS2,SLITRK6,TJP1,OXTR,ABL1,TLR2,HRG,GPC6,NLGN1,IL1RAP,DUSP3,ROCK1,NPHP4,GPM6B,FLRT3,PHLDB2,BHLHB9,SEMA4D,…
GO:BP	positive regulation of nervous system development	GO:0051962	3.66333e-08	7.43612	270	4512	106	21100	LRRTM2,EEF2K,CLSTN2,NLGN3,MAP1B,FLRT2,NRXN1,PLXNA4,MAP6,NRP1,TENM4,PAX6,NAP1L1,LPAR3,BMPR2,NTRK2,LRRN1,DLG5,IL6ST,RND2,TRIM32,DISC1,IST1,PLXNA2,SEMA5A,BDNF,CLSTN1,SYNJ1,DIXDC1,ZNF365,NIN,CYFIP1,PLXNC1,SLITRK4,IL1B,AGRN,ZNF488,SLITRK1,CAPRIN1,NTN1,TP73,PLXNA1,MAP3K13,DICER1,GOLGA4,ROBO2,PAFAH1B1,ASIC2,OPRM1,MAN2A1,PTPRD,UFL1,MME,SLITRK2,CLSTN3,FBXO31,THBS2,RAB11A,SS18L1,RASSF10,SERPINE2,FZD3,GFAP,…
GO:BP	regulation of neurogenesis	GO:0050767	4.34735e-08	7.36178	357	4512	131	21100	GPR37L1,EEF2K,MAP1B,MAP2,VAX1,PLXNA4,MAP6,NRP1,DLX1,TENM4,POU4F1,PAX6,NAP1L1,LPAR3,BMPR2,NTRK2,NR2E1,TMEM98,SYNGAP1,IL6ST,RND2,TRIM32,NF2,DISC1,IST1,SEMA4G,PLXNA2,SEMA5A,BDNF,PRTG,B2M,SYNJ1,DIXDC1,GORASP1,ZNF365,NIN,CYFIP1,PLXNC1,IL1B,ZNF488,CDKN2B,SLITRK1,FSTL4,SEMA4F,CAPRIN1,NTN1,TP73,PLXNA1,PSEN1,MAP3K13,DYNLT1,DICER1,GOLGA4,ROBO2,PAFAH1B1,OPRM1,SKI,CTDSP1,MAN2A1,SEMA3A,PTPRD,UFL1,DIP2B,MME,SP…
GO:BP	positive regulation of cellular catabolic process	GO:0031331	5.38271e-08	7.269	451	4512	157	21100	TRIM5,CPT1A,PHKG2,DDA1,GRSF1,TRIM13,DCP2,PPARA,SNCA,TRIM71,PARK2,IGF1,AMER1,MDM2,HSPB8,HMOX1,IRS1,CHFR,CAV3,SH3RF3,SNX30,TRIM67,ATXN3,SYNCRIP,TRIM14,INSR,PRKAA2,PIP4K2B,TRIM32,DISC1,GPD1,MID2,YBX1,TNRC6C,ABHD5,FBXW7,IGF2BP1,ADRA2A,PRR5L,EPM2A,CCDC22,ANKIB1,TMTC3,GPLD1,BCL2L11,CELF1,ITCH,IL1B,RALB,RNF14,FYCO1,SNX9,RAD23A,TAF1,PLEKHN1,PSEN1,SUMO2,RC3H1,BBS7,HTR2A,BCAP31,HSF1,CSNK1D,ZC3H12A,WIPI1,HN…
GO:BP	actin filament organization	GO:0007015	6.07999e-08	7.2161	448	4512	156	21100	CGNL1,SYNPO2,NCK2,PROX1,ARHGAP35,CCDC88A,SYNPO,PRKCE,PARK2,TRIOBP,ARRB1,PPP1R9A,CIT,PPM1E,FMN1,WASF3,NRP1,SSH2,BRK1,FHOD3,AMOT,ABI2,CAV3,MCU,STMN1,HIP1,BAIAP2L1,PACSIN1,RND2,NF2,BCL2,ARFIP2,RHOC,ARHGEF18,RASA1,SEMA5A,DIAPH3,XIRP2,TTN,ELMO1,F2RL1,CYFIP1,TMOD2,CLRN1,ARHGAP28,MYOC,RICTOR,WNT11,EMP2,SNX9,SRC,ARHGAP17,SPTBN1,AIF1,TPM3,MYO5B,MPRIP,SPTB,CD47,MYO19,ARPC5,XIRP1,GSN,SPTBN4,ADD1,ARHGAP40,CD…
GO:BP	camera-type eye development	GO:0043010	7.7423e-08	7.11113	335	4512	124	21100	PDE6B,PAX4,PROX1,ARHGAP35,MEIS1,TFAP2A,ATP2B2,RARA,ACVR2B,DCX,SLC7A11,FAT3,MAF,SDK2,CDON,VAX1,PDE6A,HIPK2,SOX9,NRP1,SIX3,DLX1,WNT2B,PAX6,ABI2,BMPR2,NTRK2,NR2E1,FLT1,MAX,SPRED1,BMPR1B,PAX2,TGIF2,NF2,SLC25A25,FZD4,WNT9B,TUB,NOTCH2,FBN1,VSTM4,PITX2,SOS1,PROM1,CLIC4,MED1,CTNS,SLC1A1,JUN,LCTL,UNC45B,PSEN1,NHS,CDKN1B,RHO,FZD5,CABP4,SKI,SDK1,MAN2A1,FGF2,FOXF2,YY1,DTNBP1,FRS2,NEUROD4,JAG1,ARHGEF15,FAT1,S…
GO:BP	positive regulation of cell projection organization	GO:0031346	1.08486e-07	6.96463	340	4512	125	21100	ARSB,OCLN,EEF2K,ELAVL4,ARHGAP35,CCDC88A,EPHA3,MAP1B,ZDHHC15,CREB3L2,PLXNA4,MAP6,NRP1,BRK1,ABI2,LPAR3,BMPR2,NEGR1,NTRK2,TRIM67,STMN2,MSTN,PACSIN1,RND2,SETX,RAPGEF1,FZD4,DISC1,IST1,FUT9,PLXNA2,SEMA5A,BDNF,AKIRIN1,CNTN1,DNM2,DIXDC1,STK24,F2RL1,NIN,CYFIP1,PLXNC1,ITGA2,AGRN,CLRN1,CFLAR,PPP2R5B,SLITRK1,SRC,CAPRIN1,NTN1,FNBP1L,PLXNA1,PROM2,RREB1,MAP3K13,RAB8B,FKBP1B,CDC42EP4,GOLGA4,ROBO2,CBFA2T2,PAFAH1B…
GO:BP	phospholipid biosynthetic process	GO:0008654	1.08726e-07	6.96367	264	4512	103	21100	PIK3CD,PCYT1B,DGKA,DGKG,PITPNM3,MBOAT2,PIGV,SERINC5,EFR3A,GNPAT,DHDDS,PPARD,PEMT,PI4K2A,PIP4K2B,MTMR7,AJUBA,ABHD5,HMGCS2,SYNJ1,SLC27A1,OCRL,ETNK1,SAMD8,MTMR3,IMPAD1,DOLPP1,PIGX,CDS2,ABHD8,SLC44A3,SLC44A5,HTR2A,AGPAT4,EFR3B,PLD1,PIK3R1,UVRAG,MTMR14,ABHD4,FGF2,PLA2G4A,SPTLC1,PIK3C2G,PI4K2B,INPP4A,CDS1,FAM126B,LPGAT1,TMEM38B,IDH1,PIK3R3,IPMK,PGAP1,PGAP3,SOCS4,FADS1,SERINC4,SOCS1,SLC44A2,SOCS7,ABHD3,…
GO:BP	eye development	GO:0001654	1.16836e-07	6.93243	390	4512	139	21100	PDE6B,PAX4,PROX1,CHRDL1,ARHGAP35,MEIS1,TFAP2A,ATP2B2,RARA,ACVR2B,DCX,SLC7A11,FAT3,MAF,SDK2,CDON,VAX1,PDE6A,HIPK2,SOX9,NRP1,SIX3,DLX1,WNT2B,PAX6,ABI2,BMPR2,NTRK2,NR2E1,FLT1,MAX,SPRED1,BMPR1B,PAX2,TGIF2,NF2,BCL2,SLC25A25,FZD4,PBX1,WNT9B,TUB,NOTCH2,FBN1,VSTM4,PITX2,SOS1,PROM1,CLIC4,MED1,CTNS,SLC1A1,JUN,LCTL,UNC45B,PSEN1,NHS,NKD1,BBS7,CDKN1B,COL5A1,RHO,FZD5,CABP4,SKI,SDK1,MAN2A1,FGF2,FOXF2,YY1,DTNBP1…
GO:BP	negative regulation of phosphate metabolic process	GO:0045936	1.68538e-07	6.7733	417	4512	146	21100	TRAF3IP1,PARP14,SH2B3,OCLN,ENPP1,CBL,ADIPOQ,NCK2,PPARA,DUSP7,SNCA,LATS2,SPRY4,PARK2,PPM1E,PAX6,CAV3,DUSP19,GNAQ,PID1,SPRED1,ANGPT1,DNAJC3,MSTN,GSKIP,PIP4K2B,PPP2R1A,NF2,MYOCD,KLHL31,YWHAG,PTPRB,UBE2B,AJUBA,RASSF2,GPD1L,PRKDC,PRR5L,EPM2A,SLC27A1,IL1B,PTPRT,WWTR1,IMPACT,ADARB1,CDKN2B,JUN,SPRY3,PSEN1,FKBP1B,PKIA,CDKN1B,GRB10,GREM1,PPP1R16B,PKIB,ZC3H12A,FBLN1,HNRNPU,SERPINB3,PLGLB2,WARS,PPIA,PRNP,HEX…
GO:BP	regulation of small GTPase mediated signal transduction	GO:0051056	1.69358e-07	6.77119	307	4512	115	21100	CGNL1,CBL,SCAI,NGEF,ARHGAP35,ARHGAP19,FAM13A,SPRY4,ADCYAP1R1,IGF1,ARRB1,CDON,RALGAPB,NRP1,AMOT,MAPKAP1,DNMBP,TRIM67,STMN1,SYNGAP1,AKAP13,RAPGEF1,CYTH3,ARHGEF18,RASA1,ARHGAP23,P2RY8,NOTCH2,ABCA1,ARHGAP5,DNM2,ALS2,PLEKHG4B,F2RL1,FGD4,RAP1GAP2,RASGRF2,SOS1,IQSEC1,GARNL3,ARHGAP28,MYOC,ARHGEF17,SRC,ARHGAP17,ECT2,ARHGEF9,SPRY3,OGT,ARHGAP40,GNA13,SRGAP2,ARHGAP31,KITLG,DLC1,FBXO8,RALGPS2,RASA4,CUL3,NET1,…
GO:BP	regulation of cell morphogenesis	GO:0022604	1.69358e-07	6.77119	307	4512	115	21100	BVES,ZRANB1,EEF2K,MYH14,ARHGAP35,SPRY4,PARK2,TRIOBP,SLC23A2,PLXNA4,WASF3,NRP1,RIMS1,BRWD1,DNMBP,NTNG2,MKLN1,RIMS2,RND2,RHOC,CNTN2,FZD4,ARHGEF18,RASA1,GNA12,PLXNA2,ZNF135,TAOK2,PRKDC,DNM2,FGD4,CYFIP1,PLXNC1,KIF3A,STRIP1,MYOC,PALM2,SRC,P4HB,CAPRIN1,PLXNA1,SPRY3,RREB1,MAP3K13,LIMD1,CDC42EP4,GNA13,PAFAH1B1,FBLN1,DLC1,FGD6,PTPRD,WDR1,ZMPSTE24,FBXO31,DVL3,KANK1,BCL9L,SS18L1,ARHGEF7,STRIP2,RHOH,BAMBI,BC…
GO:BP	negative regulation of phosphorus metabolic process	GO:0010563	2.05052e-07	6.68814	418	4512	146	21100	TRAF3IP1,PARP14,SH2B3,OCLN,ENPP1,CBL,ADIPOQ,NCK2,PPARA,DUSP7,SNCA,LATS2,SPRY4,PARK2,PPM1E,PAX6,CAV3,DUSP19,GNAQ,PID1,SPRED1,ANGPT1,DNAJC3,MSTN,GSKIP,PIP4K2B,PPP2R1A,NF2,MYOCD,KLHL31,YWHAG,PTPRB,UBE2B,AJUBA,RASSF2,GPD1L,PRKDC,PRR5L,EPM2A,SLC27A1,IL1B,PTPRT,WWTR1,IMPACT,ADARB1,CDKN2B,JUN,SPRY3,PSEN1,FKBP1B,PKIA,CDKN1B,GRB10,GREM1,PPP1R16B,PKIB,ZC3H12A,FBLN1,HNRNPU,SERPINB3,PLGLB2,WARS,PPIA,PRNP,HEX…
GO:BP	sensory system development	GO:0048880	2.07328e-07	6.68334	400	4512	141	21100	PDE6B,PAX4,PROX1,CHRDL1,ARHGAP35,MEIS1,TFAP2A,ATP2B2,RARA,ACVR2B,DCX,SLC7A11,FAT3,MAF,SDK2,CDON,VAX1,PDE6A,HIPK2,SOX9,NRP1,SIX3,DLX1,WNT2B,POU4F1,PAX6,ABI2,BMPR2,NTRK2,NR2E1,FLT1,MAX,SPRED1,BMPR1B,PAX2,TGIF2,NF2,BCL2,SLC25A25,FZD4,PBX1,WNT9B,TUB,NOTCH2,FBN1,VSTM4,PITX2,SOS1,PROM1,CLIC4,MED1,CTNS,SLC1A1,JUN,LCTL,UNC45B,PSEN1,NHS,NKD1,BBS7,CDKN1B,COL5A1,RHO,FZD5,CABP4,SKI,SDK1,MAN2A1,FGF2,SEMA3A,FO…
GO:BP	visual system development	GO:0150063	2.63802e-07	6.57872	394	4512	139	21100	PDE6B,PAX4,PROX1,CHRDL1,ARHGAP35,MEIS1,TFAP2A,ATP2B2,RARA,ACVR2B,DCX,SLC7A11,FAT3,MAF,SDK2,CDON,VAX1,PDE6A,HIPK2,SOX9,NRP1,SIX3,DLX1,WNT2B,PAX6,ABI2,BMPR2,NTRK2,NR2E1,FLT1,MAX,SPRED1,BMPR1B,PAX2,TGIF2,NF2,BCL2,SLC25A25,FZD4,PBX1,WNT9B,TUB,NOTCH2,FBN1,VSTM4,PITX2,SOS1,PROM1,CLIC4,MED1,CTNS,SLC1A1,JUN,LCTL,UNC45B,PSEN1,NHS,NKD1,BBS7,CDKN1B,COL5A1,RHO,FZD5,CABP4,SKI,SDK1,MAN2A1,FGF2,FOXF2,YY1,DTNBP1…
GO:BP	negative regulation of phosphorylation	GO:0042326	2.76547e-07	6.55823	362	4512	130	21100	TRAF3IP1,PARP14,SH2B3,OCLN,ENPP1,CBL,ADIPOQ,NCK2,PPARA,DUSP7,SNCA,LATS2,SPRY4,PARK2,PPM1E,PAX6,CAV3,DUSP19,GNAQ,PID1,SPRED1,ANGPT1,DNAJC3,MSTN,GSKIP,PIP4K2B,PPP2R1A,NF2,MYOCD,KLHL31,YWHAG,PTPRB,UBE2B,AJUBA,RASSF2,GPD1L,PRKDC,PRR5L,EPM2A,IL1B,PTPRT,WWTR1,IMPACT,ADARB1,CDKN2B,JUN,SPRY3,PSEN1,PKIA,CDKN1B,GRB10,GREM1,PKIB,ZC3H12A,FBLN1,HNRNPU,SERPINB3,PLGLB2,WARS,PPIA,PRNP,HEXIM1,CTDSP1,DKK1,PPP4C,FO…
GO:BP	synaptic vesicle cycle	GO:0099504	5.69329e-07	6.24464	190	4512	79	21100	STX11,SNCA,CLCN3,STXBP5L,NLGN3,NAPB,BTBD9,PRKCB,VAMP4,APBA1,NRXN1,STON2,RIMS1,DNAJC5,STON1,RIMS2,PACSIN1,SYN2,PCLO,RAB3B,CPLX4,ADRA2A,SYNJ1,DNM2,BRSK2,CYFIP1,SH3GL1,RIMS3,BLOC1S6,PSEN1,HTR2A,RIMS4,BACE1,ERC2,PLD1,STX3,CASK,DTNBP1,ARF6,CADPS2,SLC4A8,SNAP23,NLGN4Y,SLC17A6,ADCY1,SLC17A8,SYT4,PIP5K1C,NLGN1,TOR1A,GSK3B,DNM3,NLGN4X,ROCK1,CPLX2,SYT9,SYT12,SYN3,PCDH17,OPHN1,SNPH,CACNB2,FBXL20,DRD2,DGKQ,R…
GO:BP	regulation of cellular response to growth factor stimulus	GO:0090287	5.96851e-07	6.22413	295	4512	110	21100	DAND5,SMAD9,IL17RD,SMAD4,PPARA,CHRDL1,LATS2,SPRY4,CREBBP,PRKCB,CHST11,NRXN1,HIPK2,DLX1,ZEB2,ZNF451,BMPR2,CAV3,PELO,SPRED1,LEMD2,FZD4,MYOCD,FGF1,NOTCH2,FBN1,DNM2,CYFIP1,DSTYK,XIAP,IL1B,CCBE1,CAV2,CFLAR,CDKN2B,PPP2R5B,ONECUT2,VEPH1,RNF165,GPC3,SPRY3,GATA4,AGTR2,GRB10,GREM1,SLC2A10,NPNT,WFIKKN2,BMPER,SKI,PPM1A,DKK1,ADAMTS3,FGF2,WNT4,TGFBR3,ITGB3,SHISA2,CASK,SPG20,PCSK6,UBE2D3,SMURF2,BCL9L,CTDSPL2,AT…
GO:BP	gland development	GO:0048732	6.5152e-07	6.18607	435	4512	149	21100	CPT1A,SIX4,JARID2,SMAD4,PROX1,ARHGAP35,STAT6,SNAI2,TCF21,TDGF1,IGF2,RARA,CIT,SOX9,NRP1,SIX3,SEC63,PAX6,HMOX1,BTBD7,ELK1,CAV3,PHF2,AR,CEBPG,ERBB4,SLC46A2,INSR,PRLR,IGFBP5,BCL2,PBX1,HOXA11,FGF1,NFIB,NOTCH2,HMGCS2,FBXW7,ARHGAP5,TFCP2L1,IRF6,PITX2,BCL2L11,ITGA2,NRG1,BTRC,CFLAR,WNT11,STAT5B,CDKN2B,MED1,ONECUT2,SRC,ZIC3,NTN1,JUN,PLXNA1,PSEN1,RREB1,CCND1,UMPS,ZDHHC21,CDKN1B,HOXB13,CLDN1,INHBB,PITX1,GFER…
GO:BP	actomyosin structure organization	GO:0031032	1.27375e-06	5.89491	196	4512	80	21100	EPB41L4A,SIX4,CGNL1,SMAD4,PROX1,MYH14,CCDC88A,SYNPO,EPB41L1,ARRB1,CIT,PPM1E,NRP1,FHOD3,AMOT,CAV3,STMN1,AKAP13,FRMD6,CNN1,NF2,RHOC,ARHGEF18,TTN,TMOD2,CDC42BPA,EPB41L4B,ARHGAP28,MYOC,CFLAR,WNT11,SRC,ECT2,CD47,MEF2A,DLC1,PIK3R1,CUL3,WNT4,FHDC1,WDR1,SYNPO2L,PPM1F,ARHGEF15,RACGAP1,RHPN1,MYLK3,PGM5,TJP1,ABL1,ACTC1,SRF,LDB3,CFL2,TNFAIP1,ROCK1,LPAR1,INPP5K,TNNT3,RAPGEF3,CDC42,TMOD3,TACR1,PHLDB2,PRKAR1A,E…
GO:BP	cell-cell signaling by wnt	GO:0198738	1.29291e-06	5.88843	472	4512	158	21100	MCC,ZRANB1,SNAI2,CCDC88A,RUVBL1,TBL1X,LATS2,CDK14,PARK2,RNF220,AMOTL1,AMER1,GRK5,KLF15,SOX9,STRN,STK4,ZEB2,PCDH11Y,WNT2B,C12ORF43,FAM53B,GNAQ,AXIN2,MAPK14,PRKAA2,GSKIP,FBXW11,PPP2R1A,PLEKHA4,RAPGEF1,FZD4,DISC1,SEMA5A,AMER3,WNT9B,UBE2B,RSPO4,KPNA1,WNK1,EPM2A,DIXDC1,PRDM15,XIAP,APC2,MYOC,WWTR1,BTRC,WNT11,MDFIC,SRC,HBP1,IGFBP6,VANGL1,NRARP,GPC3,PSEN1,DCDC2,VANGL2,CCND1,NKD1,LIMD1,GRB10,LRRFIP2,GREM1…
GO:BP	learning	GO:0007612	1.46484e-06	5.83421	148	4512	65	21100	ELAVL4,NLGN3,GRIN2A,PARK2,SLC7A11,NRXN1,SORCS3,NTRK2,CNTNAP2,SYNGAP1,INSR,SLC24A2,CNTN2,SYNJ1,EPM2A,ATXN1,FOSL1,CTNS,SLC1A1,TANC1,ATP8A1,DKK1,SLC6A1,PAK6,NEUROD2,HRH1,STRA6,ADCY3,ATXN1L,NLGN4Y,NF1,SHANK2,NETO1,ABL1,TLR2,ATP1A2,SRF,ARF4,JPH4,TACR2,CSMD1,NLGN4X,DRD5,PPT1,KALRN,RGS14,RAPGEF3,ATAD1,TACR1,TPBG,DRD2,PLCB1,OPRL1,NRXN2,SPECC1,FGF13,HTT,GRM5,NRXN3,ACTR2,APP,BTG2,JPH3,SLC8A3,GIT1
GO:BP	Wnt signaling pathway	GO:0016055	1.7385e-06	5.75982	470	4512	157	21100	MCC,ZRANB1,SNAI2,CCDC88A,RUVBL1,TBL1X,LATS2,CDK14,PARK2,RNF220,AMOTL1,AMER1,GRK5,KLF15,SOX9,STRN,STK4,ZEB2,PCDH11Y,WNT2B,C12ORF43,FAM53B,GNAQ,AXIN2,MAPK14,PRKAA2,GSKIP,FBXW11,PPP2R1A,PLEKHA4,RAPGEF1,FZD4,DISC1,SEMA5A,AMER3,WNT9B,UBE2B,RSPO4,KPNA1,WNK1,EPM2A,DIXDC1,PRDM15,XIAP,APC2,MYOC,WWTR1,BTRC,WNT11,MDFIC,SRC,HBP1,IGFBP6,VANGL1,NRARP,GPC3,PSEN1,DCDC2,VANGL2,CCND1,NKD1,LIMD1,GRB10,LRRFIP2,GREM1…
GO:BP	dendrite morphogenesis	GO:0048813	2.40844e-06	5.61826	140	4512	62	21100	EEF2K,NGEF,ELAVL4,ZDHHC15,DCX,KLF7,MAP2,LZTS3,MAP6,NRP1,ABI2,NR2E1,DCLK1,TAOK2,IGF2BP1,GORASP1,ZNF365,PDLIM5,CAPRIN1,DCDC2,HECW2,PAFAH1B1,MEF2A,SLC11A2,SEMA3A,PTPRD,DTNBP1,FBXO31,SS18L1,ABI1,RBFOX2,SULT4A1,TANC2,ARHGAP44,NEDD4,DBN1,NLGN1,CUX1,BAIAP2,GSK3B,DNM3,KIDINS220,KALRN,TMEM106B,CAMK2B,LZTS1,NEDD4L,CDC42,RAP2A,BHLHB9,SEMA4D,TPBG,EPHB1,LRP8,FARP1,EPHA4,SRCIN1,ACTR2,PTEN,RAPGEF2,RAB21,SLITRK5
GO:BP	learning or memory	GO:0007611	2.56649e-06	5.59066	263	4512	99	21100	CRHBP,ELAVL4,KCNK10,NLGN3,GRIN2A,PARK2,SLC7A11,BTBD9,NRXN1,EIF4EBP2,AFF2,SORCS3,NTRK2,CNTNAP2,MEF2C,SYNGAP1,INSR,SLC24A2,CNTN2,GPI,TIFAB,BDNF,B2M,SYNJ1,EPM2A,ATXN1,TMOD2,FOSL1,FEN1,CTNS,SLC1A1,TANC1,PSEN1,HTR2A,PAFAH1B1,VIP,ATP8A1,PRNP,SLC11A2,DKK1,SLC6A1,PAK6,MME,NEUROD2,HRH1,STRA6,ADCY3,ATXN1L,NLGN4Y,LDLR,NF1,SHANK2,NETO1,ADCY1,OXTR,SLC6A4,ABL1,TLR2,ATP1A2,SRF,ARF4,SYT4,JPH4,PAIP2,TACR2,CSMD1,N…
GO:BP	regulation of anatomical structure size	GO:0090066	2.59334e-06	5.58614	491	4512	162	21100	KCNMB4,WNK3,NCK2,ARHGAP35,AQP1,CLCN3,HTR1D,PEX11B,PRKCE,MAP1B,TRIOBP,NOS1,MAP2,PLXNA4,DPYSL2,DOCK4,CIT,FMN1,NRP1,SSH2,BRK1,FHOD3,AMOT,LPAR3,BMPR2,KLF2,AKT3,CAV3,PEX11A,BAIAP2L1,PPARD,PAX2,RND2,CNTN2,DISC1,IST1,RASA1,SEMA4G,SEMA5A,WNT9B,BDNF,RAB3B,VSTM4,ADRA2A,KCNMA1,DNM2,PRKG1,ALS2,F2RL1,ADRB1,RAP1GAP2,CYFIP1,TMOD2,ARHGAP28,RICTOR,SNX9,AQP4,AGTR1,OLFM1,FSTL4,SPTBN1,SEMA4F,NTN1,GJA5,SPTB,ARPC5,MAP…
GO:BP	cellular response to peptide	GO:1901653	3.29834e-06	5.4817	349	4512	123	21100	ENPP1,ADIPOQ,EEF2K,CRHBP,TLR4,STAT6,GPR173,IGF2,MAP1B,IGF1,PRKCB,EIF4EBP2,VWA2,ZDHHC7,KLF15,NUCKS1,MDM2,PDK2,IRS1,KLF2,ITGA4,MAX,PID1,BAIAP2L1,MSTN,CACNA1A,INSR,PIP4K2B,CA2,YWHAG,CAMK2A,HMGCS2,FBN1,PTPN11,PRKDC,GPLD1,STXBP4,CYFIP1,BCL2L11,RAB8A,SLC27A1,CPEB2,IL1B,PDK4,HDAC5,KLF3,CAV2,CFLAR,STAT5B,LPIN3,TRIM41,AGTR1,SRC,IDE,PSEN1,OGT,SLC39A14,RAB8B,AGTR2,BACE1,GRB10,HSF1,INHBB,GCLC,SMARCC1,PRNP,GF…
GO:BP	negative regulation of protein phosphorylation	GO:0001933	3.7796e-06	5.42255	321	4512	115	21100	TRAF3IP1,PARP14,SH2B3,OCLN,ENPP1,CBL,ADIPOQ,NCK2,DUSP7,SNCA,LATS2,SPRY4,PARK2,PPM1E,PAX6,CAV3,DUSP19,GNAQ,PID1,SPRED1,ANGPT1,DNAJC3,GSKIP,PPP2R1A,NF2,MYOCD,KLHL31,YWHAG,PTPRB,UBE2B,RASSF2,GPD1L,PRKDC,PRR5L,EPM2A,IL1B,PTPRT,WWTR1,IMPACT,ADARB1,CDKN2B,JUN,SPRY3,PSEN1,PKIA,CDKN1B,GREM1,PKIB,ZC3H12A,FBLN1,SERPINB3,WARS,PPIA,PRNP,HEXIM1,CTDSP1,DKK1,PPP4C,DDIT4,PDCD4,IPO5,DTNBP1,LRP6,NR2F2,PTPRC,PPM1F,…
GO:BP	carbohydrate biosynthetic process	GO:0016051	4.72273e-06	5.32581	204	4512	81	21100	FUT2,PHKG2,ENPP1,ADIPOQ,PPARA,SNCA,PPARGC1A,IGF2,PPP1R3A,ADCYAP1R1,IGF1,CHST11,ENO2,PDK2,PPP1R3B,EPM2AIP1,IRS1,FUT3,INSR,CHST15,CSGALNACT1,PTAFR,GPI,ST3GAL2,GPD1,FUT9,PGM1,GYG2,FUT4,EPM2A,G6PC2,FAM3C,PPP1R3E,PPP1R3D,C1QTNF3,B3GNT6,B3GALT1,OGT,SLC39A14,ATF3,GRB10,TPI1,CHST13,GYG1,GYS1,HRH1,EXT2,PPP1R3C,PER2,SIRT1,NLN,AKT2,IMPA1,ST3GAL3,B4GALT1,SOGA1,GSK3B,P2RY6,SORD,LEP,INPP5K,ST3GAL4,SLC35B4,FUT6…
GO:BP	response to transforming growth factor beta	GO:0071559	4.94481e-06	5.30585	245	4512	93	21100	DAND5,SMAD9,IL17RD,SMAD4,PPARA,LATS2,CREBBP,CHST11,PDE3A,HIPK2,SOX9,DLX1,ZEB2,ZNF451,CAV3,SPRED1,MSTN,MEF2C,RUNX3,MYOCD,FBN1,DNM2,ITGB8,CAV2,SOX6,CFLAR,CDKN2B,ONECUT2,SRC,VEPH1,USP15,JUN,COL1A2,CLDN1,SLC2A10,NPNT,WFIKKN2,SKI,PPM1A,WNT4,TGFBR3,FGFR2,NR3C1,SMURF2,BCL9L,FSHB,ZBTB7A,XCL1,PEG10,PML,BAMBI,SIRT1,CD109,TGFBR2,MAP3K7,CILP,ABL1,TGFB2,MTMR4,HTRA3,HPGD,DAB2,ADAM17,NREP,HSPA5,ROCK1,IGF1R,PDGF…
GO:BP	response to peptide	GO:1901652	5.66418e-06	5.24686	477	4512	157	21100	STAT2,ENPP1,SLC24A4,ADIPOQ,EEF2K,CRHBP,PPARA,TLR4,STAT6,GPR173,TRIM16,IGF2,MAP1B,IGF1,PRKCB,EIF4EBP2,VWA2,ZDHHC7,KLF15,NUCKS1,MDM2,PDK2,EPM2AIP1,IRS1,KLF2,ITGA4,MAX,PID1,BAIAP2L1,MSTN,MAPK14,CACNA1A,INSR,PIP4K2B,IGFBP5,CA2,YWHAG,ACVR1C,CAMK2A,HMGCS2,FBN1,PTPN11,PRKDC,VPS13C,GPLD1,STXBP4,CYFIP1,BCL2L11,RAB8A,SLC27A1,CPEB2,IL1B,PDK4,HDAC5,KLF3,PHEX,CAV2,CFLAR,CALCR,STAT5B,LPIN3,TRIM41,AGTR1,SRC,IDE…
GO:BP	cellular response to insulin stimulus	GO:0032869	7.50914e-06	5.12441	199	4512	79	21100	ENPP1,ADIPOQ,EEF2K,IGF2,PRKCB,EIF4EBP2,VWA2,ZDHHC7,NUCKS1,PDK2,IRS1,PID1,BAIAP2L1,MSTN,INSR,PIP4K2B,YWHAG,HMGCS2,PTPN11,PRKDC,GPLD1,STXBP4,CYFIP1,RAB8A,SLC27A1,CPEB2,IL1B,PDK4,HDAC5,CAV2,CFLAR,LPIN3,SRC,IDE,OGT,SLC39A14,RAB8B,GRB10,INHBB,GCLC,SMARCC1,FOXO4,PIK3R1,MYO5A,PKM,KANK1,SP1,PIK3R3,GHR,SIRT1,SOCS1,PTPRE,AKT2,RHOQ,INSIG1,LPL,SOGA1,BAIAP2,GSK3B,LEP,INPP5K,IGF1R,SLC29A2,RAB10,CPEB1,SIK2,OSBP…
GO:BP	protein dephosphorylation	GO:0006470	7.84783e-06	5.10525	296	4512	107	21100	PPM1D,PPM1K,DUSP7,EYA3,CAMTA1,CPPED1,STYX,PPP2R1B,PDP2,PPM1E,NCEH1,SSH2,PPP1R3B,MDP1,DUSP19,FBXW11,MTMR7,PPP2R1A,BCL2,PTBP1,GNA12,PTPRB,PTPN11,EPM2A,SLC39A10,EYA4,PPP4R1,PTPRT,BTRC,MTMR3,PPP1R3E,PPP1R3D,PPP2R5B,LRRC2,DAPP1,PTPN14,AGTR2,FKBP1B,PPP1R16B,DUSP5,DLC1,PPP6C,CDC14B,PPIA,RPRD1B,CTDSP1,PPM1A,MTMR14,PPP4C,PTPRD,PTPN4,PPP2R2C,PTPRF,PTPRC,PPM1F,SBF1,PPP1R3C,DUSP13,DUSP10,CTDSPL2,NCKAP1L,PPP1…
GO:BP	muscle cell proliferation	GO:0033002	9.08885e-06	5.04149	193	4512	77	21100	S1PR2,ADIPOQ,JARID2,TLR4,PPARGC1A,IGF1,NPPC,RUNX1,TENM4,ADAMTS1,HMOX1,BMPR2,MEGF10,ERBB4,ANGPT1,IL6R,MSTN,MEF2C,MAPK14,PPARD,PTAFR,CNN1,IGFBP5,MYOCD,GNA12,NOTCH3,KPNA1,AKIRIN1,PRKDC,PRKG1,FOXP1,ITGA2,NRG1,CFLAR,AIF1,TP73,JUN,OGN,PHB,MEF2D,GNA13,CDKN1B,VIP,FGF2,TGFBR3,PDCD4,FGFR2,FRS2,MAPK11,CDH13,PTGIR,GNAI3,NR4A3,TGFBR2,TGFB2,HDAC4,HPGD,P2RY6,IGF1R,PDGFD,ZNF143,TACR1,NPR3,PRKAR1A,TGFB3,RBPJ,EPHB…
GO:BP	glycerolipid biosynthetic process	GO:0045017	1.02431e-05	4.98957	255	4512	95	21100	PIK3CD,PCYT1B,DGKA,DGKG,PITPNM3,PIGV,EFR3A,GNPAT,PEMT,PI4K2A,PIP4K2B,MTMR7,AJUBA,ABHD5,FBXW7,SYNJ1,GPLD1,SLC27A1,OCRL,THRSP,ETNK1,MTMR3,IMPAD1,LPIN3,PIGX,CDS2,ABHD8,SLC44A3,SLC44A5,HTR2A,NR1H3,AGPAT4,EFR3B,PLD1,PIK3R1,UVRAG,MTMR14,ABHD4,FGF2,PLA2G4A,GK,PIK3C2G,PI4K2B,INPP4A,CDS1,FAM126B,LPGAT1,PIK3R3,IPMK,PGAP1,LDLR,PGAP3,SOCS4,PNPLA2,SOCS1,SLC44A2,SOCS7,ABHD3,ATM,IMPA1,SH3YL1,MTMR4,LPL,PIP5K1C,P…
GO:BP	negative regulation of protein modification process	GO:0031400	1.11312e-05	4.95346	500	4512	162	21100	TRAF3IP1,PARP14,SH2B3,OCLN,ENPP1,CBL,ADIPOQ,JARID2,NCK2,DUSP7,SNCA,LATS2,SPRY4,PRKCE,PARK2,ARRB1,PPM1E,KLF15,PAX6,ZNF451,CAV3,DUSP19,GNAQ,PID1,SPRED1,ANGPT1,DNAJC3,PRKAA2,SET,GSKIP,PPP2R1A,NF2,MYOCD,SDR16C5,KLHL31,YWHAG,PTPRB,UBE2B,RASSF2,GPD1L,BRCA1,PRKDC,NOC2L,PRR5L,EPM2A,IL1B,PTPRT,WWTR1,IMPACT,ADARB1,CDKN2B,TPPP,TRIM44,TAF1,JUN,SPRY3,PSEN1,OGT,FKBP1B,PKIA,CDKN1B,GREM1,PPP1R16B,PKIB,ZC3H12A,FB…
GO:BP	postsynapse organization	GO:0099173	1.13237e-05	4.94601	164	4512	68	21100	LRRTM2,EEF2K,NGEF,CHRDL1,NRP2,NLGN3,ZDHHC15,SLC7A11,NRXN1,LZTS3,GAP43,NRP1,FRMPD4,ABI2,NTNG2,SYNGAP1,INSR,NOS1AP,INA,ZNF365,PDLIM5,NPTX1,LHFPL4,CAPRIN1,TANC1,PAFAH1B1,PRNP,ABHD17B,PTPRD,DTNBP1,ARF6,NLGN4Y,SHANK2,HOMER1,TANC2,ARHGAP44,ARF4,DBN1,NLGN1,BAIAP2,IL1RAP,DNM3,NLGN4X,KALRN,CAMK2B,IGF1R,CDC42,GLRB,OPHN1,BHLHB9,EPHB1,LRP8,NRXN2,SEMA3F,FARP1,SLITRK3,DGKB,CRIPT,EPHA4,EPHA7,ACTB,SRCIN1,ACTR2,P…
GO:BP	cognition	GO:0050890	1.16775e-05	4.93265	305	4512	109	21100	CRHBP,ELAVL4,KCNK10,NLGN3,GRIN2A,PARK2,SLC7A11,BTBD9,NRXN1,EIF4EBP2,AFF2,SORCS3,NTRK2,JAKMIP1,CNTNAP2,MEF2C,SYNGAP1,INSR,SLC24A2,CNTN2,GPI,TIFAB,BDNF,B2M,SYNJ1,EPM2A,ATXN1,CYFIP1,TMOD2,FOSL1,FEN1,CTNS,SLC1A1,TANC1,PSEN1,SETD5,HTR2A,PAFAH1B1,VIP,ATP8A1,PRNP,SLC11A2,DKK1,SLC6A1,PAK6,MME,NEUROD2,HRH1,STRA6,ADCY3,ATXN1L,NLGN4Y,SOBP,LDLR,NF1,SHANK2,NETO1,ADCY1,SLC1A4,CHD7,OXTR,SLC6A4,ABL1,TLR2,ATP1A2,…
GO:BP	regulation of supramolecular fiber organization	GO:1902903	1.23032e-05	4.90998	374	4512	128	21100	CGNL1,SYNPO2,OCLN,SMAD4,NCK2,PROX1,ARHGAP35,CCDC88A,SYNPO,SNCA,PRKCE,MAP1B,PARK2,TRIOBP,MAP2,CIT,PPM1E,FMN1,WASF3,NRP1,SSH2,BRK1,NAV3,FHOD3,AMOT,ABI2,CAV3,STMN1,STMN2,BAIAP2L1,AKAP13,NF2,ARFIP2,SPAST,RHOC,ARHGEF18,RASA1,TAOK1,SEMA5A,DYRK1A,HDGFRP3,F2RL1,NIN,CYFIP1,TMOD2,APC2,ARHGAP28,MYOC,RICTOR,WNT11,SNX9,SPTBN1,SPTB,CD47,PSEN1,ARPC5,MID1IP1,GSN,SPTBN4,ADD1,ARHGAP40,CDC42EP4,CDKN1B,DLC1,MTSS1,TP…
GO:BP	transmembrane receptor protein serine/threonine kinase signaling pathway	GO:0007178	1.29082e-05	4.88913	356	4512	123	21100	DAND5,SMAD9,IL17RD,SMAD4,PPARA,BMP3,CHRDL1,GDF6,TDGF1,LATS2,CREBBP,ACVR2B,CHST11,NCEH1,HIPK2,DLX1,ZEB2,ZNF451,BMPR2,CAV3,PELO,SPRED1,LEMD2,MSTN,BMPR1B,MAPK14,TGIF2,MYOCD,ACVR1C,NOTCH2,FBN1,RGMB,DNM2,ITGB8,RBPMS,XIAP,CAV2,WWTR1,CDKN2B,ONECUT2,SRC,VEPH1,SPTBN1,USP15,RNF165,JUN,GPC3,GATA4,COL1A2,GREM1,SLC2A10,INHBB,NPNT,BMP8B,WFIKKN2,BMPER,SKI,PPM1A,DKK1,TGFBR3,PDCD4,SPG20,PCSK6,BMP15,UBE2D3,SMURF2,…
GO:BP	cellular response to peptide hormone stimulus	GO:0071375	1.38168e-05	4.85959	288	4512	104	21100	ENPP1,ADIPOQ,EEF2K,CRHBP,STAT6,GPR173,IGF2,MAP1B,PRKCB,EIF4EBP2,VWA2,ZDHHC7,NUCKS1,PDK2,IRS1,MAX,PID1,BAIAP2L1,MSTN,INSR,PIP4K2B,CA2,YWHAG,CAMK2A,HMGCS2,FBN1,PTPN11,PRKDC,GPLD1,STXBP4,CYFIP1,RAB8A,SLC27A1,CPEB2,IL1B,PDK4,HDAC5,CAV2,CFLAR,STAT5B,LPIN3,AGTR1,SRC,IDE,OGT,SLC39A14,RAB8B,AGTR2,GRB10,HSF1,INHBB,GCLC,SMARCC1,FOXO4,PIK3R1,MYO5A,BRIP1,ADCY6,PKM,KANK1,SP1,PIK3R3,GHR,JAK3,SIRT1,NR4A3,SOCS1,…
GO:BP	cellular response to transforming growth factor beta stimulus	GO:0071560	1.41205e-05	4.85015	239	4512	90	21100	DAND5,SMAD9,IL17RD,SMAD4,PPARA,LATS2,CREBBP,CHST11,PDE3A,HIPK2,SOX9,DLX1,ZEB2,ZNF451,CAV3,SPRED1,MSTN,MEF2C,MYOCD,FBN1,DNM2,ITGB8,CAV2,SOX6,CFLAR,CDKN2B,ONECUT2,SRC,VEPH1,USP15,JUN,COL1A2,CLDN1,SLC2A10,NPNT,WFIKKN2,SKI,PPM1A,WNT4,TGFBR3,FGFR2,NR3C1,SMURF2,BCL9L,FSHB,ZBTB7A,XCL1,PEG10,PML,BAMBI,SIRT1,CD109,TGFBR2,MAP3K7,CILP,ABL1,TGFB2,MTMR4,HTRA3,HPGD,DAB2,ADAM17,NREP,HSPA5,IGF1R,PDGFD,NLK,FERMT1…
GO:BP	dephosphorylation	GO:0016311	1.43658e-05	4.84267	434	4512	144	21100	PPM1D,ENPP1,PPM1K,NT5DC3,DUSP7,EYA3,CAMTA1,CPPED1,STYX,PPP2R1B,PDP2,PPM1E,NCEH1,SSH2,MTMR9,PPP1R3B,MDP1,DUSP19,MEF2C,FBXW11,MTMR7,PPP2R1A,BCL2,PTBP1,GNA12,PTPRB,PTPN11,SYNJ1,EPM2A,NANP,GPLD1,SLC39A10,ITGA2,OCRL,EYA4,PPP4R1,PTPRT,G6PC2,BTRC,MTMR3,IMPAD1,PPP1R3E,PPP1R3D,LPIN3,PPP2R5B,SRC,MTMR10,LRRC2,DAPP1,PTPN14,AGTR2,FKBP1B,PPP1R16B,NPNT,DUSP5,DLC1,PPP6C,CDC14B,PPIA,PPARGC1B,RPRD1B,PFKFB4,CTDSP1,…
GO:BP	positive regulation of cell adhesion	GO:0045785	1.57191e-05	4.80357	442	4512	146	21100	DENND6A,NFAT5,NCK2,IGF2,PRKCE,EFNB2,TRIOBP,RARA,IGF1,RUNX1,SLAMF1,FMN1,NRP1,STK4,KIFAP3,ITGA4,MEGF10,NFKBIZ,ANGPT1,FUT3,IL6ST,CHST4,PTAFR,CD274,EGR3,RUNX3,CYTH3,DISC1,IL4R,SIRPB1,TNFSF9,FUT4,PTPN11,B2M,DNM2,CD276,ITGA2,IL1B,EPB41L4B,NRG1,MYOC,STAT5B,EMP2,CR1,SPOCK2,SRC,P4HB,AIF1,BTN2A2,CD47,TNFSF14,RREB1,NPNT,FBLN1,SIRPG,ANK3,CD160,FOXA2,STX3,WNT4,VAV3,PTPRC,CD4,CDH13,CARD11,PPM1F,ITGAV,DUSP10,NC…
GO:BP	dendritic spine development	GO:0060996	1.62503e-05	4.78914	93	4512	45	21100	EEF2K,NCK2,NGEF,ZDHHC15,LZTS3,ABI2,MEF2C,DLG5,DISC1,CAMK2A,ZNF365,PDLIM5,IQSEC1,FSTL4,CAPRIN1,PSEN1,SRGAP2,PAFAH1B1,SDK1,DTNBP1,ARF6,TANC2,ARHGAP44,ARF4,DBN1,NLGN1,BAIAP2,DNM3,KALRN,CAMK2B,LPAR1,CDC42,BHLHB9,LLPH,EPHB1,LRP8,SLC9A6,MAPK6,EPHA4,CAMK1,SRCIN1,ACTR2,PTEN,PAK2,C21ORF91
GO:BP	developmental cell growth	GO:0048588	2.12614e-05	4.67241	220	4512	84	21100	PPARA,NRP2,NLGN3,MAP1B,PARK2,DCX,IGF1,SLC23A2,MAP2,PLXNA4,DPYSL2,SOX9,NRP1,RIMS1,LPAR3,BMPR2,ITGA4,CAV3,DCLK1,RIMS2,RND2,DISC1,IST1,SEMA4G,SEMA5A,BDNF,DNM2,NIN,CYFIP1,PDLIM5,IMPACT,OLFM1,FSTL4,SEMA4F,NTN1,PLXNA1,GATA4,MAP3K13,GOLGA4,PAFAH1B1,SEMA3A,YY1,DIP2B,PAK6,SPG20,PRMT2,RAPH1,RAB11A,C9ORF72,DCC,ISLR2,TGFBR2,BCL11A,ABL1,ULK1,SRF,SYT4,DBN1,SLIT3,ULK2,MUL1,GSK3B,RASAL1,MAPT,NEDD4L,SEMA3D,WNT3,F…
GO:BP	macroautophagy	GO:0016236	2.16141e-05	4.66526	308	4512	109	21100	RAB33B,ATP6V0A2,SYNPO2,PACS2,TRIM13,RAB7A,VPS36,PARK2,WDR45B,HSPB8,LAMP2,HMOX1,ATG4B,SNX30,C5ORF51,PRKAA2,PIP4K2B,ARFIP2,VTI1A,VPS37C,STX17,EPM2A,VPS13C,KLHL3,RALB,MTMR3,UBXN2B,FYCO1,STAM,ATP6V0A1,SRC,USP36,UBA5,PSEN1,OGT,RNF213,YOD1,RAB43,WIPI1,ATP6V1A,UVRAG,MTMR14,UFL1,STAM2,ATP6V1C1,SPTLC1,ATG10,ADPRH,EI24,C9ORF72,GNAI3,CLEC16A,MAPK3,TBC1D25,SIRT1,NRBP2,MAP3K7,SNX4,ULK1,SCOC,MVB12A,NEDD4,UBQLN…
GO:BP	signal release	GO:0023061	2.1856e-05	4.66043	459	4512	150	21100	CPT1A,STX11,KCNMB4,OR51E2,ADIPOQ,SMAD4,CRHBP,SNCA,STXBP5L,BIRC5,PRKCE,PARK2,NAPB,RPH3A,ACVR2B,KLF7,PRKCB,APBA1,NRXN1,MCTP2,RIMS1,IRS1,MCU,LIN7C,DNAJC5,MEF2C,PPARD,PIM3,RIMS2,UBE2Q1,FZD4,KMO,ACVR1C,CAMK2A,SYN2,PCSK5,PCLO,C2CD2L,ABCA1,HCAR2,CPLX4,ADRA2A,PTPN11,SYNJ1,BRSK2,MYRIP,F2RL1,GPLD1,STXBP4,GALR1,RASL10B,CLOCK,IL1B,G6PC2,RIMS3,BLOC1S6,AGTR1,C1QTNF3,PSEN1,TMF1,GRP,RAB8B,HTR2A,RIMS4,FKBP1B,BACE…
GO:BP	protein autophosphorylation	GO:0046777	2.18746e-05	4.66006	227	4512	86	21100	STK17B,ENPP1,WNK3,ADIPOQ,EEF2K,MRE11A,NEK2,CDK12,RAP2C,PEAK1,GRK5,STK4,MELK,NTRK2,FLT1,ERBB4,AAK1,VRK2,PIM3,INSR,MAP3K9,TAOK1,CAMK2A,DYRK1A,TAOK2,RASSF2,TRIM24,STK24,ITK,NRG1,SLK,IMPACT,PPP2R5B,SRC,STK33,TAF1,JUN,MAP3K13,GREM1,MOB1B,DAPK2,STK39,CAMKK2,FGFR2,PTPRC,PTK6,TEC,MAPK3,RAP2B,RAD50,PRKD2,ACVR1B,EIF2S1,ATM,ABL1,ULK1,DDX3X,IRAK3,ULK2,GSK3B,STK10,CHEK2,CAMK2B,IGF1R,EIF2AK2,ULK3,PDGFD,NLK,STK…
GO:BP	gliogenesis	GO:0042063	2.30999e-05	4.63639	294	4512	105	21100	GPR37L1,TLR4,SH3TC2,CDK5R2,DCX,FGF5,KLF15,SOX9,WASF3,GAP43,DLX1,TENM4,PAX6,TNFRSF21,NTRK2,NR2E1,TMEM98,PAX2,IL6ST,NF2,SLC45A3,CNTN2,DISC1,NFIB,CNTN1,PTPN11,SYNJ1,EPM2A,ZNF365,IL1B,ZNF488,MYOC,SOX6,CDKN2B,ERBB3,TPPP,SYNE2,TP73,PSEN1,DICER1,SRGAP2,OPALIN,PAFAH1B1,SKI,FGF2,UFL1,WDR1,LAMB1,NEUROD4,VCAN,CLU,DUSP10,MOBP,SERPINE2,CCR2,LDLR,NF1,MAPK3,FA2H,GFAP,B4GALT6,AKT2,ABL1,TLR2,TGFB2,LPAR1,MAPT,PRX,…
GO:BP	regulation of synapse assembly	GO:0051963	2.43498e-05	4.6135	103	4512	48	21100	SIX4,LRRTM2,EEF2K,CLSTN2,SNCA,NLGN3,FLRT2,NRXN1,NEGR1,NTNG2,NTRK2,LRRN1,MEF2C,DLG5,BDNF,CLSTN1,PDLIM5,SLITRK4,AGRN,NPTX1,SLITRK1,LHFPL4,NTN1,SETD5,ROBO2,ASIC2,DKK1,PTPRD,SLITRK2,ARF6,CLSTN3,THBS2,SLITRK6,OXTR,TLR2,GPC6,NLGN1,IL1RAP,FLRT3,BHLHB9,SEMA4D,TPBG,EPHB1,FARP1,SLITRK3,EPHA7,APP,SLITRK5
GO:BP	regulation of cellular macromolecule biosynthetic process	GO:2000112	2.71539e-05	4.56617	483	4512	156	21100	ENPP1,DCP2,NCK2,DDX6,LRPPRC,ELAVL4,LARP4B,TRIM71,IGF2,PPP1R3A,FASTKD2,PURA,RARA,IGF1,EIF4EBP2,TRRAP,PPP1R3B,EPM2AIP1,IRS1,ZCCHC4,SLC51B,PELO,RBM3,DNAJC3,ELAVL1,METTL5,EIF4H,SYNCRIP,INSR,DAZ4,PTAFR,IGFBP5,BCL2,KBTBD8,YBX1,TNRC6C,TPR,IGF2BP1,OGFOD1,PRKDC,PAIP2B,NECAB2,RQCD1,RBM4,SLC6A9,CYFIP1,CELF1,ITGA2,CPEB2,SLC25A37,RPS9,IMPACT,PPP1R3E,DIO2,PPP1R3D,HABP4,CAPRIN1,QKI,PLEKHN1,TCOF1,ZNF540,RC3H1,GR…
GO:BP	glycerophospholipid biosynthetic process	GO:0046474	3.02641e-05	4.51907	218	4512	83	21100	PIK3CD,PCYT1B,DGKA,DGKG,PITPNM3,PIGV,EFR3A,GNPAT,PEMT,PI4K2A,PIP4K2B,MTMR7,AJUBA,ABHD5,SYNJ1,SLC27A1,OCRL,ETNK1,MTMR3,IMPAD1,PIGX,CDS2,ABHD8,SLC44A3,SLC44A5,HTR2A,AGPAT4,EFR3B,PLD1,PIK3R1,UVRAG,MTMR14,ABHD4,FGF2,PLA2G4A,PIK3C2G,PI4K2B,INPP4A,CDS1,FAM126B,PIK3R3,IPMK,PGAP1,PGAP3,SOCS4,SOCS1,SLC44A2,SOCS7,ABHD3,ATM,IMPA1,SH3YL1,MTMR4,PIP5K1C,PTPMT1,TTC7A,INPP5K,ACSL3,IP6K1,LPIN1,AGPAT1,PLA2G4C,PIK3…
GO:BP	muscle tissue development	GO:0060537	3.16066e-05	4.50022	394	4512	132	21100	SIX4,BVES,TNNI1,METTL8,JARID2,SMAD4,PPARA,PROX1,MYH14,TCF21,PPARGC1A,IGF2,EFNB2,RARA,IGF1,CDON,VAX1,RUNX1,SOX9,TENM4,FHOD3,POU4F1,CAV3,MEGF10,ERBB4,LEMD2,MSTN,MEF2C,MAPK14,AKAP13,IGFBP5,BCL2,MYOCD,HAND1,SGCG,NOTCH2,AKIRIN1,XIRP2,TTN,MAFF,GJC1,PDLIM5,NRG1,CAV2,SOX6,COPS2,CFLAR,MED1,ERBB3,TP73,GJA5,GATA4,CXADR,MEF2D,ATF3,GREM1,COL19A1,MEF2A,HNRNPU,WNT10B,BIN3,ZNF689,XK,PITX1,SKI,DKK1,FGF2,PAX5,TGFB…
GO:BP	response to insulin	GO:0032868	3.19705e-05	4.49525	253	4512	93	21100	ENPP1,ADIPOQ,EEF2K,PPARA,IGF2,PRKCB,EIF4EBP2,VWA2,ZDHHC7,KLF15,NUCKS1,PDK2,EPM2AIP1,IRS1,MAX,PID1,BAIAP2L1,MSTN,MAPK14,INSR,PIP4K2B,YWHAG,ACVR1C,HMGCS2,PTPN11,PRKDC,VPS13C,GPLD1,STXBP4,CYFIP1,RAB8A,SLC27A1,CPEB2,IL1B,PDK4,HDAC5,CAV2,CFLAR,LPIN3,SRC,IDE,OGT,SLC39A14,RAB8B,GRB10,KCNQ1,INHBB,GCLC,SMARCC1,FOXO4,PIK3R1,MYO5A,PKM,KANK1,SP1,PIK3R3,GHR,SIRT1,SOCS1,PTPRE,AKT2,TLR2,RHOQ,INSIG1,LPL,HSD11B2,…
GO:BP	response to peptide hormone	GO:0043434	3.32429e-05	4.4783	398	4512	133	21100	STAT2,ENPP1,SLC24A4,ADIPOQ,EEF2K,CRHBP,PPARA,STAT6,GPR173,TRIM16,IGF2,MAP1B,PRKCB,EIF4EBP2,VWA2,ZDHHC7,KLF15,NUCKS1,PDK2,EPM2AIP1,IRS1,MAX,PID1,BAIAP2L1,MSTN,MAPK14,INSR,PIP4K2B,IGFBP5,CA2,YWHAG,ACVR1C,CAMK2A,HMGCS2,FBN1,PTPN11,PRKDC,VPS13C,GPLD1,STXBP4,CYFIP1,RAB8A,SLC27A1,CPEB2,IL1B,PDK4,HDAC5,PHEX,CAV2,CFLAR,STAT5B,LPIN3,AGTR1,SRC,IDE,OGT,SLC39A14,CYBB,RAB8B,AGTR2,CDKN1B,GRB10,KCNQ1,HSF1,INHBB…
GO:BP	regulation of transmembrane receptor protein serine/threonine kinase signaling pathway	GO:0090092	3.55999e-05	4.44855	257	4512	94	21100	DAND5,SMAD9,IL17RD,SMAD4,PPARA,BMP3,CHRDL1,GDF6,LATS2,CREBBP,ACVR2B,CHST11,HIPK2,DLX1,ZEB2,ZNF451,BMPR2,CAV3,PELO,SPRED1,LEMD2,MSTN,MYOCD,NOTCH2,FBN1,DNM2,RBPMS,XIAP,CAV2,CDKN2B,ONECUT2,VEPH1,RNF165,GPC3,GATA4,GREM1,SLC2A10,INHBB,NPNT,BMP8B,WFIKKN2,BMPER,SKI,PPM1A,DKK1,TGFBR3,SPG20,PCSK6,BMP15,UBE2D3,SMURF2,BCL9L,CTDSPL2,ZBTB7A,GDF11,PEG10,BAMBI,SIRT1,CD109,TGFBR2,ACVR1B,CILP,CHRD,ABL1,TGFB2,MTMR…
GO:BP	adult behavior	GO:0030534	4.1539e-05	4.38154	139	4512	59	21100	CRHBP,PPARA,SNCA,CLCN3,NLGN3,PARK2,SLC7A11,BTBD9,NRXN1,HIPK2,HOXB8,CNTNAP2,CNTN2,SEZ6,SLC1A2,SLITRK1,CTNS,SLC1A1,ARCN1,HTR2A,SPTBN4,PAFAH1B1,OPRM1,SDK1,FOXA2,RNF180,PAX5,ZMPSTE24,GIGYF2,PCDH15,ZIC1,SHANK2,HOMER1,PUM1,SLITRK6,USP46,CHD7,ATP1A2,NLGN4X,PPT1,KALRN,LEP,CHRNB4,CHRNA4,GLRB,PCDH17,CNP,DRD2,KLHL1,NRXN2,KCNJ10,NRXN3,ADAM22,EPHA4,PTEN,APP,FXN,SLITRK5,INPP5F
GO:BP	ameboidal-type cell migration	GO:0001667	4.19949e-05	4.3768	418	4512	138	21100	PIK3CD,SGPL1,ARSB,MCC,PROX1,TDGF1,NRP2,PRKCE,EFNB2,AMOTL1,SOX9,NRP1,ZEB2,PATZ1,HMOX1,AMOT,BMPR2,AKT3,ITGA4,NR2E1,ERBB4,SPRED1,ANGPT1,MEF2C,PPARD,EGR3,GPI,GNA12,SEMA4G,SEMA5A,ACVR1C,FGF1,FBXW7,VSTM4,PTPN11,PRR5L,GPLD1,PITX2,FOXP1,ITGA2,EPB41L4B,IQSEC1,CCBE1,SASH1,HDAC5,WNT11,EMP2,SRC,SEMA4F,JUN,SOX18,PLCG1,GPC3,SYNJ2BP,RREB1,AGTR2,SRGAP2,GREM1,KITLG,ZC3H12A,PAFAH1B1,CAP1,BMPER,FGF2,SEMA3A,KRIT1,MA…
GO:BP	developmental growth involved in morphogenesis	GO:0060560	4.4998e-05	4.34681	237	4512	88	21100	SIX4,NRP2,NLGN3,MAP1B,PARK2,DCX,SLC23A2,MAP2,PLXNA4,DPYSL2,FMN1,SOX9,NRP1,RIMS1,LPAR3,BMPR2,ITGA4,DCLK1,RIMS2,RND2,DISC1,IST1,SEMA4G,SEMA5A,FGF1,BDNF,DNM2,NIN,CYFIP1,IMPACT,WNT11,MED1,OLFM1,FSTL4,SEMA4F,NTN1,PLXNA1,MAP3K13,NKD1,GOLGA4,PAFAH1B1,BIN3,SEMA3A,DIP2B,PTK7,PAK6,SPG20,FGFR2,RAPH1,RAB11A,C9ORF72,DCC,ISLR2,TGFBR2,BCL11A,ABL1,ULK1,SRF,SYT4,DBN1,SLIT3,ULK2,MUL1,GSK3B,RASAL1,MAPT,NEDD4L,SEMA3…
GO:BP	glycerophospholipid metabolic process	GO:0006650	4.79245e-05	4.31944	312	4512	109	21100	PIK3CD,PCYT1B,DGKA,DGKG,PITPNM3,MBOAT2,PIGV,SERINC5,EFR3A,MTMR9,GNPAT,PEMT,PI4K2A,PIP4K2B,MTMR7,AJUBA,ABHD5,SYNJ1,PLCD1,GPLD1,SLC27A1,OCRL,ETNK1,MTMR3,IMPAD1,PIGX,CDS2,MTMR10,ABHD8,PLCG1,PNPLA8,SLC44A3,SLC44A5,HTR2A,NR1H3,PAFAH1B1,AGPAT4,EFR3B,PLD1,PIK3R1,UVRAG,PNPLA6,MTMR14,LIPC,ABHD4,FGF2,TMEM68,PLA2G4A,PIK3C2G,PI4K2B,INPP4A,CDS1,FAM126B,LPGAT1,PIK3R3,IPMK,PLA2G4F,PGAP1,LDLR,PGAP3,SOCS4,OSBPL10…
GO:BP	signal release from synapse	GO:0099643	6.11556e-05	4.21356	150	4512	62	21100	STX11,KCNMB4,SNCA,STXBP5L,PARK2,NAPB,RPH3A,PRKCB,APBA1,NRXN1,MCTP2,RIMS1,LIN7C,DNAJC5,MEF2C,RIMS2,KMO,CAMK2A,SYN2,PCLO,CPLX4,ADRA2A,SYNJ1,RIMS3,BLOC1S6,PSEN1,HTR2A,RIMS4,BACE1,ERC2,BAIAP3,STX3,CASK,DTNBP1,CADPS2,SLC4A8,SNAP23,NF1,ADCY1,SYT4,PIP5K1C,NLGN1,TACR2,GSK3B,PPT1,CPLX2,CHRNB4,SYT9,SYT12,SYN3,SNPH,CACNB2,FBXL20,DRD2,NRXN2,UNC13A,SNAP47,NRXN3,RAB3GAP1,CTBP2,GIT1,SYT7
GO:BP	neurotransmitter secretion	GO:0007269	6.11556e-05	4.21356	150	4512	62	21100	STX11,KCNMB4,SNCA,STXBP5L,PARK2,NAPB,RPH3A,PRKCB,APBA1,NRXN1,MCTP2,RIMS1,LIN7C,DNAJC5,MEF2C,RIMS2,KMO,CAMK2A,SYN2,PCLO,CPLX4,ADRA2A,SYNJ1,RIMS3,BLOC1S6,PSEN1,HTR2A,RIMS4,BACE1,ERC2,BAIAP3,STX3,CASK,DTNBP1,CADPS2,SLC4A8,SNAP23,NF1,ADCY1,SYT4,PIP5K1C,NLGN1,TACR2,GSK3B,PPT1,CPLX2,CHRNB4,SYT9,SYT12,SYN3,SNPH,CACNB2,FBXL20,DRD2,NRXN2,UNC13A,SNAP47,NRXN3,RAB3GAP1,CTBP2,GIT1,SYT7
GO:BP	positive regulation of neurogenesis	GO:0050769	6.23185e-05	4.20538	221	4512	83	21100	EEF2K,MAP1B,PLXNA4,MAP6,NRP1,TENM4,PAX6,NAP1L1,LPAR3,BMPR2,NTRK2,IL6ST,RND2,TRIM32,DISC1,IST1,PLXNA2,SEMA5A,BDNF,SYNJ1,DIXDC1,ZNF365,NIN,CYFIP1,PLXNC1,IL1B,ZNF488,SLITRK1,CAPRIN1,NTN1,TP73,PLXNA1,MAP3K13,DICER1,GOLGA4,ROBO2,PAFAH1B1,OPRM1,MAN2A1,PTPRD,UFL1,MME,FBXO31,RAB11A,SS18L1,RASSF10,SERPINE2,FZD3,GFAP,ISLR2,BCL11A,TLR2,SRF,DBN1,CUX1,BAIAP2,KALRN,CAMK2B,MAPT,RGS14,WNT3,PLAG1,BHLHB9,SEMA4D,DR…
GO:BP	positive regulation of supramolecular fiber organization	GO:1902905	6.93185e-05	4.15915	177	4512	70	21100	SYNPO2,OCLN,NCK2,PROX1,CCDC88A,SYNPO,PRKCE,MAP1B,PPM1E,FMN1,WASF3,NRP1,BRK1,NAV3,AMOT,ABI2,CAV3,STMN2,BAIAP2L1,NF2,SPAST,RHOC,SEMA5A,F2RL1,NIN,CYFIP1,MYOC,RICTOR,WNT11,SNX9,CD47,PSEN1,GSN,CDC42EP4,CDKN1B,MTSS1,WNT4,WDR1,SYNPO2L,ARF6,CLU,PPM1F,ARHGEF15,NCKAP1L,MYLK3,SWAP70,ABL1,BAIAP2,CFL2,LPAR1,MAPT,MLST8,RAPGEF3,CDC42,SLAIN2,TACR1,TGFB3,CCR7,TPM1,CDC42EP5,GRB2,SMAD3,C15ORF62,APP,TRIM27,GIT1,GPR6…
GO:BP	regulation of neurotransmitter levels	GO:0001505	6.95975e-05	4.15741	218	4512	82	21100	STX11,KCNMB4,SNCA,STXBP5L,PARK2,NAPB,RPH3A,NOS1,PRKCB,APBA1,NRXN1,MCTP2,RIMS1,LIN7C,DNAJC5,MEF2C,RIMS2,KMO,CAMK2A,SYN2,PCLO,RAB3B,SLC5A7,CPLX4,ADRA2A,SYNJ1,SLC1A2,RIMS3,BLOC1S6,PSEN1,PRIMA1,HTR2A,RIMS4,BACE1,ERC2,BAIAP3,SLC29A4,STX3,SLC6A1,ITGB3,CASK,DTNBP1,CADPS2,PER2,SLC4A8,SNAP23,NF1,GFAP,ADCY1,SLC6A4,ATP1A2,SYT4,PIP5K1C,NLGN1,TACR2,TOR1A,GSK3B,PPT1,CPLX2,SLC29A2,CHRNB4,GPM6B,SYT9,SYT12,SYN3,S…
GO:BP	import into cell	GO:0098657	7.05222e-05	4.15167	225	4512	84	21100	WNK3,SLC9A7,SLC24A4,SNCA,PARK2,SLC7A11,NOS1,ITGA4,SLC39A8,SLC24A2,TRPV5,SLC6A14,KCNJ6,RAB3B,WNK1,SLC6A9,SLC1A2,SLC39A10,SLC27A1,STEAP2,SLC5A1,KCNJ12,SLC5A3,CALCR,SLC1A1,KCNJ13,PSEN1,SLC9A4,SLC39A14,KCNQ1,ABCC9,SLC2A10,PRNP,SLC29A4,ATP1B3,SLC11A2,SLC6A1,ITGB3,SLC36A1,CNGA3,PER2,STRA6,ATP2B4,FAM155B,SLC6A6,GFAP,SLC1A4,SLC6A4,AKT2,HCN4,ATP1A2,TOR1A,ATP12A,SLC12A2,SLC29A2,GPM6B,LRRC8C,ACSL3,NEURL1B,S…
GO:BP	positive regulation of cell development	GO:0010720	7.18772e-05	4.14341	296	4512	104	21100	S1PR2,ADIPOQ,EEF2K,MAP1B,TRIOBP,PDE3A,PLXNA4,MAP6,NRP1,TENM4,PAX6,NAP1L1,LPAR3,BMPR2,NTRK2,IL6ST,RND2,TRIM32,BCL2,DISC1,IST1,PLXNA2,SEMA5A,HOXA11,BDNF,PRKDC,SYNJ1,DNM2,DIXDC1,ZNF365,NIN,CYFIP1,PLXNC1,IL1B,ZNF488,PDE5A,MYOC,SLITRK1,P4HB,CAPRIN1,NTN1,TP73,PLXNA1,RREB1,MAP3K13,DICER1,ADD1,GOLGA4,ROBO2,PAFAH1B1,OPRM1,MAN2A1,PTPRD,UFL1,MME,FBXO31,RAB11A,SS18L1,RASSF10,ARHGEF7,SERPINE2,FZD3,GFAP,ISLR2,…
GO:BP	forebrain development	GO:0030900	7.29286e-05	4.1371	384	4512	128	21100	PROX1,ELAVL4,ARHGAP35,AQP1,EFHC1,NRP2,KCNC1,DCLK2,CDK5R2,RARA,DCX,SLC7A11,CDON,PLXNA4,POU3F4,NRP1,SIX3,DLX1,WNT2B,POU4F1,PAX6,NTRK2,NR2E1,ARX,DCLK1,ERBB4,CNTNAP2,FAT4,NF2,CNTN2,DISC1,SZT2,NOTCH3,SEMA5A,NFIB,IGF2BP1,B2M,PRKG1,DIXDC1,AKNA,SLC1A2,NIN,PITX2,CELF1,UCHL5,SRC,FOXP2,SYNE2,PSEN1,ARPC5,BCAN,SRGAP2,ROBO2,INHBB,PAFAH1B1,DLC1,PITX1,SKI,DKK1,FGF2,SEMA3A,WNT4,PAX5,CHD5,TACC3,PEX13,NR2F2,FGFR2,S…
GO:BP	regulation of cell-cell adhesion	GO:0022407	7.36455e-05	4.13285	444	4512	144	21100	SH2B3,SPN,DENND6A,ADIPOQ,NFAT5,NCK2,PPARA,IGF2,EFNB2,RARA,PAG1,IGF1,RUNX1,SLAMF1,KIFAP3,ITGA4,MEGF10,TNFRSF21,NFKBIZ,MAPK14,FUT3,DLG5,IL6ST,CHST4,PTAFR,CD274,NF2,EGR3,RUNX3,FUT9,IL4R,SIRPB1,TNFSF9,CRTAM,FUT4,WNK1,PKHD1,PTPN11,B2M,PLG,PRKG1,AKNA,CD276,ITCH,IL1B,PDE5A,STAT5B,CR1,SRC,AIF1,BTN2A2,NRARP,TBX21,CD47,TNFSF14,RC3H1,ZDHHC21,ZC3H12A,SIRPG,ANK3,ILDR2,CD160,PRNP,IDO1,FOXA2,WNT4,PTPRC,CD4,CARD…
GO:BP	glycoprotein biosynthetic process	GO:0009101	7.41625e-05	4.12982	307	4512	107	21100	FUT2,PHLDA1,ST8SIA4,GFPT1,DSEL,HS6ST3,DPY19L1,IGF1,CHST11,ALG13,CHSY3,GLCE,BMPR2,SLC51B,DHDDS,BMPR1B,SLC39A8,FUT3,CHST15,CHST4,CSGALNACT1,BCL2,LARGE,ST3GAL2,FUT9,FUT4,UGGT1,HS6ST2,NECAB2,GORASP1,TMTC3,TNIP1,PGM3,B3GNT5,HS6ST1,DOLPP1,ST8SIA3,B3GNT6,B3GALT1,ST8SIA1,PSEN1,OGT,XYLT1,SLC2A10,ALG10B,GXYLT1,ST6GALNAC3,CHST13,GCNT4,MAN2A1,TET1,KDELC2,TRAK1,GALNT10,DPY19L3,EXT2,ST8SIA5,PAWR,ALG2,DPY19L4,B…
GO:BP	cell growth	GO:0016049	7.90084e-05	4.10233	490	4512	156	21100	ENPP1,SMAD4,PPARA,NRP2,NLGN3,MAP1B,PARK2,DCX,IGF1,SLC23A2,MAP2,PLXNA4,DPYSL2,SOX9,NRP1,RIMS1,LPAR3,BMPR2,ITGA4,CAV3,DCLK1,PPARD,RIMS2,PPP2R1A,RND2,TRIM32,IGFBP5,BCL2,PRDM11,DISC1,MYOCD,IST1,SEMA4G,SEMA5A,TAOK2,BDNF,CLSTN1,DNM2,EPM2A,NIN,IGFBP7,CYFIP1,PDLIM5,ITCH,NRG1,IMPACT,WNT11,AGTR1,OLFM1,FSTL4,SEMA4F,NTN1,PLXNA1,GATA4,PHB,MAP3K13,AGTR2,CDKN1B,GREM1,GOLGA4,TMEM97,PAFAH1B1,ACSL4,DCUN1D5,BIN3,NE…
GO:BP	muscle organ development	GO:0007517	8.69656e-05	4.06065	337	4512	115	21100	SIX4,BVES,TNNI1,METTL8,FOXK1,SMAD4,PROX1,MYH14,BASP1,TCF21,IGF2,IGF1,CDON,VAX1,POU4F1,CAV3,MEGF10,LEMD2,MSTN,MEF2C,MAPK14,ZNF609,EGR3,BCL2,LARGE,MYOCD,PAX3,JPH1,HAND1,SGCG,ETV1,LAMA2,TIFAB,AKIRIN1,XIRP2,BTBD1,TTN,MAFF,NRG1,CAV2,SOX6,COPS2,CFLAR,ADARB1,MED1,ERBB3,UNC45B,MEF2D,ATF3,SMTNL1,COL19A1,MEF2A,FZD2,WNT10B,BIN3,ZNF689,ALX4,XK,PITX1,FOXO4,SKI,PAX5,TGFBR3,NR2F2,FGFR2,SMYD1,STRA6,ID3,BCL9L,EVC…
GO:BP	viral process	GO:0016032	9.15706e-05	4.03824	419	4512	137	21100	TRIM5,APOBEC3F,TRIM13,PPARA,PROX1,DDX6,EEA1,RAB7A,DENR,NFIA,APOBEC3D,HMGA2,EFNB2,PARK2,SLAMF1,NUCKS1,NRP1,BRD4,EPS15,VAPB,TRIM14,INSR,CDHR3,TRIM32,BCL2,PARP9,PTBP1,NR5A2,ST3GAL2,IST1,MID2,CLEC5A,PCSK5,VPS37C,KPNA1,CDK9,SETDB1,TNIP1,ITCH,ITGA2,MPHOSPH8,SIGLEC1,CAV2,MDFIC,ADARB1,RAD23A,AGTR1,CR1,P4HB,NUP153,JUN,IDE,OAS1,CXADR,PHB,GSN,HTR2A,DYNLT1,NMT2,CLDN1,MAVS,RAB43,ZC3H12A,ST6GALNAC3,FBLN1,SERPI…
GO:BP	phospholipid metabolic process	GO:0006644	9.48572e-05	4.02293	393	4512	130	21100	PIK3CD,PCYT1B,DGKA,SNCA,DGKG,PITPNM3,MBOAT2,PIGV,SERINC5,EFR3A,MTMR9,GNPAT,DHDDS,PPARD,PEMT,PI4K2A,PIP4K2B,MTMR7,AJUBA,ABHD5,HMGCS2,SYNJ1,PLCD1,GPLD1,SLC27A1,OCRL,ETNK1,SAMD8,MTMR3,IMPAD1,TNFAIP8L3,DOLPP1,PIGX,CDS2,MTMR10,ABHD8,PLCG1,PNPLA8,SLC44A3,SLC44A5,HTR2A,NR1H3,PAFAH1B1,AGPAT4,EFR3B,PLD1,PIK3R1,UVRAG,PNPLA6,MTMR14,LIPC,ABHD4,FGF2,TMEM68,PLA2G4A,SPTLC1,PIK3C2G,PI4K2B,INPP4A,CDS1,FAM126B,LPG…
GO:BP	regulation of actin filament organization	GO:0110053	0.000101745	3.99249	269	4512	96	21100	CGNL1,SYNPO2,NCK2,ARHGAP35,CCDC88A,SYNPO,PRKCE,PARK2,TRIOBP,CIT,PPM1E,FMN1,WASF3,NRP1,SSH2,BRK1,FHOD3,AMOT,ABI2,STMN1,BAIAP2L1,NF2,ARFIP2,RHOC,ARHGEF18,RASA1,SEMA5A,F2RL1,CYFIP1,TMOD2,ARHGAP28,MYOC,RICTOR,WNT11,SNX9,SPTBN1,SPTB,CD47,ARPC5,GSN,SPTBN4,ADD1,ARHGAP40,CDC42EP4,DLC1,MTSS1,TMSB4Y,ADD2,PIK3R1,WNT4,WDR1,SYNPO2L,ARF6,PPM1F,ARHGEF15,KANK1,NCKAP1L,C9ORF72,RHPN1,TJP1,SWAP70,ABL1,DBN1,BAIAP2,C…
GO:BP	regulation of cellular component size	GO:0032535	0.000115631	3.93693	357	4512	120	21100	WNK3,NCK2,ARHGAP35,AQP1,CLCN3,PEX11B,PRKCE,MAP1B,TRIOBP,MAP2,PLXNA4,DPYSL2,CIT,FMN1,NRP1,SSH2,BRK1,FHOD3,AMOT,LPAR3,BMPR2,AKT3,CAV3,PEX11A,BAIAP2L1,RND2,CNTN2,DISC1,IST1,RASA1,SEMA4G,SEMA5A,BDNF,RAB3B,KCNMA1,DNM2,ALS2,F2RL1,RAP1GAP2,CYFIP1,TMOD2,ARHGAP28,RICTOR,SNX9,AQP4,OLFM1,FSTL4,SPTBN1,SEMA4F,NTN1,SPTB,ARPC5,MAP3K13,HP1BP3,GSN,SPTBN4,ADD1,ARHGAP40,CDC42EP4,GOLGA4,PAFAH1B1,TMSB4Y,ADD2,XK,SEMA3…
GO:BP	regulation of Wnt signaling pathway	GO:0030111	0.000117182	3.93114	346	4512	117	21100	MCC,ZRANB1,SNAI2,RUVBL1,TBL1X,LATS2,CDK14,PARK2,RNF220,AMER1,KLF15,SOX9,STK4,ZEB2,PCDH11Y,C12ORF43,FAM53B,GNAQ,AXIN2,MAPK14,GSKIP,PPP2R1A,PLEKHA4,RAPGEF1,FZD4,DISC1,SEMA5A,AMER3,UBE2B,RSPO4,KPNA1,WNK1,DIXDC1,PRDM15,XIAP,APC2,WWTR1,BTRC,WNT11,MDFIC,SRC,IGFBP6,NRARP,GPC3,PSEN1,DCDC2,NKD1,LIMD1,GRB10,GREM1,RNF213,CCNY,CSNK1D,WNT10B,SKI,PPM1A,TMEM237,DKK1,FGF2,TMEM9,CSNK1G3,SHISA2,PTK7,RSPO3,RBMS3,LY…
GO:BP	regulation of endocytosis	GO:0030100	0.000120305	3.91972	203	4512	77	21100	CBL,LRPAP1,ADIPOQ,CD22,LRRTM2,EEF2K,RUFY2,SNCA,EPHA3,EFNB2,BTBD9,ARRB1,VAMP4,STON2,RAB5B,CAV3,HIP1,ANGPT1,AAK1,STON1,INSR,MKLN1,PACSIN1,AP2B1,B2M,SYNJ1,DNM2,NECAB2,F2RL1,MIB1,KIF3A,ITGA2,NRG1,SRC,EHD4,GPC3,PROM2,GREM1,NR1H3,DKK1,ANKRD13B,ITGB3,ARFGAP1,DTNBP1,ARF6,CDH13,CLU,ITGAV,NCKAP1L,ANKRD13A,GSG1L,AHI1,ABL1,SYT4,NLGN1,SMAP1,RIT2,TOR1A,DAB2,PPT1,ROCK1,NEDD4L,ATAD1,CDC42,SELE,ANKFY1,OPHN1,SNX33…
GO:BP	protein localization to cell junction	GO:1902414	0.000121137	3.91672	98	4512	45	21100	CGNL1,GRIN2A,ZDHHC15,CACNG2,NRXN1,ZDHHC7,DLG5,ARHGEF18,PCLO,CLSTN1,RAB8A,KIF3A,NPTX1,KIF5C,DLG2,ASIC2,ABHD17B,STX3,CLSTN3,MAPK9,RAB11A,HOMER1,TJP1,ARHGAP44,GPC6,NLGN1,ILDR1,BAIAP2,MAPT,NSG1,DSP,JAM3,KIF5B,PECAM1,RAB27B,NRXN2,SNAP47,SLITRK3,ADAM22,ACTB,HEG1,CACNG7,BSN,PAK2,DLG1
GO:BP	regulation of actomyosin structure organization	GO:0110020	0.000121137	3.91672	98	4512	45	21100	CGNL1,SMAD4,PROX1,CCDC88A,SYNPO,PPM1E,NRP1,AMOT,CAV3,STMN1,AKAP13,NF2,RHOC,ARHGEF18,ARHGAP28,MYOC,WNT11,ECT2,CD47,DLC1,PIK3R1,WNT4,SYNPO2L,PPM1F,ARHGEF15,RHPN1,MYLK3,TJP1,ABL1,ROCK1,LPAR1,INPP5K,RAPGEF3,CDC42,TACR1,PHLDB2,TGFB3,TPM1,SMAD3,PPFIA1,TACSTD2,PAK2,GPR65,LIMCH1,WASF2
GO:BP	central nervous system neuron development	GO:0021954	0.000125007	3.90307	80	4512	39	21100	ARHGAP35,NRP2,DCLK2,DCX,MAP2,PLXNA4,NRP1,NTRK2,NR2E1,ARX,DCLK1,CNTN2,DISC1,SZT2,NFIB,NIN,ADARB1,SPTBN4,PAFAH1B1,FGFR2,SLC4A10,DCC,SCN1B,B4GALT6,ATP7A,LEP,OGDH,MAPT,DRD2,EPHB1,SCYL2,EPHA4,LHX8,PTEN,RAPGEF2,B4GALT5,BTG2,PLXNA3,ZMIZ1
GO:BP	muscle cell migration	GO:0014812	0.000127651	3.89397	86	4512	41	21100	S1PR2,SIX4,ADIPOQ,TLR4,IGF1,DOCK4,NRP1,ADAMTS1,MEGF10,MSTN,MEF2C,PPARD,IGFBP5,BCL2,MYOCD,GNA12,AKIRIN1,PRKG1,ITGA2,SRC,AIF1,PLXNA1,ARPC5,GNA13,GRB10,BIN3,FOXO4,NET1,ITGB3,NR4A3,ATP7A,HDAC4,P2RY6,ROCK1,LPAR1,PDGFD,NFE2L2,TACR1,APEX1,PARVA,TPM1
GO:BP	proteasome-mediated ubiquitin-dependent protein catabolic process	GO:0043161	0.000133008	3.87612	444	4512	143	21100	NCCRP1,FBXO44,DDA1,TRIM13,FEM1C,TRIM71,TBL1X,PARK2,STYX,ARRB1,MDM2,CHFR,SH3RF3,UBE2W,ATXN3,KLHDC10,APPBP2,FBXW11,GID4,GNA12,UBE2B,KLHL15,NPLOC4,FBXL17,FBXW7,ANAPC11,EPM2A,RMND5A,TRIM2,ANKIB1,FBXO4,ITCH,UCHL5,UBXN7,CLOCK,HERC2,WWTR1,BTRC,UBXN2B,RNF14,ASCC3,RAD23A,TAF1,UBR3,TBX21,CUL5,PSEN1,OGT,SUMO2,BBS7,UBXN10,BCAP31,HECW2,YOD1,UBE2J2,KCTD5,CSNK1D,UBE2K,UBE2G1,PSMF1,FEM1A,GCLC,SPOP,SMARCC1,WNT10B…
GO:BP	glycerolipid metabolic process	GO:0046486	0.000137947	3.86029	399	4512	131	21100	PIK3CD,CPT1A,PCYT1B,PNPLA4,DGKA,DGKG,PITPNM3,MBOAT2,PIGV,SERINC5,EFR3A,MTMR9,CAV3,GNPAT,PEMT,PI4K2A,PIP4K2B,MTMR7,GPD1,GPIHBP1,AJUBA,ABHD5,FBXW7,PTPN11,SYNJ1,PLCD1,GPLD1,SLC27A1,OCRL,THRSP,ETNK1,MTMR3,IMPAD1,LPIN3,PIGX,CDS2,MTMR10,ABHD8,PLCG1,PNPLA8,SLC44A3,SLC44A5,HTR2A,NR1H3,AGK,PAFAH1B1,AGPAT4,EFR3B,PLD1,PIK3R1,UVRAG,PNPLA6,MTMR14,LIPC,ABHD4,FGF2,TMEM68,PLA2G4A,GK,PIK3C2G,PI4K2B,INPP4A,CDS1,FA…
GO:BP	cellular component disassembly	GO:0022411	0.000141109	3.85044	471	4512	150	21100	NCK2,SNAI2,DENR,FUNDC2,MAP1B,PARK2,NAPB,TRIOBP,PRKCB,WDR45B,NAV3,LAMP2,ATG4B,HSPA2,C5ORF51,ADAMTS4,STMN1,SMARCC2,PELO,STMN2,MMP11,INSR,PRKAA2,SET,CTSL2,SETX,ARFIP2,SPAST,IST1,TAOK1,SEMA5A,ACVR1C,FBXW7,OGFOD1,HDGFRP3,STX17,SYNJ1,PLG,VPS13C,ARID1A,F2RL1,SPATA18,TMOD2,ADAMTS5,IQSEC1,SH3GL1,APC2,FYCO1,SPTBN1,USP36,UBA5,SPTB,OGT,STX5,MID1IP1,GSN,SPTBN4,DICER1,ADD1,HSF1,SMARCE1,PAFAH1B1,WIPI1,SMARCC1,F…
GO:BP	cellular carbohydrate metabolic process	GO:0044262	0.000141812	3.84829	285	4512	100	21100	PHKG2,ENPP1,ADIPOQ,FOXK1,PPARA,SNCA,PPARGC1A,IGF2,PPP1R3A,PRKCE,ADCYAP1R1,PARK2,IGF1,GPD2,PDK2,PPP1R3B,EPM2AIP1,IRS1,PDK3,INSR,IL6ST,MTMR7,CSGALNACT1,PTAFR,SLC45A3,FUT9,GYG2,SYNJ1,PDK1,EPM2A,GPLD1,OCRL,PDK4,GANC,SLC5A3,FOXK2,FAM3C,IMPAD1,PPP1R3E,PPP1R3D,C1QTNF3,SRC,B3GNT6,OGT,GRB10,TPI1,GYG1,PFKFB4,GYS1,PLA2G4A,FOXA2,DDIT4,GK,ZMPSTE24,PMAIP1,HRH1,ENOSF1,HK2,EXT2,PPP1R3C,PER2,IDH1,PHKA1,PHKB,GAL3S…
GO:BP	kidney epithelium development	GO:0072073	0.000142164	3.84721	143	4512	59	21100	SIX4,ADIPOQ,SMAD4,BASP1,TCF21,EFNB2,RARA,SIX2,KLF15,FMN1,SOX9,WNT2B,SIM1,MEF2C,PAX2,FAT4,BCL2,GZF1,PBX1,HOXA11,WNT9B,FGF1,NOTCH2,PROM1,KLHL3,WWTR1,WNT11,GPC3,AGTR2,GREM1,ROBO2,NPNT,MTSS1,BMPER,FGF2,WNT4,FGFR2,JAG1,PODXL,GDF11,PTCH1,AHI1,BMP7,MYO1E,SMAD2,CD24,PECAM1,SPRY1,SOX8,ACAT1,IRX3,SMAD3,EPHA4,EPHA7,ARG2,GLI3,TACSTD2,EYA1,DLG1
GO:BP	positive regulation of developmental growth	GO:0048639	0.000147233	3.832	163	4512	65	21100	PROX1,BASP1,IGF2,MAP1B,PARK2,IGF1,SLC23A2,NRP1,RIMS1,LPAR3,BMPR2,ARX,ERBB4,MEF2C,MAPK14,PPARD,INSR,RIMS2,RND2,BCL2,DISC1,IST1,SEMA5A,BDNF,CYFIP1,CELF1,AGRN,NRG1,STAT5B,NTN1,MAP3K13,SPTBN4,GOLGA4,PAFAH1B1,FGF2,TGFBR3,FGFR2,RAB11A,GHR,ISLR2,CHD7,TGFBR2,BCL11A,SRF,SYT4,DBN1,MUL1,LEP,RASAL1,MAPT,NEDD4L,WNT3,CSF1,SEMA4D,GPAM,RBPJ,DRD2,PEX5,PLCB1,ACACB,UNC13A,SMURF1,SOX15,CACNG7,CAPN3
GO:BP	positive regulation of cell junction assembly	GO:1901890	0.000163485	3.78652	105	4512	47	21100	LRRTM2,EEF2K,CLSTN2,NLGN3,FLRT2,NRXN1,FMN1,NRP1,NTRK2,LRRN1,CNTNAP2,DLG5,BDNF,CLSTN1,SLITRK4,AGRN,MYOC,SLITRK1,CLDN1,ASIC2,WNT4,PTPRD,SLITRK2,CLDN19,CLSTN3,PPM1F,THBS2,SLITRK6,OXTR,ABL1,HRG,NLGN1,IL1RAP,ROCK1,NPHP4,FLRT3,BHLHB9,SEMA4D,TPBG,EPHB1,EPB41L5,IRX3,SMAD3,SLITRK3,PTPRJ,CAV1,SLITRK5
GO:BP	protein polyubiquitination	GO:0000209	0.000172848	3.76233	268	4512	95	21100	TRIM5,MGRN1,DDA1,RNF125,CBL,TRIM71,TRAF3IP2,PARK2,MDM2,CHFR,AKTIP,UBE2W,ANAPC13,TRIM14,FBXW11,TRIM32,BCL2,MKRN1,UBE2Q1,UBE2B,FBXL17,ANAPC11,BRCA1,RMND5A,TRIM2,ANKIB1,PELI2,TRIM56,FBXO4,ITCH,XIAP,SASH1,RNF135,KLHL3,BTRC,RNF14,TRIM44,TAF1,RNF165,RC3H1,RNF213,HECW2,UBE2J2,UBE2K,UBE2G1,SPOP,PPIA,SPSB4,CUL3,TRIM38,RNF180,FOXF2,RFFL,RNF185,SKP1,UBE2D3,SMURF2,UBE2L3,TTC3,OTUB1,UBE3B,UBE3C,FZR1,UBE2R2,NE…
GO:BP	regulation of actin cytoskeleton organization	GO:0032956	0.000175996	3.7545	352	4512	118	21100	CGNL1,SYNPO2,SMAD4,NCK2,PROX1,ARHGAP35,CCDC88A,SYNPO,EPHA3,PRKCE,PARK2,TRIOBP,CIT,PPM1E,FMN1,WASF3,NRP1,SSH2,BRK1,FHOD3,AMOT,ABI2,CAV3,STMN1,BAIAP2L1,AKAP13,RND2,NF2,ARFIP2,RHOC,ARHGEF18,RASA1,TAOK1,SEMA5A,TAOK2,NOTCH2,SIGLEC15,DIXDC1,F2RL1,CYFIP1,TMOD2,ARHGAP28,MYOC,RICTOR,WNT11,SNX9,ARHGAP17,SPTBN1,ECT2,SPTB,CD47,ARPC5,GSN,SPTBN4,ADD1,ARHGAP40,CDC42EP4,DLC1,MTSS1,TMSB4Y,ADD2,PIK3R1,WNT4,WDR1,SY…
GO:BP	regulation of Ras protein signal transduction	GO:0046578	0.000185104	3.73258	191	4512	73	21100	CBL,SCAI,ARHGAP35,SPRY4,IGF1,ARRB1,NRP1,MAPKAP1,TRIM67,STMN1,SYNGAP1,AKAP13,RAPGEF1,CYTH3,ARHGEF18,RASA1,P2RY8,NOTCH2,ABCA1,DNM2,ALS2,F2RL1,RASGRF2,IQSEC1,MYOC,ARHGAP17,SPRY3,OGT,KITLG,DLC1,FBXO8,RALGPS2,RASA4,CUL3,NET1,PSD3,MAPRE2,SYNPO2L,ARFGAP1,ARF6,CYTH2,KANK1,NF1,CCDC125,ARHGAP44,ABL1,TGFB2,STARD13,SSX2IP,MCF2L,RIT2,RALGPS1,RASGRF1,TNFAIP1,RASAL1,LPAR1,ARHGAP42,CSF1,OPHN1,PIK3CG,SPRY1,GPR55,…
GO:BP	negative regulation of cell development	GO:0010721	0.000187381	3.72728	174	4512	68	21100	GPR37L1,C9ORF47,SPRY4,IGF1,MAP2,VAX1,NPPC,NRP1,DLX1,PAX6,CAV3,NR2E1,TMEM98,SYNGAP1,SEMA4G,SEMA5A,PRTG,CLDN18,FBN1,FBXW7,B2M,GORASP1,IL1B,CDKN2B,FSTL4,SEMA4F,NTN1,PSEN1,DYNLT1,DICER1,FBLN1,SKI,CTDSP1,SEMA3A,DIP2B,SPG20,KANK1,DUSP10,PCM1,LDLR,NF1,DCC,MBP,BCL11A,ULK1,SYT4,ULK2,GSK3B,BMP7,ACTN4,SEMA3D,WNT3,SEMA6C,SEMA4D,DAAM2,KDM4A,SEMA4C,FGF13,SEMA3F,SOX11,EPHA7,TACSTD2,RCC2,PTEN,RAPGEF2,PLXNA3,CERS…
GO:BP	nephron development	GO:0072006	0.000233674	3.63139	148	4512	60	21100	SIX4,ADIPOQ,SMAD4,BASP1,TCF21,SIX2,KLF15,FMN1,SOX9,WNT2B,ERBB4,ANGPT1,IL6R,MEF2C,PAX2,FAT4,NUP133,BCL2,GZF1,NOTCH3,PBX1,HOXA11,WNT9B,FGF1,NOTCH2,PROM1,KLHL3,WWTR1,CFLAR,WNT11,SEC61A1,GPC3,ENPEP,AGTR2,GREM1,NPNT,MTSS1,FGF2,NUP107,WNT4,JAG1,PODXL,PTCH1,AHI1,BMP7,MYO1E,PDGFD,CD24,EGR1,DCHS2,PECAM1,SOX8,ACAT1,IRX3,GPR4,GLI3,TACSTD2,EYA1,SULF1,DLG1
GO:BP	actin filament bundle assembly	GO:0051017	0.000234323	3.63019	158	4512	63	21100	CGNL1,SYNPO2,NCK2,CCDC88A,SYNPO,PARK2,ARRB1,PPM1E,NRP1,AMOT,STMN1,BAIAP2L1,NF2,RHOC,ARHGEF18,ARHGAP28,MYOC,WNT11,SRC,AIF1,CD47,ADD1,DLC1,MTSS1,ADD2,PIK3R1,CUL3,WNT4,FHDC1,SYNPO2L,PPM1F,ARHGEF15,PAWR,RHPN1,TJP1,SWAP70,ABL1,NEDD9,SRF,BAIAP2,TNFAIP1,ROCK1,LPAR1,INPP5K,RAPGEF3,CDC42,MYO1B,TACR1,PHLDB2,TGFB3,SPIRE2,TPM1,SMAD3,PPFIA1,TACSTD2,ESPNL,LIMA1,PAK2,LCP1,KCTD13,GPR65,LIMCH1,WASF2
GO:BP	response to extracellular stimulus	GO:0009991	0.00024206	3.61608	490	4512	154	21100	PPM1D,CPT1A,ARSB,CBL,ADIPOQ,FOXK1,PPARA,PROX1,ARHGAP35,SNAI2,DSC2,PPARGC1A,MAP1B,RARA,WDR45B,PDK2,WNT2B,LAMP2,HMOX1,BMPR2,ITGA4,MAX,MN1,GNPAT,MAPK14,PPARD,PAX2,SEH1L,PRKAA2,GDAP1,BCL2,SLC25A25,CNTN2,MYOCD,ALAD,SZT2,ACVR1C,WNT9B,TBL2,HMGCS2,TRIM24,SETDB1,STK24,BRSK2,SLC1A2,ADRB1,ITGA2,PDK4,TXN2,WDR59,FOSL1,NQO1,PHEX,RALB,MTMR3,IMPACT,FOXK2,WNT11,CDKN2B,MED1,SRC,TMEM135,AIF1,RXRA,GATA4,OGT,CCND1,CY…
GO:BP	negative regulation of growth	GO:0045926	0.000262159	3.58144	245	4512	88	21100	ENPP1,JARID2,SMAD4,PPARA,PLAC8,MAP2,NRP1,STK4,BMPR2,CAV3,MSTN,PPARD,PPP2R1A,IGFBP5,BCL2,PRDM11,SEMA4G,SEMA5A,ADRB1,WWC3,WNT11,FSTL4,SEMA4F,NTN1,TP73,GPC3,PHB,NKD1,AGTR2,CDKN1B,GREM1,SEMA3A,NDRG3,DCUN1D3,YY1,ST7L,DIP2B,SPG20,BTG1,MAPK11,EI24,DUSP10,PTK6,GNG4,SERPINE2,PTCH1,NAIF1,DCC,SMARCA2,ZC3H12D,PML,SIRT1,TSPYL2,TGFBR2,ACVR1B,BCL11A,SLC6A4,HRG,ULK1,TGFB2,SLIT3,DDX3X,ULK2,MUL1,WWC1,DAB2,PNPT1,PP…
GO:BP	leukocyte cell-cell adhesion	GO:0007159	0.000264478	3.57761	373	4512	123	21100	SPN,NFAT5,NCK2,PPARA,IGF2,EFNB2,RARA,PAG1,IGF1,RUNX1,SLAMF1,ITGA4,TNFRSF21,NFKBIZ,SLC39A8,DLG5,IL6ST,CHST4,PTAFR,CD274,EGR3,RUNX3,FUT9,IL4R,SIRPB1,TNFSF9,CRTAM,FUT4,WNK1,PTPN11,B2M,CD276,TNIP1,ITCH,IL1B,PDE5A,STAT5B,CR1,SRC,AIF1,BTN2A2,NRARP,TBX21,CD47,TNFSF14,RC3H1,ZDHHC21,ZC3H12A,SIRPG,ITGAL,ADD2,ILDR2,CD160,PRNP,IDO1,PTPRC,CD4,CARD11,DUSP10,PAWR,NCKAP1L,CCR2,ICOS,XCL1,RHOH,JAK3,NR4A3,SOCS1,IFN…
GO:BP	roof of mouth development	GO:0060021	0.000279603	3.55346	91	4512	42	21100	SGPL1,SMAD4,BNC2,SNAI2,TFAP2A,TCF21,DLX6,ACVR2B,GABRB3,VAX1,TSHZ1,TMEM107,WNT9B,ITGB8,SOS1,PRRX1,WNT11,BBS7,FZD2,WFIKKN2,ALX4,SKI,TGFBR3,FOXF2,OSR2,GDF11,SATB2,CHD7,TGFBR2,TGFB2,INSIG1,ASPH,SMAD2,WNT8A,TGFB3,SOX11,TIPARP,GLI3,ARID5B,FRAS1,DLG1,MMP25
GO:BP	negative regulation of cell adhesion	GO:0007162	0.000287543	3.5413	285	4512	99	21100	SH2B3,SPN,ADIPOQ,PPARA,SNAI2,SPRY4,PAG1,PLXNA4,RUNX1,TNFRSF21,ANGPT1,DLG5,CD274,NF2,RUNX3,FZD4,RASA1,IL4R,PLXNA2,SEMA5A,CRTAM,WNK1,PTPN11,PLG,PRKG1,AKNA,PLXNC1,ITCH,PDE5A,MYOC,ERBB3,CR1,SRC,BTN2A2,NRARP,TBX21,PLXNA1,RC3H1,ZC3H12A,FBLN1,DLC1,ILDR2,PRNP,PIK3R1,IDO1,CASK,PTPRC,CDH13,PPM1F,JAG1,KANK1,PAWR,NCKAP1L,PODXL,SERPINE2,NF1,XCL1,JAK3,MBP,SOCS1,IFNA2,MUC21,SWAP70,ABL1,HRG,DUSP3,ACTN4,MIA3,ABCA…
GO:BP	regulation of GTPase activity	GO:0043087	0.000337968	3.47112	367	4512	121	21100	CCL22,BVES,TBC1D16,NGEF,ARHGAP35,RGS7,RGS6,EPHA3,RALGAPB,PLXNA4,RAPGEF5,AMOT,NTRK2,STMN1,SGSM1,SYNGAP1,GRTP1,RAPGEF6,RAPGEF1,RASA1,PLXNA2,AJUBA,WNK1,PRKG1,ALS2,F2RL1,FGD4,ADRB1,RAP1GAP2,TBC1D15,PLXNC1,RASGRF2,SOS1,OCRL,CPEB2,AGRN,IQSEC1,GARNL3,APC2,CAV2,RABGAP1L,RICTOR,WDR41,WNT11,RASGRP3,SNX9,ECT2,PLXNA1,PROM2,RP2,TBC1D8B,SRGAP2,TRAPPC6B,RGS1,PAFAH1B1,ELMOD2,RALGPS2,RASA4,FGD6,RRP1B,NET1,WNT4,US…
GO:BP	regulation of axonogenesis	GO:0050770	0.00033896	3.46985	156	4512	62	21100	ARHGAP35,MAP1B,MAP2,PLXNA4,MAP6,NRP1,LPAR3,BMPR2,NTRK2,SYNGAP1,RND2,CNTN2,DISC1,IST1,SEMA4G,PLXNA2,SEMA5A,BDNF,DIXDC1,BRSK2,NIN,CYFIP1,PLXNC1,SLITRK1,FSTL4,SEMA4F,NTN1,PLXNA1,PSEN1,MAP3K13,GOLGA4,ROBO2,PAFAH1B1,XK,SEMA3A,DIP2B,SPG20,RAB11A,DCC,MBP,ISLR2,BCL11A,ULK1,SRF,DBN1,ULK2,GSK3B,MAPT,SEMA3D,WNT3,SEMA6C,SEMA4D,SEMA4C,MARK2,FGF13,SEMA3F,SKIL,EPHA4,EPHA7,PTEN,PLXNA3,PAK2
GO:BP	glycoprotein metabolic process	GO:0009100	0.000382862	3.41696	379	4512	124	21100	NCCRP1,FUT2,FBXO44,PHLDA1,ST8SIA4,TRIM13,GFPT1,DSEL,BGN,HS6ST3,DPY19L1,IGF1,CHST11,ALG13,CHSY3,GLCE,BMPR2,SLC51B,DHDDS,BMPR1B,SLC39A8,FUT3,PPARD,CHST15,CHST4,CSGALNACT1,BCL2,LARGE,ST3GAL2,FUT9,FUT4,UGGT1,HS6ST2,NECAB2,GORASP1,TMTC3,TNIP1,PGM3,GANC,B3GNT5,IMPAD1,HS6ST1,DOLPP1,ST8SIA3,SPOCK2,B3GNT6,B3GALT1,ST8SIA1,PSEN1,OGT,XYLT1,SLC2A10,ALG10B,GXYLT1,ST6GALNAC3,CHST13,GCNT4,MAN2A1,TET1,KDELC2,TRAK…
GO:BP	glucose metabolic process	GO:0006006	0.000383436	3.41631	194	4512	73	21100	CPT1A,PHKG2,ENPP1,ADIPOQ,FOXK1,PPARA,PPARGC1A,IGF2,PPP1R3A,PARK2,IGF1,ENO2,PDK2,PPP1R3B,EPM2AIP1,IRS1,PDK3,MAPK14,PPARD,INSR,SLC45A3,GPI,GPD1,PGM1,PDK1,GPLD1,PDK4,G6PC2,FOXK2,FAM3C,PPP1R3E,PPP1R3D,C1QTNF3,SRC,H6PD,OAS1,OGT,SLC39A14,ATF3,GRB10,KCNQ1,TPI1,FOXA2,ZMPSTE24,PMAIP1,PGM2L1,HK2,PPP1R3C,PER2,PGM5,SIRT1,NLN,AKT2,SOGA1,GSK3B,SORD,LEP,INPP5K,SLC35B4,CRTC2,DGKQ,PGM2,ACACB,PDX1,PPP1CB,FBP2,SESN…
GO:BP	insulin receptor signaling pathway	GO:0008286	0.000409875	3.38735	114	4512	49	21100	ENPP1,IGF2,PRKCB,EIF4EBP2,VWA2,NUCKS1,PDK2,IRS1,PID1,BAIAP2L1,MSTN,INSR,PIP4K2B,PTPN11,GPLD1,STXBP4,IL1B,PDK4,CAV2,SRC,IDE,OGT,SLC39A14,GRB10,SMARCC1,FOXO4,PIK3R1,KANK1,PIK3R3,SIRT1,SOCS1,PTPRE,AKT2,RHOQ,SOGA1,BAIAP2,GSK3B,LEP,INPP5K,IGF1R,SIK2,OSBPL8,PHIP,PIP4K2C,GRB2,GAB1,ZNF106,PIP4K2A,SESN3
GO:BP	epithelial tube morphogenesis	GO:0060562	0.000415051	3.3819	331	4512	111	21100	PIK3CD,SIX4,SMAD4,PROX1,ARHGAP35,TRIM71,TCF21,ITGAX,EFNB2,RARA,SIX2,FMN1,SOX9,NRP1,STK4,WNT2B,LUZP1,CAV3,AR,MEF2C,PAX2,DLG5,FAT4,IFT57,OPA1,BCL2,GZF1,HAND1,PBX1,HOXA11,WNT9B,FGF1,NOTCH2,PKHD1,MIB1,FOXP1,KLHL3,BTRC,WNT11,CLIC4,MED1,SRC,ZIC3,NTN1,NRARP,SOX18,GPC3,GATA4,PSEN1,VANGL2,AGTR2,BBS7,GNA13,GREM1,NPNT,DLC1,MTSS1,FZD2,NKX3-1,SKI,FGF2,WNT4,PTK7,FGFR2,PGR,DVL3,FZD6,PODXL,PTCH1,FZD3,PML,PRKD2,C…
GO:BP	regulation of cell size	GO:0008361	0.000417986	3.37884	184	4512	70	21100	WNK3,AQP1,CLCN3,MAP1B,MAP2,PLXNA4,DPYSL2,NRP1,AMOT,LPAR3,BMPR2,AKT3,CAV3,RND2,DISC1,IST1,SEMA4G,SEMA5A,BDNF,KCNMA1,DNM2,RAP1GAP2,CYFIP1,AQP4,OLFM1,FSTL4,SEMA4F,NTN1,MAP3K13,ADD1,GOLGA4,PAFAH1B1,XK,SEMA3A,RPTOR,VAV3,DIP2B,SPG20,RAB11A,CLNS1A,DCC,ISLR2,BCL11A,ABL1,ULK1,SRF,ATP7A,DBN1,ULK2,GSK3B,SLC12A2,MAPT,SEMA3D,WNT3,SEMA6C,SEMA4D,IL7R,SEMA4C,FGF13,SEMA3F,MSN,SLC12A6,BARHL2,EPHA7,WDTC1,PTEN,PRR16…
GO:BP	regulation of synaptic plasticity	GO:0048167	0.000437387	3.35913	205	4512	76	21100	AKAP5,LRRTM2,CHRDL1,SNCA,GRIN2A,MAP1B,RARA,EIF4EBP2,RIMS1,SORCS3,SHISA9,NTRK2,NR2E1,TSHZ3,MEF2C,SYNGAP1,SLC24A2,RIMS2,CNTN2,YWHAG,CAMK2A,RAB8A,RASGRF2,RIMS3,GRIK2,SLC1A1,PSEN1,ERC2,PRNP,STX3,MME,SLC4A10,NEUROD2,HRH1,SERPINE2,NF1,SHANK2,NETO1,GFAP,ADCY1,ERC1,ABL1,SRF,SYT4,JPH4,DBN1,PAIP2,BAIAP2,GSK3B,DRD5,RASGRF1,CAMK2B,CPLX2,MAPT,LZTS1,RGS14,NSG1,SYT12,DRD2,KCNJ10,CNTN4,SNAP47,GRM5,RAB3GAP1,SLC24…
GO:BP	positive regulation of MAPK cascade	GO:0043410	0.000451842	3.34501	479	4512	150	21100	LILRA5,GPR37L1,TRIM5,CCL22,PIK3R5,TLR4,DOK6,GDF6,MAP2K7,TDGF1,IGF2,PRKCE,IGF1,ARRB1,CDON,NRXN1,SLAMF1,HIPK2,NRP1,LPAR3,SH3RF3,NTRK2,AR,DUSP19,FLT1,ERBB4,ANGPT1,IL6R,MEF2C,KLHDC10,INSR,RAPGEF1,FZD4,TAOK1,FGF1,TAOK2,AJUBA,NOTCH2,RASSF2,FBXW7,ADRA2A,PTPN11,DIXDC1,NECAB2,F2RL1,PELI2,DSTYK,XIAP,IL1B,SASH1,PDE5A,NRG1,CAV2,CFLAR,CALCR,TNFAIP8L3,SRC,IGFBP6,KLB,DDT,TP73,JUN,GATA4,PSEN1,PHB,MAP3K13,HTR2A,K…
GO:BP	regulation of cellular response to transforming growth factor beta stimulus	GO:1903844	0.000455562	3.34145	124	4512	52	21100	DAND5,IL17RD,SMAD4,PPARA,LATS2,CREBBP,CHST11,HIPK2,DLX1,ZEB2,ZNF451,CAV3,SPRED1,MYOCD,FBN1,DNM2,CAV2,CFLAR,CDKN2B,ONECUT2,VEPH1,SLC2A10,NPNT,WFIKKN2,SKI,PPM1A,TGFBR3,SMURF2,BCL9L,ZBTB7A,PEG10,BAMBI,SIRT1,CD109,MTMR4,HTRA3,DAB2,ADAM17,NREP,HSPA5,FERMT1,SMAD2,PRDM16,ENG,TGFB3,SPRY1,SKIL,SOX11,SMURF1,SMAD3,ZEB1,CAV1
GO:BP	contractile actin filament bundle assembly	GO:0030038	0.000490879	3.30903	105	4512	46	21100	CGNL1,CCDC88A,SYNPO,ARRB1,PPM1E,NRP1,AMOT,STMN1,NF2,RHOC,ARHGEF18,ARHGAP28,MYOC,WNT11,SRC,CD47,DLC1,PIK3R1,CUL3,WNT4,FHDC1,SYNPO2L,PPM1F,ARHGEF15,RHPN1,TJP1,ABL1,SRF,TNFAIP1,ROCK1,LPAR1,INPP5K,RAPGEF3,CDC42,TACR1,PHLDB2,TGFB3,TPM1,SMAD3,PPFIA1,TACSTD2,PAK2,KCTD13,GPR65,LIMCH1,WASF2
GO:BP	stress fiber assembly	GO:0043149	0.000490879	3.30903	105	4512	46	21100	CGNL1,CCDC88A,SYNPO,ARRB1,PPM1E,NRP1,AMOT,STMN1,NF2,RHOC,ARHGEF18,ARHGAP28,MYOC,WNT11,SRC,CD47,DLC1,PIK3R1,CUL3,WNT4,FHDC1,SYNPO2L,PPM1F,ARHGEF15,RHPN1,TJP1,ABL1,SRF,TNFAIP1,ROCK1,LPAR1,INPP5K,RAPGEF3,CDC42,TACR1,PHLDB2,TGFB3,TPM1,SMAD3,PPFIA1,TACSTD2,PAK2,KCTD13,GPR65,LIMCH1,WASF2
GO:BP	regulation of actin filament-based process	GO:0032970	0.000502772	3.29863	392	4512	127	21100	CGNL1,SYNPO2,SMAD4,NCK2,PROX1,ARHGAP35,CCDC88A,DSC2,SYNPO,EPHA3,PRKCE,PARK2,TRIOBP,CIT,PPM1E,FMN1,WASF3,NRP1,SSH2,BRK1,FHOD3,AMOT,ABI2,CAV3,STMN1,BAIAP2L1,AKAP13,FRMD6,RND2,NF2,ARFIP2,RHOC,ARHGEF18,RASA1,TAOK1,SEMA5A,TAOK2,NOTCH2,SIGLEC15,DIXDC1,F2RL1,CYFIP1,TMOD2,ARHGAP28,MYOC,RICTOR,WNT11,SNX9,ARHGAP17,SPTBN1,ECT2,GJA5,SPTB,CD47,GATA4,ARPC5,GSN,SPTBN4,ADD1,ARHGAP40,CDC42EP4,DLC1,MTSS1,TMSB4Y,AD…
GO:BP	protein localization to cell periphery	GO:1990778	0.000518935	3.28489	336	4512	112	21100	PACS2,AKAP5,WNK3,ADIPOQ,RAB7A,CCDC88A,EPHA3,GRIN2A,PRKCE,CACNG2,ZDHHC3,NRXN1,ZDHHC7,EFR3A,CAV3,ARL3,AR,LIN7C,PID1,RAB3D,GOLGA7,PACSIN1,SYS1,RAPGEF6,CNST,ZDHHC8,TUB,GGA2,CLSTN1,RAB3B,GOPC,EPM2A,GORASP1,EXOC5,RAB8A,NPTX1,SAPCD2,EMP2,EHD4,SPTBN1,SLC1A1,RAB8B,SPTBN4,GOLGA4,NFASC,DPP6,EFR3B,ANK3,PRNP,PIK3R1,ATP1B3,MYO5A,STX3,LRP6,ARF6,FAM126B,RAB11A,SCN3B,ATP2B4,PTCH1,RILPL2,RABEP1,VAMP3,ARHGAP44,AKT2…
GO:BP	myeloid cell differentiation	GO:0030099	0.000520597	3.2835	396	4512	128	21100	PIK3CD,SH2B3,ADIPOQ,TLR4,MEIS1,PTBP3,RARA,FLVCR1,RUNX1,HIPK2,HOXB8,POU4F1,KLF2,CEBPG,FLI1,SH3PXD2A,MEF2C,KAT6A,MAPK14,IKZF1,CASP8,CLEC5A,NOTCH2,RASSF2,CLDN18,FBN1,FBXW7,SIGLEC15,PTPN11,B2M,PRKDC,F2RL1,ITGB8,FOXP1,SNRK,CALCR,STAT5B,CDKN2B,MED1,SRC,JUN,UBA5,GPC3,PSEN1,ZNF16,ADD1,KCNQ1,HSF1,KITLG,PAFAH1B1,CASP9,PPARGC1B,JAGN1,PIK3R1,SLC11A2,IRF4,UFL1,TGFBR3,WDR1,CD4,JAG1,PITHD1,THPO,FSHB,NCKAP1L,ZBT…
GO:BP	actin filament bundle organization	GO:0061572	0.000524316	3.28041	161	4512	63	21100	CGNL1,SYNPO2,NCK2,CCDC88A,SYNPO,PARK2,ARRB1,PPM1E,NRP1,AMOT,STMN1,BAIAP2L1,NF2,RHOC,ARHGEF18,ARHGAP28,MYOC,WNT11,SRC,AIF1,CD47,ADD1,DLC1,MTSS1,ADD2,PIK3R1,CUL3,WNT4,FHDC1,SYNPO2L,PPM1F,ARHGEF15,PAWR,RHPN1,TJP1,SWAP70,ABL1,NEDD9,SRF,BAIAP2,TNFAIP1,ROCK1,LPAR1,INPP5K,RAPGEF3,CDC42,MYO1B,TACR1,PHLDB2,TGFB3,SPIRE2,TPM1,SMAD3,PPFIA1,TACSTD2,ESPNL,LIMA1,PAK2,LCP1,KCTD13,GPR65,LIMCH1,WASF2
GO:BP	negative regulation of transmembrane receptor protein serine/threonine kinase signaling pathway	GO:0090101	0.000525751	3.27922	131	4512	54	21100	DAND5,SMAD9,IL17RD,SMAD4,PPARA,CHRDL1,CHST11,HIPK2,DLX1,ZNF451,SPRED1,LEMD2,FBN1,DNM2,CAV2,ONECUT2,VEPH1,GREM1,SLC2A10,WFIKKN2,BMPER,SKI,PPM1A,DKK1,TGFBR3,SPG20,UBE2D3,SMURF2,BCL9L,CTDSPL2,ZBTB7A,PEG10,BAMBI,SIRT1,CD109,CILP,CHRD,ABL1,MTMR4,HTRA3,ADAM17,HSPA5,SMAD2,PRDM16,ENG,TGFB3,SPRY1,GREM2,TWSG1,SKIL,SMURF1,SMAD3,CAV1,RBPMS2
GO:BP	neuron projection guidance	GO:0097485	0.000568341	3.24539	238	4512	85	21100	SMAD4,ARHGAP35,IGSF9,EPHA3,NRP2,CDK5R2,EFNB2,KLF7,FLRT2,VAX1,NRXN1,PLXNA4,DPYSL2,GAP43,NRP1,PAX6,BMPR2,ARX,CNTN5,BMPR1B,CNTN2,SEMA4G,NOTCH3,PLXNA2,SEMA5A,NFIB,NOTCH2,ETV1,LAMA2,BDNF,PRTG,CNTN1,EMB,CYFIP1,PLXNC1,SOS1,KIF5C,SEMA4F,NTN1,RNF165,PLXNA1,ROBO2,NFASC,SEMA3A,ENAH,PTK7,UNC5C,ECE1,USP33,PTCH1,FZD3,DCC,RHOH,NCAM1,SCN1B,SLIT3,KALRN,BMP7,RAC2,SIAH1,SEMA3D,WNT3,OPHN1,KIF5B,FLRT3,SEMA6C,UNC5D,SE…
GO:BP	response to oxidative stress	GO:0006979	0.000628863	3.20144	420	4512	134	21100	GPR37L1,C19ORF12,ADIPOQ,TLR4,STAT6,AQP1,SNCA,PPARGC1A,PARK2,SCARA3,SLC7A11,SLC23A2,PDK2,HMOX1,MELK,MAPKAP1,KLF2,MYEF2,VRK2,PAX2,PRKAA2,GSKIP,EPX,SETX,BCL2,ALAD,LPO,FBXW7,MTF1,DHCR24,PDK1,PRR5L,IPCEF1,STK24,ALS2,RBPMS,DIABLO,IL18RAP,CPEB2,TXN2,FOSL1,NQO1,IMPACT,CHD6,CCS,SRC,P4HB,ECT2,AIF1,SLC1A1,JUN,PNPLA8,GATA4,PSEN1,VKORC1L1,ETV5,ERCC6,FKBP1B,HSF1,ZC3H12A,GCLC,PPIA,PPARGC1B,PRNP,GFER,CAMKK2,SLC1…
GO:BP	negative regulation of neuron projection development	GO:0010977	0.000646986	3.1891	135	4512	55	21100	NGEF,EFNB2,FAT3,MAP2,NRP1,STMN2,SYNGAP1,SEMA4G,SEMA5A,B2M,ZNF365,FSTL4,SEMA4F,NTN1,PSEN1,CBFA2T2,PAFAH1B1,DKK1,SEMA3A,DIP2B,SPG20,DTNBP1,ARF6,ADCY6,KANK1,GFI1,DCC,GFAP,MBP,BCL11A,ULK1,NLGN1,ULK2,RIT2,DNM3,DAB2,LPAR1,SEMA3D,WNT3,MYLIP,SEMA6C,LRIG2,SEMA4D,SPOCK1,SEMA4C,FGF13,SEMA3F,CRMP1,EPHA4,EPHA7,PTEN,PLXNA3,KREMEN1,CERS2,INPP5F
GO:BP	positive regulation of protein kinase activity	GO:0045860	0.000669328	3.17436	409	4512	131	21100	LILRA5,ADIPOQ,PIK3R5,PROX1,TLR4,CCDC88A,SNCA,MAP2K7,TDGF1,IGF2,CDK5R2,HMGA2,ACVR2B,IGF1,NRXN1,STK4,BMPR2,DUSP19,FLT1,ANGPT1,IL6R,MEF2C,AXIN2,BMPR1B,INSR,MOB3B,CAB39L,PRLR,FZD4,TAOK1,FGF1,TAOK2,AJUBA,RASSF2,FBXW7,WNK1,ADRA2A,ALS2,SLC27A1,IL1B,SASH1,PDE5A,NRG1,RICTOR,RALB,WNT11,EMP2,SNX9,ERBB3,SRC,ECT2,SLC1A1,SPDYE5,SPDYE6,PSEN1,PHB,MAP3K13,CCND1,ERCC6,HTR2A,CDKN1B,GREM1,CCNY,MOB1B,KITLG,CACUL1,FZD…
GO:BP	intracellular receptor signaling pathway	GO:0030522	0.00067078	3.17342	264	4512	92	21100	PTGIS,RNF125,PPARA,TLR4,SNAI2,TCF21,TRIM16,RARA,ASXL2,NR2F6,KLF2,AR,NR2E1,MN1,PDK3,SLC46A2,PPARD,NR5A2,ANKRD17,NPLOC4,TRIM24,BRCA1,NR2C2,RQCD1,ARID1A,DDX54,TIFA,FOXP1,ITCH,XIAP,CLOCK,RNF135,PIAS2,RNF14,HNF4G,MED1,SRC,USP15,RXRA,UBA5,SEC14L1,TMF1,PHB,NR1H3,PPARGC1B,NKX3-1,UFL1,ALOXE3,NR2F2,PRMT2,NR3C1,CLPB,PGR,ZBTB7A,TSPAN6,PADI2,PAGR1,LMO3,RBFOX2,PUM1,PML,SIRT1,ESRRB,NR3C2,NR4A3,TADA3,MAP3K7,TP63…
GO:BP	glial cell differentiation	GO:0010001	0.000670976	3.17329	221	4512	80	21100	GPR37L1,TLR4,SH3TC2,FGF5,KLF15,SOX9,WASF3,GAP43,DLX1,TENM4,PAX6,TNFRSF21,NTRK2,NR2E1,TMEM98,PAX2,IL6ST,SLC45A3,CNTN2,NFIB,CNTN1,PTPN11,ZNF365,IL1B,ZNF488,MYOC,SOX6,ERBB3,TPPP,TP73,PSEN1,DICER1,OPALIN,SKI,FGF2,WDR1,NEUROD4,CLU,DUSP10,MOBP,SERPINE2,LDLR,NF1,MAPK3,FA2H,GFAP,B4GALT6,AKT2,ABL1,TLR2,LPAR1,MAPT,PRX,PARD3,CNP,DNER,SUZ12,DAAM2,SOX8,KDM4A,CDK6,KCNJ10,SOX11,ADAM22,MAPK1,EPHA4,RHEB,NAB1,GLI3…
GO:BP	exocytosis	GO:0006887	0.000678429	3.1685	360	4512	118	21100	PIK3CD,RAB33B,STX11,CBL,CRHBP,RAB7A,SNCA,STXBP5L,CDK5R2,PARK2,CACNA1I,NAPB,RAB3IP,PRKCB,APBA1,ATP9A,RIMS1,HMOX1,LIN7C,DNAJC5,RAB3D,RIMS2,PTAFR,IL4R,SYN2,PCLO,RAB3B,CPLX4,ADRA2A,STX17,SYNJ1,BRSK2,EXOC5,F2RL1,RAB8A,STEAP2,TNFAIP2,RIMS3,SLC17A9,RALB,BLOC1S6,STAM,ARHGAP17,TMEM167A,PSEN1,EXPH5,RAB8B,HTR2A,RIMS4,BACE1,ERC2,LLGL2,BAIAP3,SCAMP1,CD160,JAGN1,RAB11FIP5,STX3,CASK,DTNBP1,TMEM167B,CADPS2,SLC4A…
GO:BP	negative regulation of MAPK cascade	GO:0043409	0.000712974	3.14693	169	4512	65	21100	SH2B3,ADIPOQ,SMAD4,TLR4,DUSP7,SPRY4,PARK2,CAV3,DUSP19,SPRED1,LEMD2,PPP2R1A,NF2,RAPGEF1,RPS6KA6,KLHL31,F2RL1,PRDM15,TNIP1,ITCH,IL1B,BTN2A2,SPRY3,SYNJ2BP,PHB,ATF3,PAFAH1B1,DUSP5,FBLN1,SERPINB3,PPIA,PDCD4,PTPRC,ASH1L,DUSP13,DUSP10,NF1,LMO3,DUSP4,ABL1,IGBP1,CYLD,IRAK3,DAB2,STK38,DUSP3,BMP7,INPP5K,IGF1R,SIRPA,RGS14,TIMP3,DUSP8,DUSP6,SPRY1,HIPK3,NCOR1,EPHA4,DUSP9,PTPRJ,CAV1,PTEN,LYN,FKTN,DLG1
GO:BP	negative regulation of nervous system development	GO:0051961	0.000717131	3.1444	142	4512	57	21100	GPR37L1,MAP2,VAX1,NRP1,DLX1,PAX6,NR2E1,TMEM98,SYNGAP1,SEMA4G,SEMA5A,PRTG,B2M,GORASP1,IL1B,CDKN2B,FSTL4,SEMA4F,NTN1,PSEN1,DYNLT1,DICER1,ROBO2,SKI,CTDSP1,DKK1,SEMA3A,DIP2B,SPG20,DUSP10,PCM1,LDLR,NF1,DCC,MBP,BCL11A,TLR2,ULK1,SYT4,ULK2,BMP7,SEMA3D,WNT3,SEMA6C,SEMA4D,DAAM2,KDM4A,SEMA4C,FGF13,SEMA3F,SOX11,EPHA7,PTEN,RAPGEF2,PLXNA3,CERS2,HOOK3
GO:BP	cellular response to extracellular stimulus	GO:0031668	0.000732253	3.13534	250	4512	88	21100	PPM1D,CBL,PPARA,ARHGAP35,SNAI2,DSC2,WDR45B,PDK2,WNT2B,LAMP2,HMOX1,BMPR2,ITGA4,MAX,MN1,SEH1L,PRKAA2,GDAP1,BCL2,MYOCD,SZT2,WNT9B,TBL2,TRIM24,STK24,BRSK2,SLC1A2,PDK4,TXN2,WDR59,FOSL1,PHEX,RALB,MTMR3,IMPACT,CDKN2B,MED1,AIF1,RXRA,ATF3,ERCC6,ITFG2,CPEB4,ZC3H12A,INHBB,WIPI1,FOXA2,WNT4,RPTOR,PTPRC,PMAIP1,BRIP1,USP33,CLEC16A,MAPK3,FADS1,SIRT1,RRAGB,EIF2S1,PLIN3,ULK1,SRF,LPL,FOXO3,HSPA5,LEP,ZFYVE1,NDOR1,EI…
GO:BP	negative regulation of cell projection organization	GO:0031345	0.000756476	3.12121	183	4512	69	21100	NGEF,MAP4,EFNB2,FAT3,MAP2,NRXN1,NRP1,STMN2,SYNGAP1,SEMA4G,SEMA5A,B2M,DNM2,GORASP1,ZNF365,FSTL4,SEMA4F,NTN1,SPRY3,PSEN1,CBFA2T2,PAFAH1B1,PRNP,DKK1,SEMA3A,DIP2B,SPG20,DTNBP1,ARF6,ADCY6,KANK1,GFI1,DCC,GFAP,MBP,ODF2L,BCL11A,KIF24,ARHGAP44,HRG,ULK1,NLGN1,ULK2,RIT2,DNM3,DAB2,LPAR1,SEMA3D,WNT3,MYLIP,MAK,SEMA6C,LRIG2,SEMA4D,SPOCK1,SEMA4C,FGF13,SEMA3F,CRMP1,LIMK2,EPHA4,EPHA7,TACSTD2,PTEN,RAPGEF2,PLXNA3,KR…
GO:BP	connective tissue development	GO:0061448	0.000814023	3.08936	265	4512	92	21100	BMP3,SNAI2,GDF6,BGN,PPARGC1A,MBOAT2,HMGA2,RARA,KLF7,CREB3L2,MAF,AMER1,CHST11,SIX2,NPPC,RUNX1,SOX9,ZNF516,WNT2B,BMPR2,IL6R,MEF2C,AXIN2,BMPR1B,MAPK14,PPARD,CSGALNACT1,SLC25A25,RUNX3,ARRDC3,HAND1,HOXA11,NFIB,HMGCS2,PTPN11,MATN3,ITGB8,GPLD1,TRPS1,PRRX1,SOX6,CFLAR,WNT11,IMPAD1,SLC39A14,MEF2D,GREM1,COL5A1,WNT10B,BMP8B,PITX1,FGF2,HOXA3,ZMPSTE24,SPG20,BARX2,OSR2,EVC,GHR,MAPK3,SNX19,SIRT1,PBXIP1,SATB2,TGF…
GO:BP	camera-type eye morphogenesis	GO:0048593	0.000836334	3.07762	126	4512	52	21100	PROX1,MEIS1,TFAP2A,FAT3,SDK2,CDON,HIPK2,SOX9,SIX3,WNT2B,PAX6,ABI2,NTRK2,PAX2,NOTCH2,PITX2,PROM1,SLC1A1,LCTL,FZD5,CABP4,SKI,SDK1,MAN2A1,FOXF2,YY1,FRS2,JAG1,FAT1,STRA6,COL8A2,GDF11,NF1,TBC1D20,AHI1,MEGF11,NRL,WNT16,SP3,BMP7,IGFN1,CRB2,SOX8,IMPG2,EPHB1,SOX11,ZEB1,GLI3,MFN2,HCN1,ALDH1A3,RBP4
GO:BP	regulation of autophagy	GO:0010506	0.000862339	3.06432	339	4512	112	21100	TRIM5,ATP6V0A2,TRIM13,FOXK1,SNCA,PARK2,MTMR9,HSPB8,HMOX1,SNX30,USP10,TRIM14,PRKAA2,PIP4K2B,TRIM32,BCL2,MID2,FBXW7,EPM2A,VPS13C,BCL2L11,RAB8A,WDR41,RALB,MTMR3,FYCO1,FOXK2,ATP6V0A1,USP36,GATA4,DAPK2,ZC3H12A,WIPI1,ATP6V1A,FZD5,UVRAG,CISD2,SOGA3,CAMKK2,TRIM38,UFL1,RPTOR,ATP6V1C1,SPTLC1,ZMPSTE24,C9ORF72,ITPR1,GNAI3,USP33,MTDH,TRIM65,CLEC16A,MAPK3,ATF6,GFAP,TBC1D25,SIRT1,RRAGB,NRBP2,MAP3K7,ATM,ABL1,SNX…
GO:BP	cellular response to external stimulus	GO:0071496	0.000911438	3.04027	317	4512	106	21100	PPM1D,CBL,PPARA,TLR4,ARHGAP35,SNAI2,AQP1,DSC2,MAP3K2,WDR45B,SOX9,PDK2,WNT2B,LAMP2,HMOX1,BMPR2,ITGA4,MAX,MN1,SEH1L,PRKAA2,GDAP1,BCL2,MYOCD,CASP8,SZT2,WNT9B,TBL2,TRIM24,STK24,BRSK2,SLC1A2,ITGA2,IL1B,PDK4,TXN2,WDR59,FOSL1,PHEX,RALB,MTMR3,IMPACT,WNT11,CDKN2B,MED1,HABP4,AIF1,RXRA,TNFSF14,ATF3,ERCC6,ITFG2,CPEB4,ZC3H12A,INHBB,WIPI1,GCLC,FOXA2,WNT4,RPTOR,PTPRC,PMAIP1,BRIP1,USP33,CLEC16A,MAPK3,FADS1,SIRT1…
GO:BP	axon guidance	GO:0007411	0.000966321	3.01488	237	4512	84	21100	SMAD4,ARHGAP35,IGSF9,EPHA3,NRP2,CDK5R2,EFNB2,KLF7,FLRT2,VAX1,NRXN1,PLXNA4,DPYSL2,GAP43,NRP1,PAX6,BMPR2,ARX,CNTN5,BMPR1B,CNTN2,SEMA4G,NOTCH3,PLXNA2,SEMA5A,NFIB,NOTCH2,ETV1,LAMA2,BDNF,PRTG,CNTN1,EMB,CYFIP1,PLXNC1,SOS1,KIF5C,SEMA4F,NTN1,RNF165,PLXNA1,ROBO2,NFASC,SEMA3A,ENAH,PTK7,UNC5C,ECE1,USP33,PTCH1,FZD3,DCC,RHOH,NCAM1,SCN1B,SLIT3,KALRN,BMP7,RAC2,SIAH1,SEMA3D,WNT3,OPHN1,KIF5B,FLRT3,SEMA6C,UNC5D,SE…
GO:BP	hexose metabolic process	GO:0019318	0.000966321	3.01488	237	4512	84	21100	FUT2,CPT1A,PHKG2,ENPP1,ADIPOQ,FOXK1,PPARA,PPARGC1A,IGF2,PPP1R3A,PARK2,IGF1,ENO2,PDK2,PPP1R3B,EPM2AIP1,IRS1,GLYCTK,PDK3,MAPK14,PPARD,INSR,CHST15,SLC45A3,GPI,GPD1,FUT9,PGM1,FUT4,PDK1,GPLD1,PDK4,G6PC2,FOXK2,FAM3C,PPP1R3E,PPP1R3D,C1QTNF3,SRC,H6PD,OAS1,OGT,SLC39A14,ATF3,GRB10,KCNQ1,TPI1,PFKFB4,MAN2A1,FOXA2,ZMPSTE24,PMAIP1,PGM2L1,HK2,PPP1R3C,PER2,PGM5,SIRT1,NLN,POFUT1,AKT2,B4GALT1,SOGA1,GSK3B,SORD,LEP,…
GO:BP	regulation of protein catabolic process	GO:0042176	0.000993109	3.003	404	4512	129	21100	CYP51A1,DDA1,SF3B3,SMAD4,RAB7A,SNCA,GRIN2A,PARK2,STYX,AMER1,HIPK2,SOX9,MDM2,CHFR,CAV3,SH3RF3,TRIM67,ATXN3,SNX1,TRIM32,DISC1,GNA12,ALAD,RHBDD1,FBXW7,ADRA2A,EPM2A,CCDC22,ANKIB1,TMTC3,GPLD1,ITCH,UCHL5,IL1B,APC2,NQO1,BTRC,RNF14,SNX9,RAD23A,TAF1,IDE,GPC3,PSEN1,OGT,SUMO2,TMF1,PHB,NKD1,STX5,BBS7,CDKN1B,BCAP31,HECW2,CSNK1D,UBE2K,VIP,PSMF1,GCLC,SMARCC1,WNT10B,HERPUD1,RNF180,WDR91,UFL1,TMEM9,FOXF2,ZER1,RNF…
GO:BP	positive regulation of synaptic transmission	GO:0050806	0.00101837	2.99209	167	4512	64	21100	AKAP5,LRRTM2,CLSTN2,SNCA,NLGN3,GRIN2A,PRKCE,CACNG2,ZDHHC3,NRXN1,RIMS1,NTRK2,NR2E1,TSHZ3,SLC24A2,RIMS2,CA2,KMO,LAMA2,CLSTN1,RASGRF2,CACNG8,RIMS3,GRIK2,SLC1A1,BAIAP3,PRNP,STX3,MME,DTNBP1,CLSTN3,SLC4A8,SERPINE2,CCR2,NF1,SHANK2,GFAP,ADCY1,OXTR,ABL1,PAIP2,NLGN1,TACR2,GSK3B,RGS14,NSG1,SYT12,KIF5B,TACR1,CACNB2,DRD2,SNAP47,RAB3GAP1,SLC24A1,MAPK1,EPHA4,PTEN,ITPR3,APP,CACNG7,MPP2,SLC8A3,STAU1,KCTD13
GO:BP	presynapse assembly	GO:0099054	0.00102543	2.98909	50	4512	27	21100	SNCA,NLGN3,EFNB2,NRXN1,NTNG2,CNTN5,PCLO,SLITRK4,SLITRK1,DKK1,PTPRD,SLITRK2,ARF6,CLSTN3,NLGN4Y,SLITRK6,GPC6,NLGN1,IL1RAP,NLGN4X,PCDH17,FARP1,SLITRK3,PTEN,APP,BSN,SLITRK5
GO:BP	response to nutrient levels	GO:0031667	0.00104728	2.97994	458	4512	143	21100	PPM1D,CPT1A,ARSB,CBL,ADIPOQ,FOXK1,PPARA,PROX1,SNAI2,DSC2,PPARGC1A,MAP1B,RARA,WDR45B,PDK2,WNT2B,LAMP2,HMOX1,BMPR2,MAX,MN1,GNPAT,MAPK14,PPARD,PAX2,SEH1L,PRKAA2,GDAP1,BCL2,SLC25A25,CNTN2,ALAD,SZT2,ACVR1C,WNT9B,TBL2,HMGCS2,TRIM24,SETDB1,STK24,BRSK2,ADRB1,ITGA2,PDK4,TXN2,WDR59,NQO1,PHEX,RALB,MTMR3,IMPACT,FOXK2,WNT11,CDKN2B,MED1,SRC,TMEM135,RXRA,GATA4,OGT,CCND1,CYBB,ATF3,ITFG2,FKBP1B,CPEB4,HSF1,ZC3H12A…
GO:BP	amino acid transport	GO:0006865	0.0011259	2.9485	147	4512	58	21100	SLC25A45,SNCA,SLC7A11,APBA1,SERINC5,SLC7A14,NTRK2,KMO,SLC6A14,SLC38A9,EPM2A,SLC6A9,SLC1A2,SLC25A44,CTNS,SLC1A1,PSEN1,SLC7A9,SLC6A19,LLGL2,XK,SLC6A1,SLC36A1,SLC7A6,DTNBP1,PER2,SLC6A6,NF1,SLC17A6,SLC11A1,GFAP,SLC1A4,SLC17A8,ATP1A2,SFXN1,SYT4,SLC6A15,SLC38A4,SLC12A2,SLC38A10,LEP,SLC6A7,LRRC8C,AVPR1A,SLC7A5,SLC25A47,TSPO2,SLC43A2,KCNJ10,SLC22A4,PQLC2,SLC38A7,MFSD12,RAB3GAP1,SLC6A12,SLC36A3,RGS4,SLC7A2
GO:BP	regulation of smooth muscle cell proliferation	GO:0048660	0.0011424	2.94218	137	4512	55	21100	S1PR2,ADIPOQ,TLR4,PPARGC1A,IGF1,NPPC,ADAMTS1,HMOX1,BMPR2,IL6R,MEF2C,PPARD,PTAFR,CNN1,IGFBP5,MYOCD,GNA12,NOTCH3,PRKDC,PRKG1,FOXP1,ITGA2,AIF1,JUN,OGN,PHB,MEF2D,GNA13,CDKN1B,VIP,FGF2,PDCD4,FGFR2,FRS2,CDH13,PTGIR,GNAI3,NR4A3,TGFBR2,HDAC4,HPGD,P2RY6,IGF1R,PDGFD,ZNF143,TACR1,NPR3,TGFB3,TPM1,IRAK1,MYD88,MFN2,PTEN,FOXJ2,RBPMS2
GO:BP	regulation of G protein-coupled receptor signaling pathway	GO:0008277	0.0011424	2.94218	137	4512	55	21100	MGRN1,SLC24A4,GNG7,RGS7,SNCA,RGS6,ZDHHC3,ADRBK2,ARRB1,GRK5,ZDHHC7,STMN1,GUCY2F,CNTN2,ARRDC3,CAMK2A,TUB,DNM2,NECAB2,TMOD2,NMT1,CALCR,KCTD16,CRTC3,PHB,PTGDR2,SLC39A14,GRP,DYNLT1,NMT2,RGS1,OPRM1,RIC8B,MGLL,ATP2B4,GNG4,USP33,AIPL1,RGS5,PRKCA,ROCK1,RGS14,YWHAB,USP20,DRD2,DGKQ,PLCB1,RGS18,OPRL1,RGS12,GRM5,RGS4,PDE4A,MRAP,GIT1
GO:BP	regulation of extent of cell growth	GO:0061387	0.00123529	2.90823	111	4512	47	21100	MAP1B,MAP2,PLXNA4,DPYSL2,NRP1,LPAR3,BMPR2,RND2,DISC1,IST1,SEMA4G,SEMA5A,BDNF,DNM2,CYFIP1,OLFM1,FSTL4,SEMA4F,NTN1,MAP3K13,GOLGA4,PAFAH1B1,SEMA3A,DIP2B,SPG20,RAB11A,DCC,ISLR2,BCL11A,ABL1,ULK1,SRF,DBN1,ULK2,GSK3B,MAPT,SEMA3D,WNT3,SEMA6C,SEMA4D,SEMA4C,FGF13,SEMA3F,BARHL2,EPHA7,RAB21,PLXNA3
GO:BP	regulation of protein serine/threonine kinase activity	GO:0071900	0.00130578	2.88413	383	4512	123	21100	SYNPO2,SH2B3,ADIPOQ,PIK3R5,PROX1,TLR4,CDK12,DUSP7,SNCA,MAP2K7,TDGF1,IGF2,LATS2,SPRY4,CDK5R2,HMGA2,NRXN1,STK4,BMPR2,CAV3,DUSP19,FLT1,MEF2C,BMPR1B,INSR,CAB39L,FZD4,MYOCD,TAOK1,FGF1,TAOK2,AJUBA,ADRA2A,ALS2,SOS1,SLC27A1,IL1B,SASH1,PDE5A,RICTOR,RALB,CCNE2,CDKN2B,SRC,SPDYE5,SPDYE6,SPRY3,PSEN1,MAP3K13,HERC5,CCND1,HTR2A,PKIA,CDKN1B,CCNY,KITLG,PKIB,FZD5,SERPINB3,UVRAG,HEXIM1,DKK1,FGF2,RPTOR,PDCD4,IPO5,DTN…
GO:BP	regulation of cell growth	GO:0001558	0.00131497	2.88108	425	4512	134	21100	ENPP1,SMAD4,PPARA,MAP1B,PARK2,IGF1,SLC23A2,MAP2,PLXNA4,DPYSL2,NRP1,RIMS1,LPAR3,BMPR2,CAV3,PPARD,RIMS2,PPP2R1A,RND2,TRIM32,IGFBP5,BCL2,PRDM11,DISC1,MYOCD,IST1,SEMA4G,SEMA5A,TAOK2,BDNF,CLSTN1,DNM2,EPM2A,IGFBP7,CYFIP1,ITCH,NRG1,WNT11,AGTR1,OLFM1,FSTL4,SEMA4F,NTN1,PHB,MAP3K13,AGTR2,CDKN1B,GREM1,GOLGA4,TMEM97,PAFAH1B1,ACSL4,DCUN1D5,NET1,SEMA3A,RPTOR,NDRG3,DCUN1D3,YY1,ST7L,DIP2B,SPG20,BTG1,CLSTN3,EI24,…
GO:BP	regulation of transforming growth factor beta receptor signaling pathway	GO:0017015	0.00133072	2.87591	121	4512	50	21100	DAND5,IL17RD,SMAD4,PPARA,LATS2,CREBBP,CHST11,HIPK2,ZEB2,ZNF451,CAV3,SPRED1,MYOCD,FBN1,DNM2,CAV2,CDKN2B,ONECUT2,VEPH1,SLC2A10,NPNT,WFIKKN2,SKI,PPM1A,TGFBR3,SMURF2,BCL9L,ZBTB7A,PEG10,BAMBI,SIRT1,CD109,MTMR4,HTRA3,DAB2,ADAM17,NREP,HSPA5,FERMT1,SMAD2,PRDM16,ENG,TGFB3,SPRY1,SKIL,SOX11,SMURF1,SMAD3,ZEB1,CAV1
GO:BP	cell cycle G1/S phase transition	GO:0044843	0.00133411	2.87481	235	4512	83	21100	RRM2,TRIM71,LATS2,CDK14,CDK15,MDM2,BRD4,USP37,PLRG1,ADAMTS1,MN1,TCF3,ZNF655,BCL2,ANKRD17,CAMK2A,FBXW7,PRKDC,STXBP4,RBM38,CDK2AP2,PHF8,CCNE2,CDKN2B,AIF1,TAF1,BTN2A2,CUL5,CCND1,MYO16,CDKN1B,NACC2,PPP6C,CACUL1,NKX3-1,CTDSP1,CUL3,RPTOR,DCUN1D3,METTL13,GIGYF2,PRMT2,BCAT1,FBXO31,ATP2B4,GFI1,PAGR1,ZC3H12D,CDK18,PML,ESRRB,PSME3,ACVR1B,ATM,TP63,CDC73,DDX3X,ADAM17,CHEK2,FAM83D,WAC,CTDSPL,CTDSP2,GSPT1,DDRGK…
GO:BP	negative regulation of developmental growth	GO:0048640	0.00141965	2.84782	105	4512	45	21100	JARID2,PPARA,PLAC8,MAP2,NRP1,STK4,CAV3,MSTN,SEMA4G,SEMA5A,ADRB1,WWC3,FSTL4,SEMA4F,NTN1,TP73,NKD1,CDKN1B,SEMA3A,YY1,DIP2B,SPG20,MAPK11,DUSP10,PTCH1,DCC,TGFBR2,BCL11A,SLC6A4,ULK1,ULK2,WWC1,SEMA3D,WNT3,SEMA6C,SEMA4D,SEMA4C,FGF13,SEMA3F,EPHA7,RGS4,PTEN,PLXNA3,FXN,RBP4
GO:BP	regulation of transporter activity	GO:0032409	0.00144205	2.84102	279	4512	95	21100	WNK3,ADIPOQ,CRHBP,NDUFA4,SNCA,NLGN3,KCNC1,PRKCE,CACNG2,NOS1,NRXN1,SCN4B,CAV3,HSPA2,SHISA9,MEF2C,NOS1AP,PTAFR,BCL2,JPH1,GPD1L,WNK1,ADRA2A,GOPC,DNM2,SLC6A9,RASGRF2,C4ORF3,REM1,GEM,CACNG8,LRRC55,NETO2,SLC5A3,KCTD7,KCNS2,FGF14,RXRA,FKBP1B,KCNQ1,ABCC9,HECW2,NR1H3,ALG10B,TRDN,STK39,ANK3,PRNP,LRRC38,OPRM1,ATP1B3,SCN2B,PM20D1,STOM,SCN3B,CCR2,NETO1,HOMER1,GSG1L,STIM1,SCN1B,ATP1A2,ATP7A,JPH4,NEDD4,KCNA1,NL…
GO:BP	negative regulation of protein localization	GO:1903828	0.00152834	2.81578	193	4512	71	21100	CYP51A1,ADIPOQ,STXBP5L,LATS2,DCLK2,PARK2,KLF7,IRS1,CAV3,DCLK1,PID1,ANGPT1,TMEM98,PIM3,ACVR1C,CLDN18,ADRA2A,PTPN11,GOPC,FBXO4,POLR1A,IL1B,LMAN1,UBXN2B,MDFIC,SAPCD2,FKBP1B,PKIA,YOD1,NR1H3,INHBB,OTUD7B,JAGN1,OPRM1,RAB11FIP5,ABHD17B,ARF6,PPM1F,SYTL4,ANKRD13A,NF1,DPH3,FRMD4A,MFHAS1,SIAH3,LZTFL1,RHOQ,INSIG1,SYT4,GSK3B,DAB2,BMP8A,INPP5K,MAPT,NEDD4L,GPM6B,FERMT1,RANGAP1,RAB11FIP3,SNX33,DRD2,SP100,CLTC,LR…
GO:BP	response to steroid hormone	GO:0048545	0.00173459	2.7608	332	4512	109	21100	GPR83,OR51E2,ADIPOQ,PPARA,AQP1,TCF21,AR,NR2E1,MSTN,PPARD,PTAFR,BCL2,PAPPA,GPI,ALAD,HMGCS2,BRCA1,RQCD1,ARID1A,DDX54,IGFBP7,BCL2L11,FOXP1,CLOCK,FOSL1,PIAS2,CFLAR,CALCR,RNF14,AQP4,MED1,SRC,PAQR8,AIF1,RXRA,UBA5,TMF1,PHB,CCND1,CYBB,CLDN1,NR1H3,CASP9,HNRNPU,PPARGC1B,NKX3-1,DDIT4,UFL1,PRMT2,NR3C1,PGR,CNGA3,ZBTB7A,IDH1,UBE2L3,PADI2,PAGR1,GHR,LMO3,SSTR5,RBFOX2,SIRT1,ESRRB,MBP,NR3C2,PTGER2,NR4A3,TADA3,TGFB…
GO:BP	negative regulation of Ras protein signal transduction	GO:0046580	0.0017355	2.76057	51	4512	27	21100	SCAI,ARHGAP35,SPRY4,MAPKAP1,TRIM67,STMN1,SYNGAP1,RAPGEF1,RASA1,MYOC,SPRY3,DLC1,RASA4,CUL3,KANK1,NF1,CCDC125,ARHGAP44,TGFB2,TNFAIP1,RASAL1,ARHGAP42,SPRY1,MFN2,HEG1,PPP2CB,KCTD13
GO:BP	smooth muscle cell proliferation	GO:0048659	0.00179325	2.74636	142	4512	56	21100	S1PR2,ADIPOQ,TLR4,PPARGC1A,IGF1,NPPC,ADAMTS1,HMOX1,BMPR2,IL6R,MEF2C,PPARD,PTAFR,CNN1,IGFBP5,MYOCD,GNA12,NOTCH3,PRKDC,PRKG1,FOXP1,ITGA2,AIF1,JUN,OGN,PHB,MEF2D,GNA13,CDKN1B,VIP,FGF2,PDCD4,FGFR2,FRS2,CDH13,PTGIR,GNAI3,NR4A3,TGFBR2,HDAC4,HPGD,P2RY6,IGF1R,PDGFD,ZNF143,TACR1,NPR3,TGFB3,TPM1,IRAK1,MYD88,MFN2,PTEN,NAA35,FOXJ2,RBPMS2
GO:BP	BMP signaling pathway	GO:0030509	0.00179884	2.74501	159	4512	61	21100	DAND5,SMAD9,SMAD4,CHRDL1,GDF6,ACVR2B,HIPK2,DLX1,BMPR2,PELO,LEMD2,BMPR1B,NOTCH2,FBN1,RGMB,XIAP,USP15,RNF165,GPC3,GATA4,GREM1,BMP8B,BMPER,SKI,PPM1A,DKK1,TGFBR3,PDCD4,SPG20,PCSK6,BMP15,UBE2D3,SMURF2,CTDSPL2,MAPK3,BAMBI,CHRD,ABL1,TGFB2,HTRA3,RUNX2,DLX3,BMP7,BMP8A,SMAD2,CRB2,EGR1,ENG,TGFB3,RBPJ,GREM2,TWSG1,FSTL1,ACVRL1,SKIL,SOX11,SMURF1,SMAD3,CAV1,SULF1,RBPMS2
GO:BP	regulation of transmembrane transporter activity	GO:0022898	0.00183447	2.73649	262	4512	90	21100	WNK3,CRHBP,NDUFA4,SNCA,NLGN3,KCNC1,PRKCE,CACNG2,NOS1,NRXN1,SCN4B,CAV3,HSPA2,SHISA9,MEF2C,NOS1AP,PTAFR,BCL2,JPH1,GPD1L,WNK1,ADRA2A,GOPC,DNM2,SLC6A9,RASGRF2,C4ORF3,REM1,GEM,CACNG8,LRRC55,NETO2,KCNS2,FGF14,FKBP1B,KCNQ1,ABCC9,HECW2,ALG10B,TRDN,STK39,ANK3,PRNP,LRRC38,OPRM1,ATP1B3,SCN2B,PM20D1,STOM,SCN3B,CCR2,NETO1,HOMER1,GSG1L,STIM1,SCN1B,ATP1A2,ATP7A,JPH4,NEDD4,KCNA1,NLGN1,CNIH3,P2RY6,RASGRF1,ACTN4,A…
GO:BP	canonical Wnt signaling pathway	GO:0060070	0.00187955	2.72595	325	4512	107	21100	MCC,SNAI2,RUVBL1,TBL1X,LATS2,CDK14,PARK2,RNF220,AMER1,SOX9,STK4,ZEB2,WNT2B,FAM53B,GNAQ,AXIN2,MAPK14,GSKIP,PLEKHA4,RAPGEF1,FZD4,DISC1,SEMA5A,AMER3,WNT9B,UBE2B,KPNA1,WNK1,DIXDC1,PRDM15,XIAP,APC2,WWTR1,BTRC,WNT11,SRC,IGFBP6,NRARP,GPC3,PSEN1,NKD1,LIMD1,GREM1,CCNY,CSNK1D,FZD5,FZD2,WNT10B,PPM1A,DKK1,FGF2,WNT4,TMEM9,CSNK1G3,PTK7,RSPO3,RBMS3,LYPD6,LRP6,FGFR2,GPC5,SMURF2,DVL3,KANK1,BCL9L,FZD6,CCDC88C,JRK,…
GO:BP	organ growth	GO:0035265	0.00199998	2.69898	156	4512	60	21100	JARID2,PPARA,PROX1,BNC2,BASP1,IGF2,LATS2,RARA,ACVR2B,IGF1,FLVCR1,NPPC,RUNX1,SOX9,STK4,TENM4,CAV3,AR,ARX,ERBB4,MEF2C,MAPK14,PRLR,BCL2,PTPN11,BCL2L11,PDLIM5,NRG1,WWC3,TP73,GATA4,FGF2,TGFBR3,YY1,ZMPSTE24,FGFR2,MAPK11,TMEM38B,EVC,FGF7,TGFBR2,SLC6A4,TGFB2,WWC1,NLGN4X,LEP,MATN1,SMAD2,PLAG1,PRKAR1A,DUSP6,RBPJ,ACACB,DUSP9,RGS4,HEG1,IER3IP1,PTEN,FXN,RBP4
GO:BP	regulation of protein transport	GO:0051223	0.00208242	2.68143	498	4512	152	21100	CYP51A1,CPT1A,AKAP5,OR51E2,ADIPOQ,TLR4,STXBP5L,SH3TC2,BIRC5,PRKCE,PARK2,SLC7A11,KLF7,IGF1,IRS1,MCU,XPO4,SLC51B,ANGPT1,MAPK14,PPARD,PIM3,CNST,ACVR1C,FBXW7,TPR,C2CD2L,HCAR2,ADRA2A,TTN,PTPN11,GOPC,PRR5L,EPM2A,BRSK2,MYRIP,F2RL1,GPLD1,STXBP4,RAB8A,KIF3A,CLOCK,IL1B,NMT1,G6PC2,LMAN1,MDFIC,C1QTNF3,SRC,ECT2,USP36,SLC1A1,YWHAZ,PSEN1,PTPN14,EXPH5,FKBP1B,PKIA,BCAP31,YOD1,NR1H3,UBE2J2,MAVS,ZC3H12A,INHBB,FZD5,…
GO:BP	cellular carbohydrate biosynthetic process	GO:0034637	0.00219315	2.65893	78	4512	36	21100	PHKG2,ENPP1,IGF2,PPP1R3A,IGF1,PPP1R3B,EPM2AIP1,IRS1,INSR,CSGALNACT1,FUT9,GYG2,EPM2A,PPP1R3E,PPP1R3D,B3GNT6,GRB10,GYG1,GYS1,EXT2,PPP1R3C,PER2,AKT2,IMPA1,B4GALT1,GSK3B,LEP,INPP5K,B3GNT9,PPP1CB,FBP2,NDST1,PCK1,B4GALT5,PGP,ISYNA1
GO:BP	epithelial cell proliferation	GO:0050673	0.00228954	2.64025	402	4512	127	21100	FUT2,PIK3CD,SIX4,MCC,OR51E2,PROX1,STAT6,SNAI2,IGF2,NRP2,BIRC5,DLX6,EFNB2,PURA,IGF1,SOX9,NRP1,PAX6,HMOX1,BMPR2,AKT3,ITGA4,EHF,AR,FLT1,SERPINB1,MEF2C,PPARD,PAX2,IFT57,IGFBP5,EGR3,RUNX3,SDR16C5,SEMA5A,FGF1,NFIB,NOTCH2,FBXW7,VSTM4,PKHD1,B2M,PRKDC,STXBP4,C6ORF89,ZNF304,CAV2,BTRC,CFLAR,CDKN2B,MED1,AGTR1,NRARP,JUN,PLCG1,GPC3,PSEN1,SYNJ2BP,RREB1,CCND1,F3,CDKN1B,CLDN1,PPP1R16B,VIP,MTSS1,WNT10B,BMPER,NKX3-…
GO:BP	response to decreased oxygen levels	GO:0036293	0.00229919	2.63842	315	4512	104	21100	VHL,PTGIS,CBL,ADIPOQ,SMAD4,EEF2K,PPARA,AQP1,CREBBP,PRKCE,NOS1,NPPC,HIF3A,HIPK2,MDM2,HMOX1,CAV3,AK4,PDK3,PPARD,HIF1AN,BCL2,MYOCD,ALAD,PLOD2,AJUBA,TBL2,PDK1,KCNMA1,ITGA2,CPEB2,TXN2,CFLAR,SRC,P4HB,SLC1A1,PLEKHN1,HP1BP3,CYBB,LIMD1,CDKN1B,CPEB4,HSF1,DDAH1,ARNT2,NKX3-1,SLC11A2,DDIT4,TGFBR3,ALKBH5,PMAIP1,HK2,BRIP1,ITPR1,NF1,HYOU1,PML,SIRT1,TGFBR2,OXTR,ATM,SLC6A4,TM9SF4,TLR2,TGFB2,SRF,ATP7A,FOXO3,HILPDA,…
GO:BP	positive regulation of Wnt signaling pathway	GO:0030177	0.00230597	2.63715	160	4512	61	21100	ZRANB1,RUVBL1,TBL1X,RNF220,AMER1,ZEB2,PCDH11Y,FAM53B,GSKIP,PLEKHA4,DISC1,SEMA5A,UBE2B,RSPO4,WNK1,DIXDC1,PRDM15,XIAP,SRC,NRARP,GPC3,NKD1,CSNK1D,WNT10B,SKI,PPM1A,DKK1,FGF2,TMEM9,CSNK1G3,PTK7,RSPO3,LYPD6,FGFR2,GPC5,SMURF2,MBD2,KANK1,JRK,NLE1,BAMBI,PBXIP1,ABL1,TLR2,CDC73,DDX3X,LGR5,DAB2,EDA,WNT3,PSMA7,SPIN1,PPM1B,RBPJ,DAAM2,TNKS2,SMAD3,CAV1,SULF1,SOX4,VCP
GO:BP	sodium ion transmembrane transport	GO:0035725	0.00240007	2.61978	174	4512	65	21100	WNK3,SLC9A7,SLC24A4,PRKCE,CACNA1I,NOS1,SCN4B,CAV3,SLC24A2,SLC24A3,SLC6A14,GPD1L,WNK1,DNM2,SLC6A9,SLC5A1,NETO2,FGF14,SLC9A4,KCNQ1,HECW2,SLC6A19,STK39,ANK3,ASIC2,ATP1B3,SCN2B,SLC6A1,ASIC4,SLC4A10,STOM,SLC4A8,SCN3B,ATP2B4,SLC6A6,NETO1,SCN11A,SCN1B,SLC6A4,HCN4,ATP1A2,NEDD4,SCN8A,SLC6A15,ATP12A,SLC12A2,SLC6A7,ACTN4,NEDD4L,SLC28A3,SLC9A8,SCN4A,SLC9A6,FGF13,SCN2A,SLC4A7,SLC6A2,SLC24A1,SLC6A12,HCN1,SLC17…
GO:BP	regulation of leukocyte cell-cell adhesion	GO:1903037	0.00240148	2.61952	334	4512	109	21100	SPN,NFAT5,NCK2,PPARA,IGF2,EFNB2,RARA,PAG1,IGF1,RUNX1,SLAMF1,ITGA4,TNFRSF21,NFKBIZ,DLG5,IL6ST,CHST4,PTAFR,CD274,EGR3,RUNX3,FUT9,IL4R,SIRPB1,TNFSF9,CRTAM,FUT4,WNK1,PTPN11,B2M,CD276,ITCH,IL1B,PDE5A,STAT5B,CR1,SRC,AIF1,BTN2A2,NRARP,TBX21,CD47,TNFSF14,RC3H1,ZDHHC21,ZC3H12A,SIRPG,ILDR2,CD160,PRNP,IDO1,PTPRC,CD4,CARD11,DUSP10,PAWR,NCKAP1L,CCR2,ICOS,XCL1,RHOH,JAK3,NR4A3,SOCS1,IFNA2,TGFBR2,SOX12,FOXO3,CD5…
GO:BP	transforming growth factor beta receptor signaling pathway	GO:0007179	0.00240688	2.61854	188	4512	69	21100	DAND5,SMAD9,IL17RD,SMAD4,PPARA,LATS2,CREBBP,CHST11,HIPK2,ZEB2,ZNF451,CAV3,SPRED1,MSTN,MYOCD,FBN1,DNM2,ITGB8,CAV2,CDKN2B,ONECUT2,SRC,VEPH1,USP15,JUN,COL1A2,SLC2A10,NPNT,WFIKKN2,SKI,PPM1A,TGFBR3,SMURF2,BCL9L,FSHB,ZBTB7A,PEG10,PML,BAMBI,SIRT1,CD109,TGFBR2,MAP3K7,TGFB2,MTMR4,HTRA3,HPGD,DAB2,ADAM17,NREP,HSPA5,NLK,FERMT1,SMAD2,PRDM16,ENG,TGFB3,SPRY1,TWSG1,ACVRL1,SKIL,SOX11,SMURF1,SMAD3,ZEB1,FURIN,CAV1,…
GO:BP	synaptic transmission, glutamatergic	GO:0035249	0.00254103	2.59499	94	4512	41	21100	CLCN3,GRID1,NLGN3,PARK2,CACNG2,NAPB,NRXN1,TSHZ3,MEF2C,DISC1,KMO,GRIK3,ALS2,GRIA2,CACNG8,GRIK2,PSEN1,HTR2A,DKK1,DTNBP1,CLSTN3,SERPINE2,CCR2,NF1,SLC17A6,HOMER1,SLC1A4,OXTR,SLC17A8,ATP1A2,NLGN1,ATAD1,OPHN1,GRM3,DRD2,UNC13A,GRM8,GRM5,RAB3GAP1,HCN1,CACNG7
GO:BP	negative regulation of neurogenesis	GO:0050768	0.00285711	2.54407	137	4512	54	21100	GPR37L1,MAP2,VAX1,NRP1,DLX1,PAX6,NR2E1,TMEM98,SYNGAP1,SEMA4G,SEMA5A,PRTG,B2M,GORASP1,IL1B,CDKN2B,FSTL4,SEMA4F,NTN1,PSEN1,DYNLT1,DICER1,SKI,CTDSP1,SEMA3A,DIP2B,SPG20,DUSP10,PCM1,LDLR,NF1,DCC,MBP,BCL11A,ULK1,SYT4,ULK2,BMP7,SEMA3D,WNT3,SEMA6C,SEMA4D,DAAM2,KDM4A,SEMA4C,FGF13,SEMA3F,SOX11,EPHA7,PTEN,RAPGEF2,PLXNA3,CERS2,HOOK3
GO:BP	retina development in camera-type eye	GO:0060041	0.0028578	2.54397	154	4512	59	21100	PDE6B,PAX4,PROX1,TFAP2A,ATP2B2,ACVR2B,DCX,FAT3,SDK2,CDON,PDE6A,HIPK2,SOX9,NRP1,SIX3,DLX1,PAX6,BMPR2,NTRK2,NR2E1,MAX,BMPR1B,PAX2,TGIF2,FZD4,TUB,VSTM4,PROM1,CLIC4,MED1,SLC1A1,PSEN1,RHO,CABP4,SKI,SDK1,MAN2A1,DTNBP1,NEUROD4,ARHGEF15,ATP2B4,PRPH2,CHD7,AHI1,SLC17A8,MEGF11,NRL,TGFB2,NPHP4,IGFN1,CRB2,SOX8,IMPG2,ACVRL1,LAMA1,RHOJ,HCN1,GPM6A,RBP4
GO:BP	presynapse organization	GO:0099172	0.0028754	2.5413	52	4512	27	21100	SNCA,NLGN3,EFNB2,NRXN1,NTNG2,CNTN5,PCLO,SLITRK4,SLITRK1,DKK1,PTPRD,SLITRK2,ARF6,CLSTN3,NLGN4Y,SLITRK6,GPC6,NLGN1,IL1RAP,NLGN4X,PCDH17,FARP1,SLITRK3,PTEN,APP,BSN,SLITRK5
GO:BP	regulation of neurotransmitter transport	GO:0051588	0.00289209	2.53879	104	4512	44	21100	KCNMB4,SNCA,STXBP5L,PARK2,NOS1,PRKCB,APBA1,MCTP2,RIMS1,MEF2C,KMO,CAMK2A,RAB3B,CPLX4,ADRA2A,RIMS3,HTR2A,RIMS4,BACE1,BAIAP3,ITGB3,CASK,DTNBP1,PER2,SLC4A8,NF1,GFAP,ADCY1,ATP1A2,SYT4,NLGN1,TACR2,TOR1A,GSK3B,CPLX2,CHRNB4,GPM6B,SYT12,CACNB2,FBXL20,DRD2,NRXN3,RAB3GAP1,GIT1
GO:BP	positive regulation of kinase activity	GO:0033674	0.00296275	2.5283	489	4512	149	21100	LILRA5,ADIPOQ,PIK3R5,PROX1,TLR4,MRE11A,CCDC88A,SNCA,MAP2K7,EPHA3,TDGF1,IGF2,CDK5R2,HMGA2,ACVR2B,IGF1,NRXN1,STK4,IRS1,BMPR2,NTRK2,DUSP19,FLT1,ERBB4,ANGPT1,IL6R,MEF2C,AXIN2,BMPR1B,INSR,MOB3B,CAB39L,PRLR,FZD4,TAOK1,FGF1,TAOK2,AJUBA,RASSF2,FBXW7,WNK1,ADRA2A,ALS2,DSTYK,SLC27A1,IL1B,SASH1,PDE5A,NRG1,RICTOR,RALB,WNT11,TNFAIP8L3,EMP2,SNX9,ERBB3,SRC,ECT2,SLC1A1,SPDYE5,SPDYE6,PSEN1,PHB,ZNF16,MAP3K13,CCND1,…
GO:BP	anion transmembrane transport	GO:0098656	0.00298638	2.52485	250	4512	86	21100	SLC9A7,SLC24A4,ABCC5,CLCN3,ANO5,SLC7A11,GABRB2,SLC23A2,SLC35A3,GABRB3,SLC16A7,SLC5A5,GABRA4,GABRE,SLC25A17,SLC39A8,SLC24A2,PTAFR,SLC37A2,SLC24A3,SLC16A8,SLC26A7,SLC26A2,SLC38A9,GOPC,EPM2A,SLC6A9,EMB,SLC1A2,SLC27A1,SLC26A9,SLC1A1,SLC35D1,SLC26A8,PSEN1,LRRC8B,SLC9A4,PRNP,SLC6A1,PCYOX1,SLC26A4,SLC4A10,GABRR1,PER2,SLC4A8,SLC25A41,GABRD,SLC26A1,MPC2,SLC17A6,SLC11A1,ANO3,GFAP,SLC1A4,SLC17A8,ATP1A2,SFXN…
GO:BP	viral life cycle	GO:0019058	0.00306872	2.51304	313	4512	103	21100	TRIM5,APOBEC3F,PPARA,PROX1,DDX6,EEA1,RAB7A,NFIA,APOBEC3D,HMGA2,EFNB2,PARK2,SLAMF1,NUCKS1,NRP1,EPS15,VAPB,TRIM14,INSR,CDHR3,BCL2,NR5A2,IST1,MID2,CLEC5A,PCSK5,VPS37C,SETDB1,TNIP1,ITCH,ITGA2,MPHOSPH8,SIGLEC1,CAV2,ADARB1,RAD23A,AGTR1,CR1,P4HB,NUP153,IDE,OAS1,CXADR,PHB,GSN,HTR2A,DYNLT1,NMT2,CLDN1,MAVS,RAB43,ZC3H12A,SERPINB3,PPIA,UVRAG,TRIM38,USP6NL,ITGB3,PIK3C2G,STOM,CD4,ITGAV,LDLR,PPIE,NCAM1,TBC1D20,…
GO:BP	regulation of dendritic spine development	GO:0060998	0.00307935	2.51154	55	4512	28	21100	EEF2K,NGEF,MEF2C,DLG5,DISC1,FSTL4,CAPRIN1,PSEN1,PAFAH1B1,SDK1,DTNBP1,ARF6,TANC2,DBN1,NLGN1,BAIAP2,DNM3,KALRN,CAMK2B,LPAR1,BHLHB9,LLPH,LRP8,MAPK6,CAMK1,ACTR2,PTEN,C21ORF91
GO:BP	regulation of DNA-binding transcription factor activity	GO:0051090	0.00313394	2.50391	435	4512	135	21100	TRIM5,CARD8,PTGIS,ENPP1,TRIM13,PROX1,TLR4,LPAR5,PPARGC1A,NFAM1,RNF220,PURA,ARRB1,PRKCB,HIPK2,TCEAL7,POU4F1,HMOX1,AR,CEBPG,TCF3,TRIM14,TRIM32,FZD4,MYOCD,MID2,HAND1,PBX1,CAMK2A,GLIS2,PKHD1,CCDC22,ITCH,CLOCK,IL18RAP,IL1B,HDAC5,FOSL1,CMKLR1,PIAS2,BTRC,CFLAR,PPP2R5B,TRIM41,RNF25,TAF1,CRTC3,MAP3K13,GREM1,HSF1,NWD1,MAVS,ZC3H12A,FZD2,WNT10B,PPIA,PPARGC1B,PRNP,NKX3-1,TRIM38,FOXA2,UFL1,LRP6,PRMT2,NEUROD2,B…
GO:BP	vesicle-mediated transport to the plasma membrane	GO:0098876	0.00336454	2.47307	141	4512	55	21100	BVES,AKAP5,RAB7A,RAB3IP,ATP9A,SNX27,EPS15,ARL3,GOLGA7,SYS1,CNST,ACAP2,GGA2,CLSTN1,GOPC,DNM2,CCDC22,EXOC5,RAB8A,STEAP2,ARL4C,EHD4,SPTBN1,SLC1A1,GOLGA4,ANK3,STX3,VPS53,DENND1B,CCDC93,ARF6,RAB11A,RABEP1,ANKRD50,ARHGAP1,RAB11FIP4,RAB11B,VAMP3,ARHGAP44,SNX4,STX6,RAB14,EXOC1,EPG5,NSG1,RAB10,ACSL3,PLA2G4E,EHD3,RAB11FIP3,SNAP47,RAB31,RAB35,ATP2C1,INPP5F
GO:BP	positive regulation of autophagy	GO:0010508	0.00336454	2.47307	141	4512	55	21100	TRIM5,TRIM13,PARK2,HSPB8,HMOX1,SNX30,TRIM14,PRKAA2,PIP4K2B,TRIM32,MID2,EPM2A,BCL2L11,RALB,FYCO1,ZC3H12A,WIPI1,UVRAG,CAMKK2,TRIM38,UFL1,SPTLC1,C9ORF72,GNAI3,MTDH,TRIM65,MAPK3,ATF6,SIRT1,MAP3K7,SNX4,ULK1,SCOC,FOXO3,SLC25A4,ULK2,GSK3B,ROCK1,WAC,TRIM6,SPTLC2,SH3GLB1,PIP4K2C,HTT,LRSAM1,PIP4K2A,RAB3GAP1,SESN3,SESN2,VPS13D,TRIM27,TP53INP1,RNF152,CERS1,PAFAH1B2
GO:BP	smooth muscle cell migration	GO:0014909	0.00337063	2.47229	73	4512	34	21100	S1PR2,ADIPOQ,TLR4,IGF1,DOCK4,NRP1,ADAMTS1,MEF2C,PPARD,IGFBP5,BCL2,MYOCD,GNA12,PRKG1,ITGA2,SRC,AIF1,PLXNA1,ARPC5,GNA13,GRB10,FOXO4,ITGB3,NR4A3,ATP7A,HDAC4,P2RY6,LPAR1,PDGFD,NFE2L2,TACR1,APEX1,PARVA,TPM1
GO:BP	positive regulation of macroautophagy	GO:0016239	0.00337063	2.47229	73	4512	34	21100	TRIM13,HSPB8,HMOX1,SNX30,PRKAA2,PIP4K2B,EPM2A,RALB,FYCO1,WIPI1,UVRAG,SPTLC1,C9ORF72,GNAI3,MAPK3,SIRT1,MAP3K7,SNX4,ULK1,SCOC,SLC25A4,WAC,SPTLC2,SH3GLB1,PIP4K2C,HTT,LRSAM1,PIP4K2A,RAB3GAP1,SESN3,SESN2,VPS13D,CERS1,PAFAH1B2
GO:BP	regulation of carbohydrate metabolic process	GO:0006109	0.00339645	2.46897	179	4512	66	21100	PHKG2,ENPP1,ADIPOQ,FOXK1,PPARA,SNCA,PPARGC1A,IGF2,PPP1R3A,PRKCE,ADCYAP1R1,PARK2,IGF1,PDK2,PPP1R3B,EPM2AIP1,IRS1,PDK3,INSR,PRKAA2,PTAFR,SLC45A3,GPD1,PDK1,GPLD1,PDK4,FOXK2,FAM3C,PPP1R3E,PPP1R3D,C1QTNF3,SRC,PSEN1,OGT,HTR2A,GRB10,FOXA2,DDIT4,ZMPSTE24,PMAIP1,HRH1,PPP1R3C,ZBTB7A,SIRT1,NLN,AKT2,SOGA1,GSK3B,HDAC4,P2RY6,LEP,INPP5K,SLC35B4,ARNT,DGKQ,CLTC,ACACB,NCOR1,PPP1CB,SESN2,APP,PGP,ARPP19,TFF3,GIT1,JM…
GO:BP	regulation of cellular carbohydrate metabolic process	GO:0010675	0.00353357	2.45179	148	4512	57	21100	PHKG2,ENPP1,ADIPOQ,FOXK1,PPARA,SNCA,PPARGC1A,IGF2,PPP1R3A,PRKCE,ADCYAP1R1,PARK2,IGF1,PDK2,PPP1R3B,EPM2AIP1,IRS1,PDK3,INSR,PTAFR,SLC45A3,PDK1,GPLD1,PDK4,FOXK2,FAM3C,PPP1R3E,PPP1R3D,C1QTNF3,SRC,OGT,GRB10,FOXA2,DDIT4,ZMPSTE24,PMAIP1,HRH1,PPP1R3C,SIRT1,NLN,AKT2,SOGA1,GSK3B,HDAC4,P2RY6,LEP,INPP5K,SLC35B4,DGKQ,ACACB,NCOR1,PPP1CB,SESN2,PGP,ARPP19,TFF3,GIT1
GO:BP	locomotory behavior	GO:0007626	0.00367189	2.43511	197	4512	71	21100	ELAVL4,MEIS1,SNCA,CLCN3,PRKCE,PARK2,BTBD9,APBA1,HIPK2,HOXB8,STRN,NEGR1,NPY2R,CNTN2,FZD4,ZDHHC8,ARRDC3,GPR52,SEZ6,CNTN1,ALS2,CTNS,HPGDS,SLC1A1,ARCN1,SPTBN4,PAFAH1B1,IDO1,FOXA2,PEX13,PAK6,ZMPSTE24,GIGYF2,ASTN1,SLC4A10,PCDH15,ZIC1,SOBP,SHANK2,PUM1,NAV2,SLITRK6,CHD7,USP2,ATP1A2,ATP7A,PPT1,ANKH,KALRN,CHRNB4,GLRB,CDH23,CNP,EGR1,DRD2,KLHL1,OPRL1,KCNJ10,CRH,GRM5,ADAM22,SLC18A2,NCOR1,EPHA4,PTEN,APP,ABCA2,…
GO:BP	negative regulation of kinase activity	GO:0033673	0.00392542	2.40611	226	4512	79	21100	SH2B3,CBL,ADIPOQ,DUSP7,SNCA,LATS2,SPRY4,PARK2,PPM1E,CAV3,DUSP19,GNAQ,SPRED1,MSTN,GSKIP,PIP4K2B,NF2,MYOCD,YWHAG,PTPRB,AJUBA,IL1B,PTPRT,WWTR1,ADARB1,CDKN2B,SPRY3,PSEN1,PKIA,CDKN1B,PKIB,HNRNPU,SERPINB3,PLGLB2,WARS,PPIA,HEXIM1,FOXA2,PDCD4,IPO5,DTNBP1,LRP6,NR2F2,PTPRC,PPM1F,DUSP10,PTK6,IBTK,NF1,PRKAR2A,SOCS4,SIRT1,ABL1,IPO7,IRAK3,STK38,DUSP3,BMP7,INPP5K,MAPT,RGS14,PRKAR1A,SPRY1,CEBPA,HIPK3,PIP4K2C,PIP…
GO:BP	establishment or maintenance of cell polarity	GO:0007163	0.00392542	2.40611	226	4512	79	21100	PARD6B,SPN,ARHGAP35,AQP1,TRAF3IP2,MAP4,MAP1B,AMOTL1,SNX27,PAX6,AMOT,LIN7C,DLG5,FBXW11,RND2,RHOC,CYTH3,PARVG,CRTAM,PKHD1,BRSK2,KIF3A,RICTOR,UBXN2B,WNT11,CLIC4,SAPCD2,SYNJ2BP,ARPC5,GSN,DYNLT1,PAFAH1B1,CAP1,DLG2,LLGL2,KRIT1,WDR1,PTK7,ARF6,FAT1,KANK1,NCKAP1L,FRMD4A,RHOH,KIAA1614,PLEKHG3,ARF4,WWC1,GSK3B,RAC2,ROCK1,IGF1R,RAB10,FERMT1,DST,CDC42,PARD3,CRB2,CAP2,JAM3,OPHN1,PARVA,SPRY1,EPHB1,CCR7,DOCK8,PAR…
GO:BP	cellular response to nutrient levels	GO:0031669	0.00409851	2.38737	219	4512	77	21100	PPM1D,CBL,PPARA,SNAI2,DSC2,WDR45B,PDK2,WNT2B,LAMP2,HMOX1,BMPR2,MAX,MN1,SEH1L,PRKAA2,GDAP1,BCL2,SZT2,WNT9B,TBL2,TRIM24,STK24,BRSK2,PDK4,TXN2,WDR59,PHEX,RALB,MTMR3,IMPACT,CDKN2B,MED1,RXRA,ATF3,ITFG2,CPEB4,ZC3H12A,INHBB,WIPI1,FOXA2,WNT4,RPTOR,PMAIP1,BRIP1,USP33,CLEC16A,MAPK3,FADS1,SIRT1,RRAGB,EIF2S1,PLIN3,ULK1,SRF,LPL,FOXO3,HSPA5,LEP,ZFYVE1,NDOR1,EIF2AK2,NFE2L2,SIK2,JMY,DNAJC15,WIPI2,SH3GLB1,SESN3,M…
GO:BP	cellular response to oxidative stress	GO:0034599	0.00425992	2.3706	274	4512	92	21100	GPR37L1,TLR4,STAT6,AQP1,SNCA,PPARGC1A,PARK2,SLC7A11,PDK2,HMOX1,MELK,MAPKAP1,KLF2,VRK2,PAX2,PRKAA2,GSKIP,SETX,BCL2,FBXW7,PDK1,PRR5L,STK24,DIABLO,IL18RAP,CPEB2,NQO1,IMPACT,CHD6,CCS,SRC,P4HB,ECT2,AIF1,SLC1A1,JUN,PNPLA8,GATA4,VKORC1L1,ETV5,HSF1,ZC3H12A,PPIA,PPARGC1B,GFER,CAMKK2,SLC11A2,NET1,MAPK9,PAWR,MAPK3,PML,SIRT1,NR4A3,PYROXD1,EIF2S1,TBC1D24,BRF2,ABL1,ATP7A,FOXO3,WNT16,AIFM2,LANCL1,PNPT1,BMP7,DHF…
GO:BP	regulation of ion transmembrane transporter activity	GO:0032412	0.0043311	2.3634	252	4512	86	21100	WNK3,CRHBP,NDUFA4,NLGN3,KCNC1,PRKCE,CACNG2,NOS1,NRXN1,SCN4B,CAV3,HSPA2,SHISA9,MEF2C,NOS1AP,PTAFR,JPH1,GPD1L,WNK1,ADRA2A,GOPC,DNM2,SLC6A9,RASGRF2,C4ORF3,REM1,GEM,CACNG8,LRRC55,NETO2,KCNS2,FGF14,FKBP1B,KCNQ1,ABCC9,HECW2,ALG10B,TRDN,STK39,ANK3,PRNP,LRRC38,OPRM1,ATP1B3,SCN2B,STOM,SCN3B,CCR2,NETO1,HOMER1,GSG1L,STIM1,SCN1B,ATP1A2,ATP7A,JPH4,NEDD4,KCNA1,NLGN1,CNIH3,P2RY6,RASGRF1,ACTN4,ASPH,NEDD4L,CLIC2,…
GO:BP	epithelial cell migration	GO:0010631	0.00458737	2.33844	293	4512	97	21100	PIK3CD,ARSB,MCC,PROX1,TDGF1,NRP2,PRKCE,EFNB2,SOX9,NRP1,ZEB2,PATZ1,HMOX1,AMOT,BMPR2,AKT3,NR2E1,SPRED1,ANGPT1,MEF2C,PPARD,EGR3,GPI,SEMA5A,FGF1,FBXW7,VSTM4,PTPN11,GPLD1,FOXP1,ITGA2,EPB41L4B,IQSEC1,CCBE1,SASH1,HDAC5,EMP2,SRC,JUN,SOX18,PLCG1,SYNJ2BP,RREB1,AGTR2,GREM1,ZC3H12A,BMPER,FGF2,KRIT1,MAPRE2,ITGB3,NR2F2,ARF6,CDH13,PPM1F,KANK1,RAB11A,SP1,DUSP10,ATP2B4,RIN2,PIK3R3,FGFBP1,NF1,VASH1,SIRT1,FGF7,PLEK…
GO:BP	bone development	GO:0060348	0.00512634	2.29019	231	4512	80	21100	SH2B3,BNC2,FOXN3,MEIS1,BGN,TFAP2A,RARA,IGF1,AMER1,NPPC,SOX9,BMPR2,FLI1,MMP16,MEF2C,AXIN2,BMPR1B,MAPK14,AKAP13,FAT4,CSGALNACT1,TMEM107,HOXA11,NOTCH2,TIFAB,CLDN18,FBN1,FBXW7,SIGLEC15,PTPN11,PITX2,FOXP1,PHEX,MYOC,IMPAD1,MED1,SRC,BBX,MEF2D,GREM1,FREM1,XYLT1,PAFAH1B1,TTC9,SKI,ZMPSTE24,FGFR2,PTPRC,MAPK11,EXT2,THPO,TMEM38B,PAX1,OSR2,MBTPS2,EVC,ABI1,GHR,TGFBR2,CDX1,INSIG1,SRF,SH3PXD2B,RUNX2,PAPSS2,SLC38A…
GO:BP	regulation of epithelial cell proliferation	GO:0050678	0.00528295	2.27712	339	4512	109	21100	FUT2,PIK3CD,SIX4,MCC,PROX1,SNAI2,IGF2,NRP2,BIRC5,DLX6,EFNB2,IGF1,SOX9,NRP1,PAX6,HMOX1,BMPR2,AKT3,ITGA4,AR,FLT1,MEF2C,PPARD,PAX2,IFT57,EGR3,RUNX3,SEMA5A,FGF1,NFIB,NOTCH2,FBXW7,PKHD1,B2M,PRKDC,STXBP4,ZNF304,CAV2,CFLAR,CDKN2B,MED1,AGTR1,NRARP,JUN,PLCG1,GPC3,SYNJ2BP,RREB1,CCND1,F3,CDKN1B,CLDN1,PPP1R16B,VIP,MTSS1,WNT10B,NKX3-1,FGF2,KRIT1,RPTOR,TGFBR3,ITGB3,CASK,NR2F2,FGFR2,LAMB1,FRS2,PGR,CDH13,SP1,DUS…
GO:BP	mesenchyme development	GO:0060485	0.00542415	2.26567	294	4512	97	21100	DAND5,SIX4,IL17RD,SMAD4,BNC2,SNAI2,BASP1,TCF21,EPHA3,NRP2,HMGA2,AMER1,SIX2,SOX9,NRP1,MDM2,BMPR2,ERBB4,SPRED1,MEF2C,AXIN2,PAX2,DLG5,NUP133,BCL2,KBTBD8,SEMA4G,HAND1,SEMA5A,FBXL17,AKNA,PITX2,IL1B,NRG1,WWTR1,WNT11,OLFM1,ERBB3,SEMA4F,GATA4,TCOF1,GREM1,ROBO2,KITLG,SERPINB3,FAM172A,SEMA3A,FOXA2,WNT4,TGFBR3,FOXF2,PDCD4,PTK7,LRP6,FGFR2,JAG1,BCL9L,PAX1,MAPK3,BAMBI,TGFBR2,ACTC1,TGFB2,EOMES,WNT16,GSK3B,DAB2,…
GO:BP	stress-activated protein kinase signaling cascade	GO:0031098	0.00553035	2.25725	246	4512	84	21100	TLR4,ARHGEF6,GDF6,MAP2K7,PARK2,SLAMF1,HIPK2,CAV3,SH3RF3,DUSP19,MAPK14,KLHDC10,RAPGEF1,KLHL31,TAOK1,TAOK2,RASSF2,DIXDC1,F2RL1,MAGI3,ITCH,XIAP,IL1B,SASH1,MDFIC,IGFBP6,FGF14,MAP3K13,ERCC6,ZC3H12A,PAFAH1B1,SERPINB3,STK39,PPIA,SEMA3A,PDCD4,ZMPSTE24,MAPK11,MAPK9,SH3RF1,DUSP10,CCDC88C,MFHAS1,MAPK3,TPD52L1,KAT7,MAP3K7,IGBP1,TGFB2,CYLD,WNT16,TRAF3,DUSP3,MID1,LEP,IGF1R,SIRPA,EIF2AK2,CDC42,RAP2A,EPHB1,PLCB1…
GO:BP	regulation of binding	GO:0051098	0.00557651	2.25364	366	4512	116	21100	LRPAP1,ADIPOQ,SMAD4,PPARA,NEK2,ZNF618,HMGA2,PARK2,RNF220,STYX,RARA,IGF1,CDON,MAP2,HIPK2,NUCKS1,NRP1,STK4,POU4F1,PAX6,HMOX1,ITGA4,AKTIP,STMN1,CEBPG,ANGPT1,PARP9,DISC1,MYOCD,HAND1,BTAF1,BDNF,FBXW7,BTBD1,B2M,CDK9,C4ORF3,ITGA2,HDAC5,ZNF304,ARHGAP28,RALB,SRC,HABP4,TAF1,JUN,IDE,PSEN1,XIRP1,ADD1,HSF1,ADD2,WFIKKN2,SKI,DKK1,ZNF462,IRF4,TGFBR3,CLN5,ZMPSTE24,PTPRF,DTNBP1,CCPG1,PEX19,MBD2,PER2,DZIP1,C9ORF72,…
GO:BP	regulation of stress fiber assembly	GO:0051492	0.0056153	2.25063	90	4512	39	21100	CGNL1,CCDC88A,SYNPO,PPM1E,NRP1,AMOT,STMN1,NF2,RHOC,ARHGEF18,ARHGAP28,MYOC,WNT11,CD47,DLC1,PIK3R1,WNT4,SYNPO2L,PPM1F,ARHGEF15,RHPN1,TJP1,ABL1,ROCK1,LPAR1,INPP5K,RAPGEF3,CDC42,TACR1,PHLDB2,TGFB3,TPM1,SMAD3,PPFIA1,TACSTD2,PAK2,GPR65,LIMCH1,WASF2
GO:BP	regulation of actin filament bundle assembly	GO:0032231	0.00581882	2.23516	103	4512	43	21100	CGNL1,SYNPO2,CCDC88A,SYNPO,PARK2,PPM1E,NRP1,AMOT,STMN1,NF2,RHOC,ARHGEF18,ARHGAP28,MYOC,WNT11,CD47,DLC1,MTSS1,PIK3R1,WNT4,SYNPO2L,PPM1F,ARHGEF15,RHPN1,TJP1,SWAP70,ABL1,ROCK1,LPAR1,INPP5K,RAPGEF3,CDC42,TACR1,PHLDB2,TGFB3,TPM1,SMAD3,PPFIA1,TACSTD2,PAK2,GPR65,LIMCH1,WASF2
GO:BP	protein acylation	GO:0043543	0.00583059	2.23429	261	4512	88	21100	USP22,METTL8,SMAD4,SNAI2,RUVBL1,SNCA,PPARGC1A,TRIM16,CREBBP,ZDHHC15,ZDHHC3,NOS1,ARRB1,ZDHHC7,KLF15,ATXN7L3,TAF6,TRRAP,YEATS4,ZNF451,KAT6A,NAA40,GOLGA7,PRKAA2,SET,MYOCD,SDR16C5,ZDHHC8,TAOK1,GOLGA7B,BRCA1,NOC2L,ZDHHC18,CLOCK,IL1B,NMT1,TAF5L,TAF1,OGT,SETD5,ZDHHC21,NMT2,EP400,PPM1A,IRF4,NAA50,CHD5,TADA2B,DIP2B,ZMPSTE24,PHF20L1,ZDHHC14,CPA4,MAPK3,PWWP2A,PML,SIRT1,PBXIP1,TADA3,KAT7,MAP3K7,NFYB,DDX3X,GS…
GO:BP	response to hypoxia	GO:0001666	0.00590577	2.22872	302	4512	99	21100	VHL,PTGIS,ADIPOQ,SMAD4,PPARA,AQP1,CREBBP,PRKCE,NOS1,NPPC,HIF3A,HIPK2,MDM2,HMOX1,CAV3,AK4,PDK3,PPARD,HIF1AN,BCL2,MYOCD,ALAD,PLOD2,AJUBA,TBL2,PDK1,KCNMA1,ITGA2,CPEB2,TXN2,CFLAR,SRC,P4HB,PLEKHN1,HP1BP3,CYBB,LIMD1,CDKN1B,HSF1,DDAH1,ARNT2,NKX3-1,SLC11A2,DDIT4,TGFBR3,ALKBH5,PMAIP1,HK2,BRIP1,ITPR1,NF1,HYOU1,PML,SIRT1,TGFBR2,ATM,SLC6A4,TM9SF4,TLR2,TGFB2,SRF,ATP7A,FOXO3,HILPDA,HSD11B2,ADAM17,BMP7,LEP,FUND…
GO:BP	positive regulation of cytoskeleton organization	GO:0051495	0.00630247	2.20049	196	4512	70	21100	SYNPO2,OCLN,NCK2,PROX1,CCDC88A,SYNPO,PRKCE,MAP1B,PPM1E,FMN1,WASF3,NRP1,BRK1,NAV3,AMOT,ABI2,CAV3,STMN2,BAIAP2L1,NF2,SPAST,RHOC,SEMA5A,F2RL1,NIN,CYFIP1,MYOC,RICTOR,WNT11,SNX9,CD47,GSN,CDC42EP4,CDKN1B,MTSS1,PFDN2,WNT4,WDR1,SYNPO2L,ARF6,PPM1F,ARHGEF15,NCKAP1L,KATNBL1,MYLK3,SWAP70,ABL1,BAIAP2,CFL2,LPAR1,MAPT,MLST8,RAPGEF3,CDC42,SLAIN2,TACR1,TGFB3,CCR7,TPM1,CDC42EP5,GRB2,SMAD3,C15ORF62,TRIM27,PLXNA3,GI…
GO:BP	monosaccharide metabolic process	GO:0005996	0.00659105	2.18105	258	4512	87	21100	FUT2,CPT1A,PHKG2,ENPP1,ADIPOQ,FOXK1,PPARA,PPARGC1A,IGF2,PPP1R3A,PARK2,IGF1,SLC23A2,ENO2,PDK2,PPP1R3B,EPM2AIP1,IRS1,GLYCTK,PDK3,MAPK14,PPARD,INSR,CHST15,SLC45A3,GPI,GPD1,FUT9,PGM1,FUT4,PDK1,GPLD1,PDK4,G6PC2,FOXK2,FAM3C,PPP1R3E,PPP1R3D,C1QTNF3,SRC,H6PD,OAS1,OGT,SLC39A14,ATF3,GRB10,KCNQ1,TPI1,GCLC,PFKFB4,MAN2A1,FOXA2,ZMPSTE24,PMAIP1,PGM2L1,HK2,PPP1R3C,PER2,PGM5,GAL3ST3,SIRT1,NLN,POFUT1,AKT2,B4GALT1,…
GO:BP	regulated exocytosis	GO:0045055	0.00706185	2.15108	240	4512	82	21100	PIK3CD,STX11,CBL,CRHBP,SNCA,STXBP5L,CDK5R2,CACNA1I,NAPB,PRKCB,APBA1,RIMS1,HMOX1,DNAJC5,RAB3D,RIMS2,PTAFR,IL4R,SYN2,PCLO,CPLX4,ADRA2A,SYNJ1,F2RL1,STEAP2,RIMS3,BLOC1S6,ARHGAP17,PSEN1,HTR2A,RIMS4,BACE1,ERC2,BAIAP3,CD160,RAB11FIP5,STX3,CASK,DTNBP1,CADPS2,SLC4A8,NCKAP1L,SNAP23,CCR2,ADCY1,NR4A3,GAB2,RAB11B,VAMP3,SNX4,SYT4,PIP5K1C,NLGN1,GSK3B,SYT13,CD84,RAC2,CPLX2,RAB10,SYT9,SYT12,ABCA12,PTGDR,C12ORF4,T…
GO:BP	regulation of animal organ morphogenesis	GO:2000027	0.00740799	2.1303	151	4512	57	21100	SIX4,SNAI2,SIX2,SOX9,WNT2B,BTBD7,CAV3,SP6,AR,PAX9,PAX2,PLEKHA4,HOXA11,WNT9B,FGF1,PKHD1,WNT11,SAPCD2,VANGL1,GPC3,VANGL2,NKD1,AGTR2,GREM1,ROBO2,PRICKLE2,FZD2,DKK1,FGF2,WNT4,PTK7,RSPO3,FRS2,SMURF2,DVL3,CELSR3,FZD6,FZD3,DAAM1,FGF7,AHI1,ABL1,GPC6,DAB2,RUNX2,BMP7,CDC42,CSF1,PSMA7,SPRY1,SOX8,SMURF1,SEC24B,ZNRF3,TACSTD2,WNT10A,SULF1
GO:BP	epithelium migration	GO:0090132	0.00754608	2.12228	296	4512	97	21100	PIK3CD,ARSB,MCC,PROX1,TDGF1,NRP2,PRKCE,EFNB2,SOX9,NRP1,ZEB2,PATZ1,HMOX1,AMOT,BMPR2,AKT3,NR2E1,SPRED1,ANGPT1,MEF2C,PPARD,EGR3,GPI,SEMA5A,FGF1,FBXW7,VSTM4,PTPN11,GPLD1,FOXP1,ITGA2,EPB41L4B,IQSEC1,CCBE1,SASH1,HDAC5,EMP2,SRC,JUN,SOX18,PLCG1,SYNJ2BP,RREB1,AGTR2,GREM1,ZC3H12A,BMPER,FGF2,KRIT1,MAPRE2,ITGB3,NR2F2,ARF6,CDH13,PPM1F,KANK1,RAB11A,SP1,DUSP10,ATP2B4,RIN2,PIK3R3,FGFBP1,NF1,VASH1,SIRT1,FGF7,PLEK…
GO:BP	phosphatidylinositol phosphate biosynthetic process	GO:0046854	0.00778176	2.10892	66	4512	31	21100	PIK3CD,EFR3A,PI4K2A,PIP4K2B,SYNJ1,OCRL,IMPAD1,EFR3B,PIK3R1,UVRAG,PIK3C2G,PI4K2B,INPP4A,FAM126B,PIK3R3,IPMK,SOCS4,SOCS1,SOCS7,ATM,IMPA1,PIP5K1C,TTC7A,IP6K1,PIK3CG,SMG1,PIP4K2C,PIP4K2A,TTC7B,FAM126A,BPNT1
GO:BP	neuron death	GO:0070997	0.00780798	2.10746	353	4512	112	21100	SIX4,CBL,PPARA,TLR4,SNCA,TFAP2A,MAP2K7,PPARGC1A,EN2,BIRC5,EFNB2,PARK2,SLC7A11,GABRB2,SLC23A2,CIT,HIPK2,NRP1,ENO2,DLX1,POU4F1,HMOX1,ELK1,TNFRSF21,NTRK2,MAX,ANGPT1,CASP7,DNAJC5,MEF2C,SYNGAP1,IL6ST,SET,BCL2,GPI,KMO,RASA1,CASP8,AP2B1,BDNF,FBXW7,DHCR24,TRIM2,BCL2L11,XIAP,DIABLO,NQO1,ADARB1,ERBB3,GRIK2,SLC1A1,JUN,PSEN1,BACE1,CPEB4,HSF1,CASP9,GCLC,PRNP,GFER,PM20D1,DKK1,DDIT4,DTNBP1,CLU,NF1,GHR,HYOU1,DCC…
GO:BP	regulation of smooth muscle cell migration	GO:0014910	0.00783839	2.10577	63	4512	30	21100	S1PR2,ADIPOQ,TLR4,IGF1,DOCK4,NRP1,ADAMTS1,MEF2C,PPARD,IGFBP5,BCL2,MYOCD,GNA12,PRKG1,ITGA2,SRC,AIF1,PLXNA1,GNA13,FOXO4,NR4A3,ATP7A,HDAC4,P2RY6,LPAR1,PDGFD,NFE2L2,TACR1,APEX1,TPM1
GO:BP	positive regulation of synapse assembly	GO:0051965	0.00783839	2.10577	63	4512	30	21100	LRRTM2,EEF2K,CLSTN2,NLGN3,FLRT2,NRXN1,NTRK2,LRRN1,DLG5,BDNF,CLSTN1,SLITRK4,AGRN,SLITRK1,ASIC2,PTPRD,SLITRK2,CLSTN3,THBS2,SLITRK6,OXTR,NLGN1,IL1RAP,FLRT3,BHLHB9,SEMA4D,TPBG,EPHB1,SLITRK3,SLITRK5
GO:BP	vesicle organization	GO:0016050	0.00816535	2.08803	304	4512	99	21100	BLOC1S2,STX11,EEA1,RAB7A,SNCA,CLCN3,VPS36,PARK2,ZDHHC15,VAMP4,SLAMF1,RAB5B,ZEB2,TBPL1,EPS15,AKTIP,VAPB,PI4K2A,PIP4K2B,BCL2,RAB20,IST1,VTI1A,VPS37C,ABCA1,STX17,SYNJ1,ALS2,RAB8A,CAV2,BLOC1S6,TMEM175,STAM,FNBP1L,TMF1,STX5,RAB8B,VAMP1,CSNK1D,PAFAH1B1,PPP6C,BAIAP3,UVRAG,CUL3,HOOK1,STX3,TMEM9,STAM2,VAV3,DTNBP1,PI4K2B,RAB11A,SNAP23,GNAI3,SERPINE2,SNX19,RAB22A,TBC1D20,VAMP3,SEC23B,LAPTM4B,AKT2,TMCC1,SOX3…
GO:BP	cellular response to chemical stress	GO:0062197	0.00832644	2.07954	323	4512	104	21100	GPR37L1,WNK3,NFAT5,TLR4,STAT6,AQP1,SNCA,PPARGC1A,PARK2,SLC7A11,PDK2,HMOX1,MELK,MAPKAP1,KLF2,VRK2,PAX2,PRKAA2,GSKIP,SETX,BCL2,FBXW7,PDK1,PRR5L,STK24,DIABLO,IL18RAP,CPEB2,NQO1,IMPACT,CHD6,CCS,SRC,P4HB,ECT2,AIF1,SLC1A1,JUN,PNPLA8,GATA4,VKORC1L1,ETV5,HSF1,ZC3H12A,STK39,PPIA,PPARGC1B,GFER,CAMKK2,SLC11A2,NET1,RCSD1,MAPK9,PAWR,MAPK3,PML,SIRT1,NR4A3,PYROXD1,EIF2S1,TBC1D24,ATM,BRF2,ABL1,ATP7A,FOXO3,DDX3X,…
GO:BP	cytoskeleton-dependent intracellular transport	GO:0030705	0.00873649	2.05866	194	4512	69	21100	TRAF3IP1,BLOC1S2,LRPPRC,CCDC88A,ACTR10,MAP1B,AP3B2,PURA,KIF1B,APBA1,MAP2,MAP6,ICK,KIFAP3,ARL3,FBXW11,IFT57,OPA1,SPAST,TUB,IFT43,TRAK2,KIF1C,KIF3A,FYCO1,BLOC1S6,KIF5C,MYO5B,SYNE2,FNBP1L,MYO19,COPG2,ARMCX3,PAFAH1B1,HNRNPU,DLG2,MYO5A,HOOK1,TRAK1,DTNBP1,CCDC88C,PCM1,KIF3B,TANC2,SYT4,SSX2IP,BLOC1S3,MYO10,MYO5C,MYO1E,MAPT,ACTN4,BLOC1S5,DST,CDC42,IFT81,KIF5B,MYO1B,SYBU,MAK,KLC3,RAB27B,WDR35,HTT,NDE1,MRE…
GO:BP	regulation of postsynapse organization	GO:0099175	0.00887312	2.05192	85	4512	37	21100	LRRTM2,EEF2K,NGEF,NRP2,ZDHHC15,NRXN1,LZTS3,ABI2,PDLIM5,NPTX1,CAPRIN1,PAFAH1B1,PRNP,ABHD17B,PTPRD,DTNBP1,HOMER1,TANC2,ARHGAP44,ARF4,DBN1,NLGN1,BAIAP2,IL1RAP,DNM3,KALRN,CAMK2B,BHLHB9,LRP8,SEMA3F,DGKB,CRIPT,EPHA4,EPHA7,SRCIN1,ACTR2,PTEN
GO:BP	G1/S transition of mitotic cell cycle	GO:0000082	0.0091404	2.03903	205	4512	72	21100	RRM2,TRIM71,LATS2,CDK14,CDK15,MDM2,BRD4,USP37,PLRG1,ADAMTS1,TCF3,ZNF655,BCL2,ANKRD17,CAMK2A,PRKDC,RBM38,CDK2AP2,PHF8,CCNE2,CDKN2B,AIF1,BTN2A2,CUL5,CCND1,MYO16,CDKN1B,NACC2,PPP6C,CACUL1,CTDSP1,CUL3,RPTOR,DCUN1D3,GIGYF2,PRMT2,BCAT1,FBXO31,GFI1,ZC3H12D,CDK18,PML,ESRRB,PSME3,ACVR1B,ATM,CDC73,DDX3X,ADAM17,CHEK2,WAC,CTDSPL,CTDSP2,GSPT1,E2F6,HINFP,APEX1,E2F3,INO80,MUC1,CDK16,SKP2,PLCB1,CDK6,MBLAC1,KLF4,…
GO:BP	oligodendrocyte differentiation	GO:0048709	0.00926527	2.03314	98	4512	41	21100	SOX9,WASF3,DLX1,TENM4,PAX6,TNFRSF21,NTRK2,TMEM98,SLC45A3,CNTN2,CNTN1,ZNF365,ZNF488,SOX6,TPPP,TP73,OPALIN,WDR1,CLU,DUSP10,MOBP,NF1,FA2H,B4GALT6,TLR2,LPAR1,CNP,SUZ12,DAAM2,SOX8,KCNJ10,SOX11,RHEB,GLI3,PTEN,B4GALT5,ABCA2,NKX2-2,SLC8A3,LYN,TSPAN2
GO:BP	neuron projection extension	GO:1990138	0.00937993	2.0278	173	4512	63	21100	NRP2,NLGN3,MAP1B,PARK2,DCX,SLC23A2,MAP2,PLXNA4,DPYSL2,NRP1,RIMS1,BMPR2,ITGA4,DCLK1,RIMS2,DISC1,SEMA4G,SEMA5A,DNM2,CYFIP1,IMPACT,OLFM1,SEMA4F,NTN1,PLXNA1,MAP3K13,GOLGA4,PAFAH1B1,SEMA3A,DIP2B,PAK6,RAPH1,RAB11A,C9ORF72,ISLR2,BCL11A,ABL1,ULK1,SRF,SYT4,DBN1,SLIT3,ULK2,MUL1,GSK3B,RASAL1,MAPT,NEDD4L,SEMA3D,WNT3,FLRT3,SEMA6C,LLPH,SEMA4D,SEMA4C,UNC13A,SLC9A6,SEMA3F,SMURF1,BARHL2,CACNG7,RAB21,PLXNA3
GO:BP	cell-substrate adhesion	GO:0031589	0.00950787	2.02192	362	4512	114	21100	BVES,MUC4,EPHA3,ITGAX,SPRY4,PRKCE,TRIOBP,PEAK1,VWA2,FMN1,NRP1,STK4,ITGA4,NTNG2,USH2A,ATXN3,ANGPT1,EPDR1,PPARD,MKLN1,NF2,BCL2,SNED1,FZD4,DISC1,RASA1,TAOK2,AJUBA,PARVG,PKHD1,PLG,DNM2,ITGB8,BCL2L11,ITGA2,SIGLEC1,MYOC,SLK,EMP2,ONECUT2,SPOCK2,SRC,P4HB,RREB1,SRGAP2,GREM1,FREM1,NPNT,FBLN1,DLC1,ITGAL,PIK3R1,WNT4,ITGB3,CASK,LAMB1,CDH13,PPM1F,ITGAV,JAG1,KANK1,RIN2,ARHGEF7,BCAM,ITGA10,LYVE1,NF1,ANTXR1,VAMP3…
GO:BP	regulation of glucose metabolic process	GO:0010906	0.00974906	2.01104	118	4512	47	21100	PHKG2,ENPP1,ADIPOQ,FOXK1,PPARA,PPARGC1A,IGF2,PPP1R3A,PARK2,IGF1,PDK2,PPP1R3B,EPM2AIP1,IRS1,PDK3,INSR,SLC45A3,PDK1,GPLD1,PDK4,FOXK2,FAM3C,PPP1R3E,PPP1R3D,C1QTNF3,SRC,OGT,GRB10,FOXA2,ZMPSTE24,PMAIP1,PPP1R3C,SIRT1,NLN,AKT2,SOGA1,GSK3B,LEP,INPP5K,SLC35B4,DGKQ,ACACB,PPP1CB,SESN2,PGP,ARPP19,TFF3
GO:BP	negative regulation of transforming growth factor beta receptor signaling pathway	GO:0030512	0.0103908	1.98335	76	4512	34	21100	DAND5,IL17RD,PPARA,CHST11,ZNF451,SPRED1,FBN1,DNM2,CAV2,ONECUT2,VEPH1,SLC2A10,WFIKKN2,SKI,PPM1A,TGFBR3,SMURF2,BCL9L,ZBTB7A,PEG10,BAMBI,SIRT1,CD109,MTMR4,HTRA3,ADAM17,HSPA5,PRDM16,ENG,TGFB3,SPRY1,SKIL,SMURF1,CAV1
GO:BP	cellular response to BMP stimulus	GO:0071773	0.0105391	1.9772	170	4512	62	21100	DAND5,SMAD9,SMAD4,CHRDL1,GDF6,ACVR2B,HIPK2,SOX9,DLX1,BMPR2,PELO,LEMD2,BMPR1B,NOTCH2,FBN1,RGMB,XIAP,USP15,RNF165,GPC3,GATA4,GREM1,BMP8B,BMPER,SKI,PPM1A,DKK1,TGFBR3,PDCD4,SPG20,PCSK6,BMP15,UBE2D3,SMURF2,CTDSPL2,MAPK3,BAMBI,CHRD,ABL1,TGFB2,HTRA3,RUNX2,DLX3,BMP7,BMP8A,SMAD2,CRB2,EGR1,ENG,TGFB3,RBPJ,GREM2,TWSG1,FSTL1,ACVRL1,SKIL,SOX11,SMURF1,SMAD3,CAV1,SULF1,RBPMS2
GO:BP	response to BMP	GO:0071772	0.0105391	1.9772	170	4512	62	21100	DAND5,SMAD9,SMAD4,CHRDL1,GDF6,ACVR2B,HIPK2,SOX9,DLX1,BMPR2,PELO,LEMD2,BMPR1B,NOTCH2,FBN1,RGMB,XIAP,USP15,RNF165,GPC3,GATA4,GREM1,BMP8B,BMPER,SKI,PPM1A,DKK1,TGFBR3,PDCD4,SPG20,PCSK6,BMP15,UBE2D3,SMURF2,CTDSPL2,MAPK3,BAMBI,CHRD,ABL1,TGFB2,HTRA3,RUNX2,DLX3,BMP7,BMP8A,SMAD2,CRB2,EGR1,ENG,TGFB3,RBPJ,GREM2,TWSG1,FSTL1,ACVRL1,SKIL,SOX11,SMURF1,SMAD3,CAV1,SULF1,RBPMS2
GO:BP	regulation of signaling receptor activity	GO:0010469	0.0105391	1.9772	170	4512	62	21100	SLC24A4,CBL,LRPAP1,DLGAP4,NCK2,CRHBP,PPARA,MUC4,NLGN3,CACNG2,NRXN1,MTRNR2L10,NRP1,CAV3,MTRNR2L5,MTRNR2L7,MTRNR2L3,MTRNR2L6,SHISA9,ADH7,MEF2C,MTRNR2L8,FBXW7,ADRA2A,SLC6A9,RASGRF2,CACNG8,NPTX1,NETO2,CALCR,DLGAP2,PPP2R5B,SRC,TAF1,PSEN1,AGTR2,GREM1,WFIKKN2,OPRM1,DKK1,LYPD6,NPTXR,FSHB,CCR2,ADRA2B,SOCS4,NETO1,MTRNR2L1,HOMER1,GSG1L,NLGN1,ADAM17,CNIH3,RASGRF1,ADRA2C,GREM2,CRH,FAM19A4,LYNX1,APP,CACNG7,ZFY…
GO:BP	tissue migration	GO:0090130	0.0108248	1.96558	302	4512	98	21100	PIK3CD,ARSB,MCC,PROX1,TDGF1,NRP2,PRKCE,EFNB2,SOX9,NRP1,ZEB2,PATZ1,HMOX1,AMOT,BMPR2,AKT3,NR2E1,SPRED1,ANGPT1,MEF2C,PPARD,EGR3,GPI,SEMA5A,FGF1,FBXW7,VSTM4,PTPN11,GPLD1,FOXP1,ITGA2,EPB41L4B,IQSEC1,CCBE1,SASH1,HDAC5,EMP2,SRC,JUN,SOX18,PLCG1,SYNJ2BP,RREB1,AGTR2,GREM1,ZC3H12A,BMPER,FGF2,KRIT1,MAPRE2,ITGB3,NR2F2,ARF6,CDH13,PPM1F,KANK1,RAB11A,SP1,DUSP10,ATP2B4,RIN2,PIK3R3,FGFBP1,NF1,VASH1,SIRT1,FGF7,PLEK…
GO:BP	mesenchymal cell differentiation	GO:0048762	0.0108381	1.96505	235	4512	80	21100	IL17RD,SMAD4,SNAI2,TCF21,EPHA3,NRP2,HMGA2,AMER1,SIX2,SOX9,NRP1,ERBB4,SPRED1,MEF2C,AXIN2,PAX2,DLG5,BCL2,KBTBD8,SEMA4G,SEMA5A,FBXL17,AKNA,PITX2,IL1B,NRG1,WWTR1,WNT11,OLFM1,SEMA4F,TCOF1,GREM1,KITLG,SERPINB3,FAM172A,SEMA3A,FOXA2,WNT4,TGFBR3,FOXF2,PDCD4,LRP6,FGFR2,JAG1,BCL9L,MAPK3,BAMBI,TGFBR2,TGFB2,EOMES,WNT16,GSK3B,DAB2,BMP7,FAM83D,ROCK1,POLR1B,SEMA3D,SMAD2,CDC42,CRB2,SEMA6C,PHLDB2,WNT8A,ENG,SEMA4D,…
GO:BP	synaptic vesicle exocytosis	GO:0016079	0.0117922	1.92841	112	4512	45	21100	STX11,SNCA,STXBP5L,NAPB,PRKCB,APBA1,RIMS1,DNAJC5,RIMS2,PCLO,CPLX4,ADRA2A,SYNJ1,RIMS3,BLOC1S6,PSEN1,HTR2A,RIMS4,BACE1,ERC2,STX3,CASK,DTNBP1,CADPS2,SLC4A8,SNAP23,ADCY1,SYT4,PIP5K1C,NLGN1,GSK3B,CPLX2,SYT9,SYT12,SNPH,CACNB2,FBXL20,DRD2,UNC13A,SNAP47,NRXN3,RAB3GAP1,CTBP2,GIT1,SYT7
GO:BP	negative regulation of small GTPase mediated signal transduction	GO:0051058	0.0118271	1.92712	58	4512	28	21100	CGNL1,SCAI,ARHGAP35,SPRY4,MAPKAP1,TRIM67,STMN1,SYNGAP1,RAPGEF1,RASA1,MYOC,SPRY3,DLC1,RASA4,CUL3,KANK1,NF1,CCDC125,ARHGAP44,TGFB2,TNFAIP1,RASAL1,ARHGAP42,SPRY1,MFN2,HEG1,PPP2CB,KCTD13
GO:BP	regulation of cellular amide metabolic process	GO:0034248	0.0119342	1.92321	449	4512	136	21100	DCP2,NCK2,DDX6,LRPPRC,ELAVL4,LARP4B,SNCA,TRIM71,FASTKD2,PURA,RARA,SLC7A11,IGF1,EIF4EBP2,PDK2,NTRK2,ZCCHC4,PELO,PDK3,RBM3,DNAJC3,ELAVL1,METTL5,EIF4H,SYNCRIP,DAZ4,PTAFR,IGFBP5,KBTBD8,YBX1,TNRC6C,TPR,IGF2BP1,OGFOD1,PRKDC,PDK1,PAIP2B,RQCD1,RBM4,CYFIP1,CELF1,ITGA2,CPEB2,PDK4,RPS9,SAMD8,IMPACT,DIO2,HABP4,CAPRIN1,QKI,PLEKHN1,TCOF1,ZNF540,RC3H1,TIA1,CPEB4,ZC3H12A,HNRNPU,PLD1,PRNP,ORMDL2,MRPS27,SIRT3,SLC3…
GO:BP	protein localization to plasma membrane	GO:0072659	0.0123216	1.90933	284	4512	93	21100	PACS2,AKAP5,WNK3,ADIPOQ,RAB7A,CCDC88A,EPHA3,PRKCE,ZDHHC3,NRXN1,ZDHHC7,EFR3A,CAV3,AR,PID1,RAB3D,GOLGA7,PACSIN1,SYS1,RAPGEF6,CNST,ZDHHC8,GGA2,RAB3B,GOPC,EPM2A,GORASP1,EXOC5,RAB8A,EMP2,EHD4,SPTBN1,RAB8B,SPTBN4,GOLGA4,NFASC,DPP6,EFR3B,ANK3,PRNP,PIK3R1,ATP1B3,MYO5A,STX3,LRP6,ARF6,FAM126B,RAB11A,SCN3B,ATP2B4,PTCH1,RILPL2,VAMP3,ARHGAP44,AKT2,RHOQ,PPIL2,DAB2,TTC7A,ROCK1,INPP5K,NSG1,RAB10,ACSL3,ABCA12,RAP…
GO:BP	regulation of dendrite development	GO:0050773	0.0125692	1.90069	99	4512	41	21100	EEF2K,ELAVL4,DGKG,ZDHHC15,FAT3,NR2E1,PACSIN1,SEZ6,GORASP1,CYFIP1,CAPRIN1,HECW2,PAFAH1B1,PTPRD,ARF6,FBXO31,SS18L1,CAMK1D,DCC,BCL11A,ABL1,NEDD4,DBN1,CUX1,BAIAP2,GSK3B,KALRN,TMEM106B,BMP7,CAMK2B,LZTS1,NEDD4L,RAP2A,BHLHB9,SEMA4D,LRP8,EPHA4,ACTR2,RAPGEF2,RAB21,CRKL
GO:BP	regulation of epithelial cell migration	GO:0010632	0.0130139	1.88559	225	4512	77	21100	PIK3CD,ARSB,MCC,PROX1,TDGF1,NRP2,PRKCE,SOX9,NRP1,PATZ1,HMOX1,AMOT,BMPR2,AKT3,NR2E1,SPRED1,ANGPT1,MEF2C,GPI,SEMA5A,FGF1,FBXW7,GPLD1,FOXP1,ITGA2,EPB41L4B,IQSEC1,CCBE1,SASH1,HDAC5,EMP2,SRC,JUN,PLCG1,SYNJ2BP,RREB1,AGTR2,ZC3H12A,BMPER,FGF2,KRIT1,MAPRE2,ITGB3,NR2F2,ARF6,PPM1F,RAB11A,SP1,DUSP10,ATP2B4,RIN2,FGFBP1,NF1,VASH1,SIRT1,FGF7,PRKD2,TGFBR2,ABL1,HRG,NUS1,TGFB2,STARD13,ADAM17,PRKCA,NFE2L2,TACR1,PIK…
GO:BP	regulation of mRNA metabolic process	GO:1903311	0.0131679	1.88048	326	4512	104	21100	SMU1,DCP2,ELAVL4,LARP4B,TRIM71,SRRM4,MBNL3,TRAF3IP2,FASTKD2,RBM46,MYEF2,RBM3,ELAVL1,AXIN2,MAPK14,SYNCRIP,DAZ4,HNRNPA0,NOVA1,PTBP1,YBX1,DYRK1A,TNRC6C,HNRNPA2B1,IGF2BP1,RBFOX3,PRR5L,CDK9,PKP1,RBM4,CELF1,RBM38,CALCR,CELF2,CARHSP1,DAZAP1,CELF5,CELF6,QKI,PLEKHN1,RC3H1,TIA1,HSF1,SRSF10,ZC3H12A,VIP,HNRNPU,U2AF2,FAM172A,CELF3,SRSF12,YTHDC1,GIGYF2,ALKBH5,WTAP,RBM15B,ZBTB7A,SAMD4A,CCNT1,SLC11A1,RBFOX2,MBNL…
GO:BP	regulation of RNA splicing	GO:0043484	0.0133696	1.87388	157	4512	58	21100	GRSF1,SMU1,CDK12,SRRM4,MBNL3,PTBP3,AFF2,RBM3,SETX,NOVA1,PTBP1,DYRK1A,HNRNPA2B1,RBFOX3,RBM4,CELF1,RBM38,HABP4,SRSF1,CELF2,DAZAP1,CELF5,CELF6,QKI,TIA1,SRSF10,HNRNPU,ILDR2,PIK3R1,U2AF2,FAM172A,RRP1B,CELF3,PTBP2,SRSF12,YTHDC1,RBM12B,WTAP,RBM15B,RBM12,ZBTB7A,RBFOX2,MBNL2,ILDR1,PRX,AHNAK,SRRM1,RBMXL1,RBM20,METTL16,FUS,RBM22,RBFOX1,TRA2B,DDX17,RBM24,HNRNPH3,RBM10
GO:BP	gland morphogenesis	GO:0022612	0.0136099	1.86615	126	4512	49	21100	PROX1,STAT6,SNAI2,SOX9,NRP1,PAX6,BTBD7,CAV3,AR,IGFBP5,BCL2,FGF1,NFIB,NOTCH2,FBXW7,BTRC,CFLAR,MED1,SRC,NTN1,PLXNA1,HOXB13,NKX3-1,CUL3,WNT4,FGFR2,FRS2,PGR,PTCH1,PML,FGF7,TGFBR2,TP63,TGFB2,CSMD1,EDA,BMP7,CDC42,CSF1,PLAG1,TGFB3,TWSG1,MSN,LAMA1,SERPINB5,TGM2,CAV1,GLI3,SULF1
GO:BP	negative regulation of cell growth	GO:0030308	0.0136304	1.86549	189	4512	67	21100	ENPP1,SMAD4,PPARA,MAP2,NRP1,BMPR2,CAV3,PPARD,PPP2R1A,BCL2,PRDM11,SEMA4G,SEMA5A,WNT11,FSTL4,SEMA4F,NTN1,PHB,AGTR2,CDKN1B,GREM1,SEMA3A,NDRG3,DCUN1D3,YY1,ST7L,DIP2B,SPG20,BTG1,EI24,GNG4,SERPINE2,NAIF1,DCC,SMARCA2,ZC3H12D,PML,SIRT1,TSPYL2,ACVR1B,BCL11A,HRG,ULK1,TGFB2,SLIT3,DDX3X,ULK2,MUL1,DAB2,PPT1,CCDC85B,SEMA3D,WNT3,RERG,SEMA6C,SEMA4D,SEMA4C,FGF13,SEMA3F,ACVRL1,SMAD3,SESN2,EPHA7,PTPRJ,RGS4,PLXNA3,D…
GO:BP	kidney morphogenesis	GO:0060993	0.0136372	1.86528	96	4512	40	21100	SIX4,SMAD4,BASP1,TCF21,SIX2,FMN1,SOX9,WNT2B,ERBB4,PAX2,FAT4,BCL2,GZF1,PBX1,HOXA11,WNT9B,FGF1,KLHL3,WWTR1,WNT11,GPC3,AGTR2,GREM1,NPNT,GCNT4,FGF2,WNT4,ZMPSTE24,PTCH1,AHI1,BMP7,SOX8,IRX3,GLI3,TACSTD2,EYA1,FRAS1,GCNT1,SOX4,DLG1
GO:BP	ureteric bud development	GO:0001657	0.0136372	1.86528	96	4512	40	21100	SIX4,SMAD4,BASP1,TCF21,RARA,SIX2,FMN1,SOX9,WNT2B,SIM1,PAX2,FAT4,BCL2,GZF1,PBX1,HOXA11,WNT9B,FGF1,WNT11,GPC3,AGTR2,GREM1,ROBO2,NPNT,BMPER,FGF2,WNT4,FGFR2,GDF11,PTCH1,BMP7,SMAD2,SPRY1,SOX8,SMAD3,ARG2,GLI3,TACSTD2,EYA1,DLG1
GO:BP	organic acid transport	GO:0015849	0.014869	1.82772	323	4512	103	21100	SLC25A45,CPT1A,PPARA,ABCC5,SNCA,SLC7A11,SLC23A2,APBA1,SLC16A7,SERINC5,SLC7A14,NTRK2,SLC51B,SLC25A17,PPARD,SLCO1A2,SLC16A8,KMO,SLC6A14,SLC26A7,SLC26A2,SLC38A9,EPM2A,SLC6A9,EMB,SLC1A2,SLC27A1,SLC26A9,IL1B,SLC25A44,SLC25A20,CTNS,SLC1A1,PNPLA8,SLC26A8,PSEN1,SLC7A9,SLC6A19,LLGL2,ACSL4,ABCD3,XK,SLC29A4,PLA2G4A,SLC6A1,SLC36A1,SLC7A6,DTNBP1,SLC26A4,ABCD4,PER2,SLC6A6,PLA2G4F,NF1,SLC26A1,MPC2,SLC17A6,SLC11…
GO:BP	protein-containing complex localization	GO:0031503	0.0149321	1.82588	161	4512	59	21100	TRAF3IP1,BIRC5,EFNB2,PURA,CACNG2,ZDHHC3,NRXN1,ICK,ARL3,HIP1,LSG1,SEH1L,IFT57,TUB,IFT43,AP2B1,CLSTN1,RAB8A,TNFAIP2,CACNG8,NRG1,NPTX1,RALB,KIF5C,SLC1A1,SYNJ2BP,NACC2,HNRNPU,DLG2,STX3,ITGB3,DZIP1,RAB11A,PCM1,NETO1,KIF3B,GSG1L,ARHGAP44,ATM,GPC6,DBN1,NLGN1,SSX2IP,SGCD,DNM3,NSG1,IFT81,OPHN1,KIF5B,MAK,WDR35,ANKS1B,SNAP47,ADAM22,TERF1,RCC2,CACNG7,DLG1,STX7
GO:BP	regulation of BMP signaling pathway	GO:0030510	0.0155099	1.80939	103	4512	42	21100	DAND5,SMAD4,CHRDL1,HIPK2,DLX1,BMPR2,PELO,LEMD2,NOTCH2,FBN1,XIAP,RNF165,GPC3,GATA4,GREM1,BMPER,SKI,PPM1A,DKK1,SPG20,PCSK6,UBE2D3,SMURF2,CTDSPL2,BAMBI,CHRD,ABL1,HTRA3,SMAD2,CRB2,ENG,RBPJ,GREM2,TWSG1,FSTL1,ACVRL1,SKIL,SOX11,SMURF1,CAV1,SULF1,RBPMS2
GO:BP	morphogenesis of a branching structure	GO:0001763	0.01602	1.79534	197	4512	69	21100	SIX4,SMAD4,PROX1,SNAI2,TCF21,TDGF1,SIX2,SOX9,NRP1,STK4,WNT2B,BTBD7,CAV3,AR,PAX2,DLG5,FAT4,BCL2,GZF1,PBX1,HOXA11,WNT9B,FGF1,PKHD1,BTRC,CLIC4,MED1,SRC,NRARP,PLXNA1,GPC3,MAP3K13,AGTR2,GNA13,GREM1,HOXB13,NPNT,FZD5,NKX3-1,FGF2,WNT4,RSPO3,FGFR2,FRS2,PGR,PTCH1,PML,FGF7,TGFBR2,BCL11A,ABL1,TP63,SRF,CSMD1,BMP7,CSF1,ENG,SPRY1,DRD2,SOX8,GRB2,LAMA1,EPHA7,TGM2,GLI3,TACSTD2,EYA1,SULF1,DLG1
GO:BP	Rho protein signal transduction	GO:0007266	0.0163517	1.78644	137	4512	52	21100	SCAI,ARHGAP35,ARRB1,NRP1,STMN1,AKAP13,ARHGEF18,GNA12,P2RY8,ABCA1,ARHGAP5,ADRA2A,F2RL1,RASGRF2,MYOC,AGTR1,RHOV,NTN1,COL1A2,CDC42EP4,GNA13,DLC1,CUL3,NET1,SYNPO2L,CDH13,KANK1,CCDC125,PLEKHG5,ARHGAP1,ABL1,STARD13,MCF2L,RIT2,RASGRF1,TNFAIP1,ROCK1,LPAR1,CNKSR1,CDC42,ARHGAP42,OPHN1,CDC42EP5,GPR55,P2RY10,GPR4,RHOJ,C15ORF62,HEG1,ARHGEF12,KCTD13,GPR65
GO:BP	response to oxygen levels	GO:0070482	0.016557	1.78102	339	4512	107	21100	VHL,ATP6V0A2,PTGIS,CBL,ADIPOQ,SMAD4,EEF2K,PPARA,AQP1,CREBBP,PRKCE,NOS1,NPPC,HIF3A,HIPK2,MDM2,HMOX1,CAV3,AK4,PDK3,PPARD,HIF1AN,BCL2,MYOCD,ALAD,PLOD2,AJUBA,TBL2,PDK1,KCNMA1,ITGA2,CPEB2,TXN2,CFLAR,SRC,P4HB,SLC1A1,PLEKHN1,HP1BP3,CYBB,LIMD1,CDKN1B,CPEB4,HSF1,DDAH1,ATP6V1A,ARNT2,NKX3-1,SLC11A2,DDIT4,TGFBR3,ALKBH5,PMAIP1,HK2,BRIP1,ITPR1,NF1,HYOU1,PML,SIRT1,TGFBR2,OXTR,ATM,SLC6A4,TM9SF4,TLR2,TGFB2,SRF,AT…
GO:BP	regulation of canonical Wnt signaling pathway	GO:0060828	0.0170825	1.76745	271	4512	89	21100	MCC,SNAI2,RUVBL1,TBL1X,LATS2,CDK14,PARK2,RNF220,AMER1,SOX9,STK4,ZEB2,FAM53B,GNAQ,AXIN2,MAPK14,GSKIP,PLEKHA4,RAPGEF1,FZD4,SEMA5A,AMER3,UBE2B,KPNA1,WNK1,PRDM15,XIAP,APC2,WWTR1,BTRC,WNT11,SRC,IGFBP6,NRARP,GPC3,PSEN1,NKD1,LIMD1,GREM1,CCNY,CSNK1D,WNT10B,PPM1A,DKK1,FGF2,TMEM9,CSNK1G3,PTK7,RSPO3,RBMS3,LYPD6,FGFR2,GPC5,SMURF2,KANK1,FZD6,CCDC88C,JRK,NLE1,BAMBI,FOXO3,CYLD,DDX3X,LGR5,AMER2,GSK3B,DAB2,EDA,NP…
GO:BP	regulation of vascular associated smooth muscle cell proliferation	GO:1904705	0.017922	1.74661	56	4512	27	21100	S1PR2,ADIPOQ,IGF1,ADAMTS1,HMOX1,MEF2C,CNN1,IGFBP5,MYOCD,GNA12,PRKG1,JUN,MEF2D,GNA13,CDKN1B,FGF2,PDCD4,FRS2,GNAI3,NR4A3,HPGD,P2RY6,TGFB3,TPM1,MFN2,PTEN,FOXJ2
GO:BP	sodium ion transport	GO:0006814	0.0182052	1.7398	249	4512	83	21100	WNK3,SLC9A7,SLC24A4,PRKCE,CACNA1I,NOS1,SLC23A2,SCN4B,CAV3,SLC5A5,SLC24A2,SLC24A3,SLC6A14,GPD1L,SLC5A7,WNK1,CNTN1,DNM2,SLC6A9,SLC5A1,KLHL3,NETO2,SLC5A3,FGF14,SLC9A4,SPTBN4,KCNQ1,HECW2,SLC6A19,STK39,ANK3,ASIC2,ATP1B3,SCN2B,SLC6A1,ASIC4,SLC4A10,STOM,SLC4A8,SCN3B,ATP2B4,SLC6A6,SERPINE2,NETO1,SLC17A6,SCN11A,SCN1B,SLC6A4,HCN4,SLC17A8,ATP1A2,PRSS8,NEDD4,SCN8A,SLC6A15,ATP12A,SLC38A4,SLC12A2,SLC38A10,SLC6…
GO:BP	central nervous system neuron differentiation	GO:0021953	0.0183126	1.73725	169	4512	61	21100	PROX1,ELAVL4,ARHGAP35,NRP2,DCLK2,DCX,MAP2,NRXN1,PLXNA4,POU3F4,NRP1,DLX1,POU4F1,PAX6,NTRK2,NR2E1,ARX,DCLK1,CNTN2,DISC1,SZT2,NFIB,B2M,NIN,ADARB1,PSEN1,SPTBN4,PAFAH1B1,CHD5,GIGYF2,FGFR2,SLC4A10,PTCH1,DCC,SATB2,SCN1B,B4GALT6,ATP7A,EOMES,LEP,OGDH,MAPT,OPHN1,SPOCK1,DRD2,EPHB1,PEX5,ABT1,SCYL2,EPHA4,LHX8,GLI3,PTEN,RAPGEF2,B4GALT5,BTG2,PLXNA3,NKX2-2,SOX4,ZMIZ1,C21ORF91
GO:BP	mesonephric epithelium development	GO:0072163	0.0184485	1.73404	97	4512	40	21100	SIX4,SMAD4,BASP1,TCF21,RARA,SIX2,FMN1,SOX9,WNT2B,SIM1,PAX2,FAT4,BCL2,GZF1,PBX1,HOXA11,WNT9B,FGF1,WNT11,GPC3,AGTR2,GREM1,ROBO2,NPNT,BMPER,FGF2,WNT4,FGFR2,GDF11,PTCH1,BMP7,SMAD2,SPRY1,SOX8,SMAD3,ARG2,GLI3,TACSTD2,EYA1,DLG1
GO:BP	mesonephric tubule development	GO:0072164	0.0184485	1.73404	97	4512	40	21100	SIX4,SMAD4,BASP1,TCF21,RARA,SIX2,FMN1,SOX9,WNT2B,SIM1,PAX2,FAT4,BCL2,GZF1,PBX1,HOXA11,WNT9B,FGF1,WNT11,GPC3,AGTR2,GREM1,ROBO2,NPNT,BMPER,FGF2,WNT4,FGFR2,GDF11,PTCH1,BMP7,SMAD2,SPRY1,SOX8,SMAD3,ARG2,GLI3,TACSTD2,EYA1,DLG1
GO:BP	renal tubule development	GO:0061326	0.0184485	1.73404	97	4512	40	21100	SIX4,SMAD4,TCF21,SIX2,FMN1,SOX9,WNT2B,MEF2C,PAX2,FAT4,BCL2,GZF1,PBX1,HOXA11,WNT9B,FGF1,NOTCH2,PROM1,KLHL3,WWTR1,WNT11,GPC3,AGTR2,GREM1,NPNT,MTSS1,FGF2,WNT4,JAG1,PTCH1,AHI1,LGR5,CD24,SOX8,ACAT1,IRX3,GLI3,TACSTD2,EYA1,DLG1
GO:BP	stem cell differentiation	GO:0048863	0.0198833	1.70151	231	4512	78	21100	JARID2,SMAD4,SNAI2,CDK12,NRP2,HMGA2,SOX9,NRP1,PSMD11,ERBB4,METTL5,MEF2C,PAX2,KBTBD8,SEMA4G,SEMA5A,FBXL17,PRKDC,PITX2,ITCH,NRG1,SOX6,SEMA4F,SOX18,GATA4,TCOF1,SOX21,KITLG,HNRNPU,FOXO4,FAM172A,FGF2,SEMA3A,UFL1,LRP6,FGFR2,PTPRC,CDK13,JAG1,SP7,MAPK3,PUM1,ESRRB,MSI2,ABL1,TP63,TGFB2,SRF,EOMES,PHF5A,GSK3B,RUNX2,BMP7,SETD6,MTCH2,EIF2AK2,SEMA3D,TRIM6,CDC42,NFE2L2,WNT3,PSMA7,SEMA6C,WNT8A,SEMA4D,SOX8,CDK6,MT…
GO:BP	nephron tubule development	GO:0072080	0.0200546	1.69779	94	4512	39	21100	SIX4,SMAD4,TCF21,SIX2,FMN1,SOX9,WNT2B,MEF2C,PAX2,FAT4,BCL2,GZF1,PBX1,HOXA11,WNT9B,FGF1,NOTCH2,PROM1,KLHL3,WWTR1,WNT11,GPC3,AGTR2,GREM1,NPNT,MTSS1,FGF2,WNT4,JAG1,PTCH1,AHI1,CD24,SOX8,ACAT1,IRX3,GLI3,TACSTD2,EYA1,DLG1
GO:BP	nephron epithelium development	GO:0072009	0.020435	1.68963	114	4512	45	21100	SIX4,ADIPOQ,SMAD4,BASP1,TCF21,SIX2,KLF15,FMN1,SOX9,WNT2B,MEF2C,PAX2,FAT4,BCL2,GZF1,PBX1,HOXA11,WNT9B,FGF1,NOTCH2,PROM1,KLHL3,WWTR1,WNT11,GPC3,AGTR2,GREM1,NPNT,MTSS1,FGF2,WNT4,JAG1,PODXL,PTCH1,AHI1,MYO1E,CD24,PECAM1,SOX8,ACAT1,IRX3,GLI3,TACSTD2,EYA1,DLG1
GO:BP	renal tubule morphogenesis	GO:0061333	0.0208829	1.68021	78	4512	34	21100	SIX4,SMAD4,TCF21,SIX2,FMN1,SOX9,WNT2B,MEF2C,PAX2,FAT4,BCL2,GZF1,PBX1,HOXA11,WNT9B,FGF1,KLHL3,WNT11,GPC3,AGTR2,GREM1,NPNT,MTSS1,FGF2,WNT4,PTCH1,AHI1,LGR5,SOX8,IRX3,GLI3,TACSTD2,EYA1,DLG1
GO:BP	sensory organ morphogenesis	GO:0090596	0.0217441	1.66266	280	4512	91	21100	SIX4,PROX1,MEIS1,TFAP2A,DLX6,TRIOBP,FAT3,SDK2,CDON,SIX2,HIPK2,SOX9,POU3F4,SIX3,WNT2B,PAX6,ABI2,NTRK2,TSHZ1,PAX2,BCL2,NOTCH2,TIFAB,FBN1,PITX2,PROM1,CLRN1,PRRX1,SLC1A1,NTN1,LCTL,PDZD7,NKD1,KCNQ1,COL5A1,FZD5,FZD2,CABP4,SKI,SDK1,MAN2A1,FGF2,FOXF2,YY1,PTK7,FGFR2,FRS2,JAG1,FAT1,STRA6,PCDH15,FZD6,COL8A2,OSR2,ZIC1,SOBP,GDF11,NF1,MAPK3,FZD3,FOXI1,SLITRK6,TBC1D20,CHD7,AHI1,MEGF11,NRL,INSIG1,WNT16,SP3,BMP7,…
GO:BP	stress-activated MAPK cascade	GO:0051403	0.0221359	1.6549	239	4512	80	21100	TLR4,ARHGEF6,GDF6,MAP2K7,PARK2,SLAMF1,HIPK2,CAV3,SH3RF3,DUSP19,MAPK14,KLHDC10,RAPGEF1,KLHL31,TAOK1,TAOK2,RASSF2,DIXDC1,F2RL1,MAGI3,ITCH,XIAP,IL1B,SASH1,MDFIC,IGFBP6,FGF14,MAP3K13,ERCC6,ZC3H12A,PAFAH1B1,SERPINB3,STK39,PPIA,SEMA3A,PDCD4,MAPK11,MAPK9,SH3RF1,DUSP10,MFHAS1,MAPK3,TPD52L1,MAP3K7,IGBP1,TGFB2,CYLD,WNT16,TRAF3,DUSP3,MID1,LEP,IGF1R,SIRPA,EIF2AK2,CDC42,RAP2A,EPHB1,PLCB1,CCR7,CDC42EP5,HIPK3,S…
GO:BP	mesonephros development	GO:0001823	0.0226573	1.64479	101	4512	41	21100	SIX4,SMAD4,BASP1,TCF21,RARA,SIX2,FMN1,SOX9,WNT2B,SIM1,PAX2,FAT4,BCL2,GZF1,PBX1,HOXA11,WNT9B,FGF1,WNT11,GPC3,AGTR2,GREM1,ROBO2,NPNT,BMPER,FGF2,WNT4,FGFR2,OSR2,GDF11,PTCH1,BMP7,SMAD2,SPRY1,SOX8,SMAD3,ARG2,GLI3,TACSTD2,EYA1,DLG1
GO:BP	axon ensheathment	GO:0008366	0.0236115	1.62688	142	4512	53	21100	ITGAX,SH3TC2,RARA,WASF3,SERINC5,TENM4,TNFRSF21,NTRK2,GNPAT,TMEM98,PPARD,CNTN2,CNTN1,CYFIP1,ZNF488,MYOC,TPPP,QKI,DICER1,NFASC,XK,SKI,CLU,MOBP,NF1,FA2H,MBP,B4GALT6,AKT2,TLR2,ACSBG1,SCN8A,ACER3,LPAR1,PRX,PARD3,JAM3,LPIN1,ABCD1,KCNJ10,SCN2A,ADAM22,MARVELD1,CMTM8,NAB1,ATRN,PTEN,B4GALT5,ABCA2,SLC8A3,FAM126A,DLG1,TSPAN2
GO:BP	ensheathment of neurons	GO:0007272	0.0236115	1.62688	142	4512	53	21100	ITGAX,SH3TC2,RARA,WASF3,SERINC5,TENM4,TNFRSF21,NTRK2,GNPAT,TMEM98,PPARD,CNTN2,CNTN1,CYFIP1,ZNF488,MYOC,TPPP,QKI,DICER1,NFASC,XK,SKI,CLU,MOBP,NF1,FA2H,MBP,B4GALT6,AKT2,TLR2,ACSBG1,SCN8A,ACER3,LPAR1,PRX,PARD3,JAM3,LPIN1,ABCD1,KCNJ10,SCN2A,ADAM22,MARVELD1,CMTM8,NAB1,ATRN,PTEN,B4GALT5,ABCA2,SLC8A3,FAM126A,DLG1,TSPAN2
GO:BP	protein localization to synapse	GO:0035418	0.0243891	1.6128	69	4512	31	21100	GRIN2A,ZDHHC15,CACNG2,NRXN1,PCLO,CLSTN1,RAB8A,NPTX1,KIF5C,DLG2,ASIC2,ABHD17B,STX3,CLSTN3,RAB11A,HOMER1,ARHGAP44,GPC6,NLGN1,BAIAP2,MAPT,NSG1,KIF5B,RAB27B,NRXN2,SNAP47,SLITRK3,ADAM22,CACNG7,BSN,DLG1
GO:BP	import across plasma membrane	GO:0098739	0.0248062	1.60544	174	4512	62	21100	WNK3,SLC9A7,SLC24A4,SLC7A11,SLC39A8,SLC24A2,TRPV5,SLC6A14,KCNJ6,WNK1,SLC6A9,SLC1A2,SLC39A10,SLC27A1,STEAP2,SLC5A1,KCNJ12,SLC5A3,CALCR,SLC1A1,KCNJ13,PSEN1,SLC9A4,SLC39A14,KCNQ1,ABCC9,SLC2A10,PRNP,ATP1B3,SLC6A1,SLC36A1,CNGA3,PER2,ATP2B4,FAM155B,SLC6A6,GFAP,SLC1A4,AKT2,HCN4,ATP1A2,ATP12A,SLC12A2,LRRC8C,SLC7A5,KCNK5,TSPO2,SLC43A2,KCNJ10,SLC9A6,SLC22A4,SLC12A6,KCNJ9,SLC24A1,RGS4,SLC8A3,KCNJ14,KCNJ3,SL…
GO:BP	response to starvation	GO:0042594	0.0253779	1.59555	203	4512	70	21100	PPM1D,CBL,FOXK1,PPARA,DSC2,PPARGC1A,WDR45B,WNT2B,LAMP2,BMPR2,MAX,GNPAT,SEH1L,PRKAA2,BCL2,SZT2,WNT9B,TBL2,HMGCS2,STK24,BRSK2,PDK4,WDR59,RALB,MTMR3,IMPACT,FOXK2,ATF3,ITFG2,CPEB4,ZC3H12A,INHBB,WIPI1,WNT4,RPTOR,PMAIP1,USP33,CLEC16A,MAPK3,FADS1,SIRT1,RRAGB,SSTR1,EIF2S1,PLIN3,ULK1,FOXO3,ULK2,HSPA5,ZFYVE1,EIF2AK2,NFE2L2,SIK2,JMY,ACAT1,DNAJC15,SSTR2,WIPI2,SH3GLB1,SESN3,MAPK1,OXCT1,SESN2,CAV1,PCK1,GABARAP…
GO:BP	regulation of blood circulation	GO:1903522	0.0255878	1.59197	251	4512	83	21100	BVES,KCNMB4,DSC2,ATP2B2,NOS1,DOCK4,MDM2,SCN4B,BMPR2,CAV3,HSPB7,NOS1AP,GPD1L,ADRA2A,ADRB1,GJC1,TRPC1,PDE5A,KCNJ12,AGTR1,CELF2,SLC1A1,GJA5,DES,GATA4,CXADR,AGTR2,HTR2A,SPTBN4,SMTNL1,SMTNL2,FKBP1B,ZDHHC21,KCNQ1,ABCC9,ATP2B3,ZC3H12A,MEF2A,TRDN,KCNN2,ASIC2,SCN2B,ZMPSTE24,HRH1,GJD3,PER2,ECE1,TMEM38B,SCN3B,ATP2B4,ITPR1,ADRA2B,SCN1B,OXTR,HCN4,ABL1,ATP1A2,TGFB2,HDAC4,LEP,ASPH,CLIC2,DSP,AVPR1A,ARHGAP42,ADRA…
GO:BP	phosphatidylinositol biosynthetic process	GO:0006661	0.0259875	1.58523	132	4512	50	21100	PIK3CD,PITPNM3,PIGV,EFR3A,PI4K2A,PIP4K2B,MTMR7,SYNJ1,SLC27A1,OCRL,MTMR3,IMPAD1,PIGX,HTR2A,EFR3B,PIK3R1,UVRAG,MTMR14,FGF2,PIK3C2G,PI4K2B,INPP4A,CDS1,FAM126B,PIK3R3,IPMK,PGAP1,PGAP3,SOCS4,SOCS1,SOCS7,ATM,IMPA1,SH3YL1,MTMR4,PIP5K1C,TTC7A,INPP5K,IP6K1,PIK3CG,SMG1,PIGY,PIP4K2C,PIGK,PIP4K2A,PTEN,TTC7B,FAM126A,BPNT1,INPP5F
GO:BP	synaptic transmission, GABAergic	GO:0051932	0.0268274	1.57142	51	4512	25	21100	CLCN3,PRKCE,ZDHHC3,GABRB2,GABRA4,GABRE,CA2,BAIAP3,SLC6A1,CLSTN3,NF1,USP46,OXTR,NLGN1,GABRA3,CNR2,SYN3,KIF5B,TACR1,TPBG,DRD2,PLCL1,GABRG1,SLITRK3,PTEN
GO:BP	eye morphogenesis	GO:0048592	0.0287345	1.5416	164	4512	59	21100	PROX1,MEIS1,TFAP2A,FAT3,SDK2,CDON,HIPK2,SOX9,SIX3,WNT2B,PAX6,ABI2,NTRK2,PAX2,BCL2,NOTCH2,FBN1,PITX2,PROM1,SLC1A1,LCTL,NKD1,COL5A1,FZD5,CABP4,SKI,SDK1,MAN2A1,FGF2,FOXF2,YY1,FRS2,JAG1,FAT1,STRA6,COL8A2,GDF11,NF1,TBC1D20,AHI1,MEGF11,NRL,WNT16,SP3,BMP7,IGFN1,CRB2,SOX8,IMPG2,EPHB1,PRKCI,SOX11,MFAP2,ZEB1,GLI3,MFN2,HCN1,ALDH1A3,RBP4
GO:BP	positive regulation of axonogenesis	GO:0050772	0.0291747	1.53499	79	4512	34	21100	MAP1B,PLXNA4,MAP6,NRP1,LPAR3,BMPR2,NTRK2,RND2,DISC1,IST1,PLXNA2,SEMA5A,BDNF,DIXDC1,NIN,CYFIP1,PLXNC1,SLITRK1,NTN1,PLXNA1,MAP3K13,GOLGA4,ROBO2,PAFAH1B1,RAB11A,ISLR2,BCL11A,SRF,DBN1,MAPT,WNT3,SEMA4D,SKIL,PLXNA3
GO:BP	organic acid transmembrane transport	GO:1903825	0.0296911	1.52737	150	4512	55	21100	CPT1A,ABCC5,SLC7A11,SLC23A2,SLC16A7,SLC7A14,SLC16A8,SLC6A14,SLC38A9,EPM2A,SLC6A9,EMB,SLC1A2,SLC27A1,SLC25A20,SLC1A1,PSEN1,SLC7A9,SLC6A19,ABCD3,SLC29A4,SLC36A1,SLC7A6,ABCD4,PER2,SLC6A6,MPC2,SLC17A6,SLC11A1,GFAP,SLC1A4,AKT2,SLC17A8,ATP1A2,SFXN1,SLC25A21,SLC6A15,SLC38A4,SLC38A10,SLC6A7,LRRC8C,SLC7A5,ABCD1,TSPO2,SLC43A2,KCNJ10,SLC25A32,SLC22A4,PQLC2,SLC38A7,MFSD12,SLC6A12,SLC36A3,RGS4,SLC7A2
GO:BP	response to alcohol	GO:0097305	0.02977	1.52622	237	4512	79	21100	CPT1A,CBL,ADIPOQ,CRHBP,PPARA,RGS7,GRIN2A,PRKCE,ADCYAP1R1,RARA,SLC23A2,NPPC,KLF2,ADH7,MSTN,PRKAA2,ALAD,CASP8,HMGCS2,CLDN18,BRCA1,SETDB1,GPLD1,IGFBP7,FOSL1,NQO1,ADCY7,LANCL2,PTGFR,H6PD,CCND1,CYBB,CLDN1,INHBB,OPRM1,TGFBR3,GNG2,LRP6,FGFR2,ADCY6,ADCY3,CYP8B1,PTCH1,GHR,USP46,ADCY1,PTGER2,TJP1,TGFBR2,ABCB11,FOXO3,SLIT3,HPGD,P2RY6,LEP,IGF1R,GRAMD1C,SMAD2,AVPR1A,ITPR2,PTGDR,TACR1,CCR5,DRD2,LRP8,CCR7,TNFSF…
GO:BP	regulation of small molecule metabolic process	GO:0062012	0.0299353	1.52382	347	4512	108	21100	CPT1A,PHKG2,ENPP1,ADIPOQ,FOXK1,RCVRN,PPARA,PROX1,SNAI2,SNCA,PPARGC1A,IGF2,PPP1R3A,PRKCE,ADCYAP1R1,PARK2,SLC7A11,NOS1,IGF1,SOX9,PDK2,PPP1R3B,EPM2AIP1,IRS1,AK4,CLYBL,PID1,PDK3,PPARD,INSR,PRKAA2,PTAFR,SLC45A3,GPD1,FGF1,BRCA1,PDK1,GPLD1,IL1B,PDK4,FOXK2,FAM3C,PPP1R3E,PPP1R3D,C1QTNF3,SRC,H6PD,PSEN1,OGT,MID1IP1,HTR2A,GRB10,NR1H3,NCS1,FOXA2,WNT4,DDIT4,ZMPSTE24,PMAIP1,HRH1,LPGAT1,PPP1R3C,ATP2B4,ZBTB7A,MBT…
GO:BP	regulation of protein stability	GO:0031647	0.0299496	1.52361	301	4512	96	21100	SERF1B,VHL,SNCA,TBL1X,PPARGC1A,ZSWIM7,CREBBP,PARK2,IGF1,MDM2,STK4,MTMR9,LAMP2,CHFR,GNAQ,SLC51B,HIP1,AAK1,GOLGA7,FBXW11,NF2,BCL2,DDI2,GPIHBP1,UBE2B,RASSF2,TRIM24,FBXW7,PRKDC,PER3,STXBP4,FBXO4,OTUD3,BTRC,RAD23A,SRC,TRIM44,USP36,CREBL2,TAF1,PHB,GSN,WNT10B,PRNP,PIK3R1,ATP1B3,HDAC8,CUL3,BAG1,FBXL3,PEX19,QRSL1,CLU,DVL3,CCDC88C,USP33,PML,SIRT1,USP3,TADA3,SIAH3,USP2,CDC73,MUL1,CHEK2,APTX,A1CF,ASPH,NEDD4L…
GO:BP	negative regulation of cellular response to growth factor stimulus	GO:0090288	0.0301173	1.52118	102	4512	41	21100	DAND5,CHRDL1,SPRY4,HIPK2,DLX1,LEMD2,FBN1,CFLAR,SPRY3,AGTR2,GREM1,BMPER,SKI,PPM1A,DKK1,FGF2,WNT4,SHISA2,CASK,SPG20,UBE2D3,SMURF2,CTDSPL2,ATP2B4,NF1,BAMBI,CHRD,ABL1,HRG,NEDD4,HTRA3,SPRY1,GREM2,TWSG1,SKIL,SMURF1,CAV1,CADM4,EPN2,SULF1,RBPMS2
GO:BP	peptidyl-serine modification	GO:0018209	0.0323995	1.48946	336	4512	105	21100	NCK2,SNCA,BGN,SBK1,TDGF1,LATS2,DCLK2,PRKCE,HMGA2,NOS1,PRKCB,NRXN1,HIPK2,STK4,STK38L,MAPKAP1,AKT3,NTRK2,DCLK1,PDK3,ANGPT1,VRK2,MAPK14,PRKAA2,BCL2,RPS6KA6,CAMK2A,DYRK1A,RASSF2,BDNF,GPD1L,WNK1,PRKDC,EPM2A,RQCD1,BRSK2,RICTOR,CALCR,SPOCK2,SRC,SLC1A1,CREBL2,TAF1,MAP3K13,STK32B,AURKC,ERCC6,SPTBN4,SMTNL1,CSNK1D,STK39,TOP1,DKK1,DDIT4,KDELC2,RPTOR,CSNK1G3,PPM1F,MAPK9,ATP2B4,CAMK1D,NSD1,PRKD2,IFNA2,TGFBR2,A…
GO:BP	peptidyl-serine phosphorylation	GO:0018105	0.0325172	1.48789	313	4512	99	21100	NCK2,SNCA,SBK1,TDGF1,LATS2,DCLK2,PRKCE,HMGA2,NOS1,PRKCB,NRXN1,HIPK2,STK4,STK38L,MAPKAP1,AKT3,NTRK2,DCLK1,PDK3,ANGPT1,VRK2,MAPK14,PRKAA2,BCL2,RPS6KA6,CAMK2A,DYRK1A,RASSF2,BDNF,GPD1L,WNK1,PRKDC,EPM2A,RQCD1,BRSK2,RICTOR,CALCR,SRC,SLC1A1,CREBL2,TAF1,MAP3K13,STK32B,AURKC,ERCC6,SPTBN4,SMTNL1,CSNK1D,STK39,TOP1,DKK1,DDIT4,RPTOR,CSNK1G3,PPM1F,MAPK9,ATP2B4,CAMK1D,NSD1,PRKD2,IFNA2,TGFBR2,ATM,AKT2,ULK1,ULK2,…
GO:BP	myelination	GO:0042552	0.0333872	1.47642	140	4512	52	21100	ITGAX,SH3TC2,RARA,WASF3,SERINC5,TENM4,TNFRSF21,NTRK2,GNPAT,TMEM98,CNTN2,CNTN1,CYFIP1,ZNF488,MYOC,TPPP,QKI,DICER1,NFASC,XK,SKI,CLU,MOBP,NF1,FA2H,MBP,B4GALT6,AKT2,TLR2,ACSBG1,SCN8A,ACER3,LPAR1,PRX,PARD3,JAM3,LPIN1,ABCD1,KCNJ10,SCN2A,ADAM22,MARVELD1,CMTM8,NAB1,ATRN,PTEN,B4GALT5,ABCA2,SLC8A3,FAM126A,DLG1,TSPAN2
GO:BP	morphogenesis of a polarized epithelium	GO:0001738	0.0346291	1.46056	116	4512	45	21100	TRAF3IP1,ZDHHC7,ERBB4,DLG5,PLEKHA4,WNT9B,PKHD1,BRSK2,EXOC5,WNT11,SAPCD2,VANGL1,GPC3,VANGL2,NKD1,PAFAH1B1,PRICKLE2,FZD2,DKK1,WDR1,FOXF2,PTK7,RSPO3,SMURF2,DVL3,FAT1,CELSR3,FZD6,FZD3,DAAM1,AHI1,ABL1,TP63,GPC6,DAB2,RAB10,CDC42,PSMA7,OPHN1,MSN,SMURF1,LAMA1,SEC24B,ZNRF3,ACTB
GO:BP	phosphatidylinositol metabolic process	GO:0046488	0.0354992	1.44978	165	4512	59	21100	PIK3CD,PITPNM3,PIGV,EFR3A,MTMR9,PI4K2A,PIP4K2B,MTMR7,SYNJ1,PLCD1,GPLD1,SLC27A1,OCRL,MTMR3,IMPAD1,PIGX,MTMR10,PLCG1,HTR2A,EFR3B,PIK3R1,UVRAG,MTMR14,FGF2,PIK3C2G,PI4K2B,INPP4A,CDS1,FAM126B,LPGAT1,PIK3R3,IPMK,PGAP1,PGAP3,SOCS4,SOCS1,SOCS7,ATM,IMPA1,SH3YL1,MTMR4,PIP5K1C,MTMR8,TTC7A,INPP5K,IP6K1,PLA2G4E,PIK3CG,SMG1,PLCB1,PIGY,PIP4K2C,PIGK,PIP4K2A,PTEN,TTC7B,FAM126A,BPNT1,INPP5F
GO:BP	morphogenesis of a branching epithelium	GO:0061138	0.0357834	1.44632	183	4512	64	21100	SIX4,SMAD4,PROX1,SNAI2,TCF21,SIX2,SOX9,NRP1,STK4,WNT2B,BTBD7,CAV3,AR,PAX2,DLG5,FAT4,BCL2,GZF1,PBX1,HOXA11,WNT9B,FGF1,PKHD1,BTRC,CLIC4,MED1,SRC,NRARP,PLXNA1,GPC3,AGTR2,GNA13,GREM1,HOXB13,NPNT,FZD5,NKX3-1,FGF2,WNT4,RSPO3,FGFR2,FRS2,PGR,PTCH1,PML,FGF7,TGFBR2,ABL1,TP63,SRF,CSMD1,BMP7,CSF1,ENG,SPRY1,SOX8,GRB2,LAMA1,TGM2,GLI3,TACSTD2,EYA1,SULF1,DLG1
GO:BP	positive regulation of cytokine production	GO:0001819	0.0364884	1.43784	470	4512	139	21100	LILRA5,PIK3CD,CARD8,SPN,ADIPOQ,TLR4,TRIM16,NFAM1,RARA,RUNX1,C5,SLAMF1,BTN3A1,HMOX1,CEBPG,IL6R,MAPK14,IL6ST,PTAFR,POU2F2,EPX,TRIM32,CD274,CASP8,IL4R,CLEC5A,CRTAM,BRCA1,ADRA2A,PTPN11,B2M,CD276,F2RL1,TRIM56,FOXP1,IL1B,CCBE1,ITK,RNF135,WNT11,STAT5B,C1QTNF3,SRC,SPTBN1,AIF1,DDT,TBX21,LURAP1,GATA4,PSEN1,OAS1,TMF1,PHB,CYBB,BTN3A2,F3,MAVS,FZD5,CD160,PIK3R1,IL17RA,IDO1,IRF4,DENND1B,PTPRC,AFAP1L2,MAPK11,CD4…
GO:BP	negative regulation of transferase activity	GO:0051348	0.040121	1.39663	265	4512	86	21100	SH2B3,CBL,ADIPOQ,DUSP7,SNCA,LATS2,SPRY4,PARK2,PPM1E,CAV3,DUSP19,GNAQ,SPRED1,MSTN,GSKIP,PIP4K2B,NF2,MYOCD,YWHAG,PTPRB,AJUBA,IL1B,PTPRT,WWTR1,ADARB1,CDKN2B,SRC,SPRY3,PSEN1,PKIA,CDKN1B,PKIB,HNRNPU,SERPINB3,PLGLB2,WARS,PPIA,HEXIM1,FOXA2,PDCD4,IPO5,DTNBP1,LRP6,NR2F2,PTPRC,PPM1F,DUSP10,PTK6,IBTK,NF1,PRKAR2A,SOCS4,PML,SIRT1,ABL1,IPO7,IRAK3,GSK3B,STK38,DUSP3,BMP7,INPP5K,MAPT,RGS14,EIF4A2,PRKAR1A,SPRY1,BU…
GO:BP	adult locomotory behavior	GO:0008344	0.0403814	1.39382	80	4512	34	21100	SNCA,CLCN3,PARK2,BTBD9,HIPK2,HOXB8,CNTN2,SEZ6,CTNS,ARCN1,SPTBN4,PAFAH1B1,FOXA2,ZMPSTE24,GIGYF2,PCDH15,ZIC1,SHANK2,PUM1,SLITRK6,CHD7,ATP1A2,PPT1,KALRN,GLRB,CNP,DRD2,KLHL1,KCNJ10,ADAM22,EPHA4,APP,FXN,INPP5F
GO:BP	inositol lipid-mediated signaling	GO:0048017	0.0404005	1.39361	180	4512	63	21100	PIK3CD,CBL,PIK3R5,IGF1,SOX9,IRS1,NTRK2,FLT1,ERBB4,ANGPT1,PPARD,INSR,PTAFR,PEAR1,CA8,PRR5L,PLCD1,F2RL1,PLCH1,MYOC,TNFAIP8L3,ERBB3,PLCB4,SRC,BTN2A2,OGT,HTR2A,MYO16,PPP1R16B,PLD1,PLGLB2,CD160,PIK3R1,NKX3-1,FGF2,PIK3C2G,PLCD3,SERPINE2,NF1,SIRT1,GAB2,TGFB2,NEDD4,LTK,PIP5K1C,WNT16,EXOC1,LEP,AGAP2,IGF1R,PDGFD,NPR3,SEMA4D,PIK3CG,PLCB1,PLCL1,PLD2,NYAP2,GPR143,FLT3,PTEN,FCGR3A,INPP5F
GO:BP	regulation of ion transmembrane transport	GO:0034765	0.0413844	1.38316	487	4512	143	21100	WNK3,CRHBP,NDUFA4,RGS7,CLIC6,SNCA,KCNK10,NLGN3,KCNC1,PRKCE,ADCYAP1R1,CACNG2,CACNA1I,KCNQ3,NOS1,NRXN1,SCN4B,TSPAN13,CAV3,HSPA2,SHISA9,MEF2C,CACNA1A,SESTD1,NOS1AP,PTAFR,BCL2,JPH1,KCNJ6,CACNA1E,GPD1L,WNK1,ADRA2A,GOPC,KCNMA1,DNM2,SLC6A9,SLC30A5,RASGRF2,C4ORF3,REM1,GEM,TRPC1,CLIC5,CACNG8,KCNJ12,LRRC55,NETO2,CALCR,CLIC4,KCNS2,FGF14,PLCG1,KCNJ13,PSEN1,CYBB,FKBP1B,KCNQ1,ABCC9,HECW2,ALG10B,DPP6,TRDN,KCNN2…
GO:BP	regulation of membrane potential	GO:0042391	0.0431756	1.36476	420	4512	126	21100	IFI6,S1PR2,BVES,KCNMB4,SLC24A4,MYH14,DSC2,SNCA,KCNK10,GRID1,NLGN3,GRIN2A,KCNC1,PARK2,CACNG2,CACNA1I,KCNQ3,GABRB2,GABRB3,NRXN1,SCN4B,RIMS1,CAV3,NTRK2,GNAQ,PID1,GABRA4,GABRE,MEF2C,SLC39A8,RIMS2,NOS1AP,BCL2,SEZ6,GPD1L,KCNMA1,GRIK3,ADRB1,GJC1,RIMS3,MYOC,KCTD7,CTNS,GRIK2,SRC,GJA5,PSEN1,CXADR,RIMS4,FKBP1B,KCNQ1,TRDN,GCLC,KCNN2,ANK3,ASIC2,OPRM1,ATP1B3,SCN2B,WDR1,ZMPSTE24,SPG20,PMAIP1,CLDN19,GABRR1,SLC4A…
GO:BP	response to endoplasmic reticulum stress	GO:0034976	0.043693	1.35959	258	4512	84	21100	NCCRP1,ANKS4B,FBXO44,TRIM13,NCK2,ELAVL4,ERP27,PARK2,CREB3L2,VAPB,ATXN3,DNAJC3,OPA1,BCL2,NPLOC4,TBL2,RHBDD1,UGGT1,BRSK2,TMTC3,BCL2L11,RASGRF2,P4HB,PDIA3,JUN,UBA5,CCND1,ATF3,UBXN10,BCAP31,YOD1,NR1H3,UBE2J2,PIK3R1,CLGN,HERPUD1,UFL1,RNF103,TMX1,RNF185,ATG10,PMAIP1,CLU,ITPR1,PPP1R15B,MBTPS2,HYOU1,TMCO1,ATF6,TMEM117,PML,SIRT1,ATF6B,EIF2S1,ABL1,DNAJB12,PDIA4,EDEM1,DDX3X,TOR1A,GSK3B,ERP44,RASGRF1,HSPA5,G…
GO:BP	regulation of stress-activated protein kinase signaling cascade	GO:0070302	0.0442453	1.35413	195	4512	67	21100	TLR4,GDF6,MAP2K7,PARK2,SLAMF1,HIPK2,CAV3,SH3RF3,DUSP19,KLHDC10,RAPGEF1,KLHL31,TAOK1,TAOK2,RASSF2,DIXDC1,F2RL1,MAGI3,ITCH,XIAP,IL1B,SASH1,MDFIC,IGFBP6,ZC3H12A,PAFAH1B1,SERPINB3,STK39,PPIA,SEMA3A,PDCD4,ZMPSTE24,SH3RF1,DUSP10,MFHAS1,MAPK3,TPD52L1,IGBP1,TGFB2,CYLD,WNT16,TRAF3,DUSP3,MID1,LEP,IGF1R,SIRPA,EIF2AK2,CDC42,RAP2A,EPHB1,PLCB1,CCR7,HIPK3,SEMA4C,MYD88,NCOR1,MAPK1,GADD45B,EDA2R,APP,TNFRSF19,SCIM…
GO:BP	epithelial cell development	GO:0002064	0.0443466	1.35314	206	4512	70	21100	S1PR2,ADIPOQ,PROX1,RAP2C,C9ORF47,RARA,SOX9,SIX3,PAX6,ABI2,AR,IL6ST,FRMD6,RAPGEF1,NOTCH2,PKHD1,TFCP2L1,F2RL1,FOSL2,CLOCK,IL1B,CLIC4,ONECUT2,SRC,SOX18,SLC9A4,EXPH5,ADD1,ZDHHC21,HOXB13,CLDN1,PPP1R16B,FRS2,YIPF6,BMP15,PGR,JAG1,FAT1,CCDC88C,PODXL,RILPL2,TBC1D20,TJP1,GSTM3,COL22A1,TP63,B4GALT1,GSK3B,POF1B,ROCK1,MYO1E,RAPGEF3,ABCA12,ARHGEF26,PECAM1,SOX8,PLCB1,CDK6,TYMS,MSN,EPB41L5,MYADM,MYD88,GPR4,INSM1…
GO:BP	regulation of translation	GO:0006417	0.0459438	1.33777	393	4512	119	21100	DCP2,NCK2,DDX6,LRPPRC,ELAVL4,LARP4B,TRIM71,FASTKD2,PURA,RARA,EIF4EBP2,ZCCHC4,PELO,RBM3,DNAJC3,ELAVL1,METTL5,EIF4H,SYNCRIP,DAZ4,PTAFR,IGFBP5,KBTBD8,YBX1,TNRC6C,TPR,IGF2BP1,OGFOD1,PRKDC,PAIP2B,RQCD1,RBM4,CYFIP1,CELF1,ITGA2,CPEB2,RPS9,IMPACT,DIO2,HABP4,CAPRIN1,QKI,PLEKHN1,TCOF1,ZNF540,RC3H1,TIA1,CPEB4,ZC3H12A,HNRNPU,PLD1,MRPS27,SLC35A4,GIGYF2,HBS1L,SEPSECS,PER2,PKM,CTIF,PPP1R15B,SAMD4A,DPH3,PUM1,ZC3…
GO:CC	presynapse	GO:0098793	8.91574e-14	13.0498	500	4679	187	21698	RAB33B,STX11,CRHBP,RAB7A,SNCA,CLCN3,NLGN3,GRIN2A,KCNC1,EFNB2,PARK2,ATP2B2,RPH3A,PRKCB,KIF1B,VAMP4,APBA1,NRXN1,STON2,PNOC,RAB5B,MCTP2,RIMS1,PDYN,ELK1,DNMBP,NTNG2,NTRK2,USH2A,LIN7C,ERBB4,HIP1,AAK1,METTL5,CNTN5,DNAJC5,RAB3D,CLCN4,STON1,PI4K2A,RAB6B,RIMS2,PACSIN1,DISC1,ROGDI,YWHAG,VTI1A,SYN2,PCLO,BDNF,RAB3B,SV2B,CPLX4,CNTN1,ADRA2A,SYNJ1,DNM2,DIXDC1,GRIK3,SLC6A9,SLC1A2,CYFIP1,RAB8A,PDLIM5,ITGA2,IQSEC1…
GO:CC	asymmetric synapse	GO:0032279	1.31193e-13	12.8821	326	4679	135	21698	AKAP5,LRRTM2,EEF2K,NCK2,CLSTN2,SYNPO,GRID1,NLGN3,GRIN2A,MAP1B,EFNB2,PARK2,ATP2B2,ZDHHC15,CACNG2,NOS1,LZTS3,PPP1R9A,GAP43,STRN,FRMPD4,BMPR2,SORCS3,SHISA9,NTRK2,LIN7C,DCLK1,ERBB4,SYNGAP1,DLG5,DISC1,CAMK2A,SYN2,PCLO,KPNA1,CLSTN1,ADRA2A,GOPC,DNM2,ALS2,SLC6A9,GRIA2,MIB1,RAB8A,PDLIM5,SOS1,IQSEC1,CACNG8,NRG1,NETO2,DLGAP2,SLITRK1,GRIK2,SRC,SPTBN1,SLC1A1,SEMA4F,TANC1,ARHGEF9,SYNJ2BP,BAALC,ADD1,SRGAP2,CPEB…
GO:CC	postsynaptic specialization	GO:0099572	4.02686e-13	12.395	343	4679	139	21698	AKAP5,LRRTM2,EEF2K,DLGAP4,NCK2,CLSTN2,SYNPO,GRID1,NLGN3,GRIN2A,MAP1B,EFNB2,PARK2,ATP2B2,ZDHHC15,CACNG2,NOS1,GABRB2,LZTS3,PPP1R9A,GAP43,STRN,FRMPD4,BMPR2,SORCS3,SHISA9,NTRK2,LIN7C,DCLK1,ERBB4,GABRA4,SYNGAP1,DLG5,DISC1,CAMK2A,SYN2,PCLO,KPNA1,CLSTN1,ADRA2A,GOPC,DNM2,ALS2,SLC6A9,GRIA2,MIB1,RAB8A,PDLIM5,SOS1,IQSEC1,CACNG8,NRG1,NETO2,DLGAP2,SLITRK1,GRIK2,SRC,SPTBN1,SEMA4F,TANC1,ARHGEF9,SYNJ2BP,BAALC,AD…
GO:CC	postsynaptic density	GO:0014069	4.03991e-13	12.3936	320	4679	132	21698	AKAP5,LRRTM2,EEF2K,NCK2,CLSTN2,SYNPO,GRID1,GRIN2A,MAP1B,EFNB2,PARK2,ATP2B2,ZDHHC15,CACNG2,NOS1,LZTS3,PPP1R9A,GAP43,STRN,FRMPD4,BMPR2,SORCS3,SHISA9,NTRK2,LIN7C,DCLK1,ERBB4,SYNGAP1,DLG5,DISC1,CAMK2A,SYN2,PCLO,KPNA1,CLSTN1,ADRA2A,GOPC,DNM2,ALS2,SLC6A9,GRIA2,MIB1,RAB8A,PDLIM5,SOS1,IQSEC1,CACNG8,NRG1,NETO2,DLGAP2,SLITRK1,GRIK2,SRC,SPTBN1,SEMA4F,TANC1,ARHGEF9,SYNJ2BP,BAALC,ADD1,SRGAP2,CPEB4,NCS1,DLG2,A…
GO:CC	neuron to neuron synapse	GO:0098984	4.47735e-13	12.349	350	4679	141	21698	AKAP5,LRRTM2,EEF2K,NCK2,CLSTN2,SYNPO,GRID1,NLGN3,GRIN2A,MAP1B,EFNB2,PARK2,ATP2B2,ZDHHC15,CACNG2,NOS1,LZTS3,PPP1R9A,GAP43,STRN,FRMPD4,BMPR2,SORCS3,SHISA9,NTRK2,LIN7C,DCLK1,ERBB4,SYNGAP1,DLG5,DISC1,CAMK2A,SYN2,PCLO,KPNA1,CLSTN1,ADRA2A,GOPC,DNM2,ALS2,SLC6A9,GRIA2,MIB1,RAB8A,PDLIM5,SOS1,IQSEC1,CACNG8,NRG1,NETO2,DLGAP2,SLITRK1,GRIK2,SRC,SPTBN1,SLC1A1,SEMA4F,TANC1,YWHAZ,ARHGEF9,SYNJ2BP,BAALC,ADD1,BACE1…
GO:CC	glutamatergic synapse	GO:0098978	9.10832e-12	11.0406	331	4679	132	21698	LRRTM2,DLGAP4,ELAVL4,CLSTN2,CLCN3,NRP2,GRID1,NLGN3,GRIN2A,EFNB2,ATP2B2,PURA,CACNG2,NAPB,APBA1,NRXN1,WASF3,NRP1,FRMPD4,SORCS3,NTNG2,SHISA9,ERBB4,HIP1,ELAVL1,MAPK14,SYNGAP1,NOS1AP,PPP2R1A,FZD4,SYN2,PCLO,AP2B1,KPNA1,CLSTN1,ADRA2A,PLG,DNM2,GRIK3,SLC1A2,RAB8A,SLITRK4,SH3GL1,NRG1,NPTX1,DLGAP2,SLITRK1,GRIK2,SRC,SPTBN1,CAPRIN1,PLCG1,YWHAZ,HTR2A,BCAN,ERC2,ATP2B3,STX3,PTPRD,ITGB3,SLITRK2,DTNBP1,ARF6,CADPS2…
GO:CC	neuronal cell body	GO:0043025	4.9046e-11	10.3094	490	4679	176	21698	RCVRN,CD22,CRHBP,TMPRSS3,ELAVL4,EFHC1,SYNPO,SNCA,KCNC1,MAP1B,ATP2B2,PURA,GFRA1,MAP2,NRXN1,DPYSL2,CIT,PNOC,GAP43,STRN,ENO2,PDYN,ELK1,ITGA4,NEGR1,USH2A,KCNN3,STMN2,CNTNAP2,RIC3,CACNA1A,INSR,IL6ST,PRKAA2,PI4K2A,FBXW11,PPP2R1A,CNTN2,GNA12,ROGDI,VTI1A,SEZ6,SLC5A7,IGF2BP1,ADRA2A,RBFOX3,EPM2A,DIXDC1,GRIK3,ALS2,GRIA2,CYFIP1,RAB8A,SOS1,KIF3A,TXN2,NQO1,OLFM1,GRIK2,KIF5C,AIF1,SLC1A1,SEMA4F,TANC1,TBX21,PSEN1…
GO:CC	cell leading edge	GO:0031252	6.31102e-09	8.1999	421	4679	150	21698	OCLN,AKAP5,MCC,TLR4,ARHGEF6,CCDC88A,CLCN3,TLN2,SPRY4,KCNC1,ATP2B2,RAB3IP,WASF3,MTMR9,BRK1,AMOT,ABI2,DPP9,SHISA9,USH2A,SNX1,STMN2,GABRA4,GABRE,CNTNAP2,AAK1,INSR,MKLN1,PACSIN1,NF2,ARFIP2,CYTH3,RASA1,ACAP2,AJUBA,IGF2BP1,DNM2,ABLIM1,ALS2,SLC1A2,FGD4,CYFIP1,CDC42BPA,CLRN1,APC2,SLK,SNX9,SRC,P4HB,SPTBN1,AIF1,CAPRIN1,SYNE2,PLCG1,ARPC5,NHS,GSN,SRGAP2,ROBO2,ARHGAP31,KITLG,PAFAH1B1,DLC1,MTSS1,OPRM1,FGD6,MYO…
GO:CC	synaptic membrane	GO:0097060	6.73044e-08	7.17196	372	4679	133	21698	STX11,LRRTM2,CLSTN2,CLCN3,NRP2,GRID1,NLGN3,GRIN2A,KCNC1,EFNB2,ATP2B2,CACNG2,RPH3A,GABRB2,GABRB3,APBA1,NRXN1,STRN,NRP1,ENO2,RIMS1,SORCS3,NTNG2,SHISA9,LIN7C,ERBB4,HIP1,GABRA4,GABRE,CNTN5,TMEM240,PI4K2A,RIMS2,CNTN2,CLSTN1,CNTN1,ADRA2A,SYNJ1,KCNMA1,DNM2,GRIK3,SLC6A9,GRIA2,SLC1A2,CACNG8,NRG1,RIMS3,FOSL1,KCTD16,SLITRK1,LHFPL4,GRIK2,SEMA4F,PSEN1,SYNJ2BP,HTR2A,RIMS4,SRGAP2,ERC2,ATP2B3,DLG2,ANK3,OPRM1,ABH…
GO:CC	distal axon	GO:0150034	1.15948e-06	5.93574	276	4679	102	21698	CBL,CRHBP,NGEF,MYH14,ELAVL4,SNCA,CLCN3,BASP1,KCNC1,MAP1B,CDK5R2,PRKCB,MAP2,NRXN1,PNOC,GAP43,ENO2,PDYN,ELK1,ITGA4,NTRK2,USH2A,TSHZ3,KIF21B,STMN2,AAK1,PACSIN1,SETX,DISC1,TAOK2,CPLX4,IGF2BP1,ADRA2A,SYNJ1,DNM2,DIXDC1,GRIK3,ALS2,BRSK2,NIN,CYFIP1,ITGA2,OLFM1,KIF5C,SLC1A1,TANC1,PSEN1,ARPC5,CXADR,COPG2,CPEB4,ERC2,SRSF10,PAFAH1B1,CABP4,PRNP,MYO5A,STX3,PTBP2,UNC5C,DTNBP1,SLC4A10,CYTH2,SLC4A8,C9ORF72,PTCH1,…
GO:CC	postsynaptic membrane	GO:0045211	2.25787e-06	5.6463	272	4679	100	21698	LRRTM2,CLSTN2,CLCN3,NRP2,GRID1,NLGN3,GRIN2A,KCNC1,EFNB2,ATP2B2,CACNG2,RPH3A,GABRB2,GABRB3,STRN,NRP1,SORCS3,SHISA9,LIN7C,ERBB4,HIP1,GABRA4,GABRE,CNTN2,CLSTN1,CNTN1,ADRA2A,KCNMA1,DNM2,GRIK3,SLC6A9,GRIA2,CACNG8,NRG1,KCTD16,SLITRK1,LHFPL4,GRIK2,SEMA4F,SYNJ2BP,HTR2A,SRGAP2,DLG2,ANK3,OPRM1,ABHD17B,SLC6A1,ITGB3,DTNBP1,CLSTN3,GABRR1,GRIA3,GABRD,SLC6A6,NLGN4Y,SHANK2,NETO1,DCC,GSG1L,ADCY1,SLC6A4,P2RX6,DBN1…
GO:CC	actin-based cell projection	GO:0098858	1.77248e-05	4.75142	215	4679	81	21698	ANKS4B,SPN,TRIOBP,MAP2,DOCK4,PPP1R9A,GAP43,ABI2,USH2A,ANGPT1,AOC3,NF2,UBE2Q1,RHOC,IGF2BP1,SLC26A2,FGD4,CYFIP1,PROM1,CLRN1,ARL4C,CLIC4,SYNE2,PDZD7,CXADR,PROM2,KITLG,UBE2K,PAFAH1B1,ATP6V1A,NFASC,MYO5A,OSBPL3,ENAH,ITGB3,UNC5C,ARF6,RAPH1,ITGAV,ADCY6,FAT1,PCDH15,PODXL,SLC6A6,ABI1,FZD3,ANTXR1,VEZT,OXTR,ACTC1,ATP7A,NLGN1,B4GALT1,BAIAP2,MYO10,MYO1E,RAPGEF3,CDC42,CDH23,JAM3,MYO1B,CNP,SLC7A5,EPHB1,MYO3A,FG…
GO:CC	cytoplasmic ribonucleoprotein granule	GO:0036464	2.05399e-05	4.6874	247	4679	90	21698	TRIM5,APOBEC3F,MCC,DCP2,DDX6,LARP4B,TRIM71,APOBEC3D,SHB,ZC3H12B,LSM4,NFKBIZ,SERPINB1,ELAVL1,TIAL1,PRKAA2,LSM6,YBX1,TNRC6C,AJUBA,PABPC1L,INA,BTBD1,IGF2BP1,OGFOD1,CDK9,RQCD1,RBM4,RBPMS,CELF1,CLOCK,RNF135,TAF5L,NUFIP2,NYNRIN,HABP4,PABPC4L,CAPRIN1,CARHSP1,RPL28,RC3H1,LIMD1,TIA1,ZC3H12A,HNRNPU,TOP1,RPTOR,ZFAND1,GIGYF2,C9ORF72,SAMD4A,GHR,PUM1,ZC3H12D,USP3,SOCS1,EIF2S1,POLDIP3,ZC3H12C,DDX3X,FLG,PAN2,TNR…
GO:CC	intrinsic component of synaptic membrane	GO:0099240	2.20773e-05	4.65605	165	4679	66	21698	LRRTM2,CLSTN2,CLCN3,NRP2,GRID1,NLGN3,GRIN2A,KCNC1,EFNB2,ATP2B2,CACNG2,GABRB2,NRXN1,NRP1,SORCS3,NTNG2,SHISA9,ERBB4,GABRA4,CNTN5,CNTN2,CNTN1,ADRA2A,SLC6A9,SLC1A2,NRG1,SLITRK1,PSEN1,HTR2A,ATP2B3,OPRM1,PTPRD,SLC6A1,CLSTN3,ATP2B4,GABRD,SLC6A6,NLGN4Y,NETO1,DCC,GSG1L,ADCY1,SLC6A4,P2RX6,KCNA1,NLGN1,GABRA3,NLGN4X,HTR5A,PCDH17,FLRT3,GRM3,DRD2,SCN2A,GRM5,SLITRK3,ADAM22,KCNJ9,EPHA4,EPHA7,CACNG7,MPP2,GPM6A,KC…
GO:CC	filopodium	GO:0030175	2.30794e-05	4.63678	104	4679	47	21698	MAP2,PPP1R9A,GAP43,ABI2,NF2,UBE2Q1,IGF2BP1,FGD4,CYFIP1,ARL4C,SYNE2,CXADR,KITLG,UBE2K,MYO5A,OSBPL3,ENAH,ITGB3,UNC5C,ARF6,RAPH1,ITGAV,FAT1,PODXL,ABI1,FZD3,ANTXR1,ACTC1,NLGN1,B4GALT1,BAIAP2,MYO10,RAPGEF3,CDC42,MYO1B,EPHB1,MYO3A,FGF13,MSN,FARP1,EPHA4,SRCIN1,APP,SCIMP,UTRN,GPM6A,LCP1
GO:CC	intrinsic component of Golgi membrane	GO:0031228	3.25674e-05	4.48722	69	4679	35	21698	TVP23A,ZDHHC15,SLC35A3,TVP23C,GOLGA7,CHST4,CSGALNACT1,SYS1,LARGE,UBIAD1,PCSK5,STEAP2,SAMD8,YIF1B,QSOX2,SLC35A4,TVP23B,TBC1D20,BET1L,SYT4,SGMS2,ACER3,CUX1,BET1,MAN1C1,SLC35B4,SLC35A1,ZDHHC20,CASD1,GALNT2,FURIN,ZDHHC9,IER3IP1,ATP2C1,FKTN
GO:CC	early endosome	GO:0005769	5.09394e-05	4.29295	390	4679	128	21698	MGRN1,OR51E2,TBC1D16,CD22,TLR4,EEA1,PPP1R21,FCGR1B,CLCN3,EPHA3,SNX20,ATP11A,ATP9A,SNX27,RAB5B,NRP1,EPS15,SNX30,NTRK2,SERPINB1,CCBP2,SNX1,CYTIP,CNTNAP2,CLCN4,USP10,AOC3,RND2,CD274,NF2,RAPGEF1,OSBPL6,ARRDC3,GGA2,GPR107,TRAK2,B2M,ALS2,F2RL1,ADRB1,LITAF,ITCH,OCRL,STEAP2,SIGLEC1,SH3GL1,SLC5A1,RABGAP1L,STAM,EHD4,SLC1A1,NIPA1,PSEN1,PHB,SLC39A14,BACE1,KCNQ1,FZD5,UVRAG,MYO5A,SLC11A2,RAB11FIP5,DKK1,WDR91,T…
GO:CC	endocytic vesicle	GO:0030139	6.27641e-05	4.20229	343	4679	115	21698	UBA52,ATP6V0A2,OCLN,RAB7A,RAB9B,FCGR1B,CLCN3,NLGN3,CACNG2,VAMP4,NRXN1,SLAMF1,RAB5B,MDM2,LAMP2,AMOT,SFTPC,TRIM14,RAPGEF6,RAPGEF1,FZD4,RAB20,MSR1,CAMK2A,AP2B1,TGOLN2,ATP6V0A4,ABCA1,B2M,DNM2,GRIA2,STXBP4,RAB8A,OCRL,CACNG8,ATP6V0A1,EHD4,PDIA3,CYBB,RAB8B,GSN,CDC42EP4,SRGAP2,GPR161,RAB43,MTSS1,PLD1,FZD5,FZD2,UVRAG,RAB11FIP5,WNT4,HEATR5A,STAM2,SFTPB,ARF6,CD4,ITGAV,GAPVD1,RAB11A,GRIA3,CLEC4E,SNAP23,RIN2,…
GO:CC	ribonucleoprotein granule	GO:0035770	7.64802e-05	4.11645	264	4679	93	21698	TRIM5,APOBEC3F,GRSF1,MCC,DCP2,DDX6,LARP4B,TRIM71,APOBEC3D,FASTKD2,SHB,ZC3H12B,LSM4,NFKBIZ,SERPINB1,ELAVL1,TIAL1,PRKAA2,LSM6,YBX1,TNRC6C,AJUBA,PABPC1L,INA,BTBD1,IGF2BP1,OGFOD1,CDK9,RQCD1,RBM4,RBPMS,CELF1,CLOCK,RNF135,TAF5L,NUFIP2,NYNRIN,HABP4,PABPC4L,CAPRIN1,CARHSP1,RPL28,RC3H1,LIMD1,TIA1,HSF1,ZC3H12A,HNRNPU,TOP1,RPTOR,ZFAND1,GIGYF2,C9ORF72,SAMD4A,GHR,PUM1,ZC3H12D,USP3,SOCS1,EIF2S1,POLDIP3,ZC3H12C…
GO:CC	intrinsic component of postsynaptic membrane	GO:0098936	8.66606e-05	4.06218	127	4679	53	21698	LRRTM2,CLSTN2,CLCN3,NRP2,GRID1,NLGN3,GRIN2A,KCNC1,EFNB2,ATP2B2,CACNG2,GABRB2,NRP1,SORCS3,SHISA9,ERBB4,GABRA4,CNTN2,CNTN1,ADRA2A,SLC6A9,NRG1,SLITRK1,HTR2A,OPRM1,SLC6A1,CLSTN3,GABRD,SLC6A6,NLGN4Y,NETO1,DCC,GSG1L,ADCY1,SLC6A4,P2RX6,KCNA1,NLGN1,GABRA3,NLGN4X,HTR5A,PCDH17,FLRT3,GRM3,DRD2,GRM5,SLITRK3,ADAM22,EPHA4,EPHA7,CACNG7,MPP2,RGS7BP
GO:CC	Golgi apparatus subcompartment	GO:0098791	0.000166193	3.77939	390	4679	126	21698	FUT2,CHST6,SLC9A7,NMNAT2,HS6ST3,ATP11A,VAMP4,CHST11,ATP9A,CIT,CHSY3,LAMP2,DNMBP,AP1S3,AP4E1,FUT3,GOLGA7,PI4K2A,CHST4,CSGALNACT1,SYS1,ARFIP2,ST3GAL2,FUT9,CNST,VTI1A,COG6,GGA2,PCSK5,TGOLN2,FUT4,HS6ST2,SCAMP4,DNM2,RAB8A,OCRL,IMPAD1,SNX9,GOLGA6C,ARL5B,BACE1,BCAP31,GOLGA4,XYLT1,TRAPPC6B,RAB43,WIPI1,ATP8B2,ATP8A1,BAIAP3,VCPIP1,SCAMP1,MS4A7,CALN1,SLC11A2,MAN2A1,VPS53,USP6NL,MME,PI4K2B,YIPF6,ASAP2,RAB11A…
GO:CC	integral component of Golgi membrane	GO:0030173	0.000175682	3.75527	64	4679	32	21698	TVP23A,ZDHHC15,SLC35A3,TVP23C,CSGALNACT1,SYS1,LARGE,UBIAD1,PCSK5,STEAP2,SAMD8,YIF1B,QSOX2,SLC35A4,TVP23B,TBC1D20,BET1L,SYT4,SGMS2,ACER3,CUX1,BET1,MAN1C1,SLC35B4,SLC35A1,ZDHHC20,CASD1,GALNT2,FURIN,IER3IP1,ATP2C1,FKTN
GO:CC	integral component of synaptic membrane	GO:0099699	0.000192897	3.71467	153	4679	60	21698	LRRTM2,CLSTN2,CLCN3,NRP2,GRID1,NLGN3,GRIN2A,KCNC1,EFNB2,ATP2B2,CACNG2,GABRB2,NRXN1,NRP1,SORCS3,SHISA9,ERBB4,GABRA4,ADRA2A,SLC6A9,SLC1A2,NRG1,SLITRK1,PSEN1,HTR2A,ATP2B3,OPRM1,PTPRD,SLC6A1,CLSTN3,ATP2B4,GABRD,SLC6A6,NLGN4Y,NETO1,DCC,GSG1L,ADCY1,SLC6A4,P2RX6,KCNA1,NLGN1,GABRA3,NLGN4X,HTR5A,PCDH17,FLRT3,GRM3,DRD2,SCN2A,GRM5,SLITRK3,ADAM22,KCNJ9,EPHA4,EPHA7,CACNG7,GPM6A,KCNJ3,SYT7
GO:CC	transport vesicle	GO:0030133	0.000296786	3.52756	409	4679	130	21698	STX11,RAB7A,SNCA,CLCN3,BGN,GRIN2A,RPH3A,RAB3IP,IGF1,KIF1B,VAMP4,APBA1,STON2,MAP6,RAB5B,MCTP2,AP1S3,DNAJC5,CD59,RAB3D,CLCN4,STON1,DISC1,SNTB2,ROGDI,CNST,VTI1A,SYN2,BDNF,TGOLN2,RAB3B,SV2B,B2M,STX17,GOPC,SLC6A9,MYRIP,RAB8A,STEAP2,IQSEC1,CLRN1,NPTX1,CAV2,LMAN1,BLOC1S6,SYNRG,PSEN1,ARCN1,STX5,RAB8B,COPG2,BACE1,KCNQ1,VAMP1,ATP6V1A,SCAMP1,RAB11FIP5,STX3,MME,KDELR2,DTNBP1,SLC4A8,RAB11A,CLCN5,SYTL4,ITPR1,L…
GO:CC	site of polarized growth	GO:0030427	0.000562725	3.2497	171	4679	64	21698	CBL,NGEF,MYH14,ELAVL4,SNCA,BASP1,MAP1B,CDK5R2,MAP2,NRXN1,GAP43,ENO2,ITGA4,TSHZ3,KIF21B,STMN2,PI4K2A,SETX,DISC1,TAOK2,IGF2BP1,DNM2,ALS2,NIN,CYFIP1,OLFM1,KIF5C,PSEN1,ARPC5,CXADR,COPG2,CPEB4,ERC2,PAFAH1B1,MYO5A,STX3,PTBP2,UNC5C,DTNBP1,CYTH2,C9ORF72,PTCH1,ABI1,LAMP5,ORAI2,SHANK2,DCC,PCDH9,ABL1,DBN1,TOR1A,NRSN1,RASGRF1,MAPT,FLRT3,LRIG2,FRY,EXOC7,FGF13,CRMP1,EPHA4,SIGMAR1,APP,GPM6A
GO:CC	spindle	GO:0005819	0.000622926	3.20556	418	4679	131	21698	AUNIP,HAUS5,NEK2,EFHC1,TBL1X,LATS2,MAP4,BIRC5,MAPKBP1,KATNAL1,HAUS3,TFDP2,KIFAP3,ARL3,CBX1,HSPA2,MAPK14,CEP170,SKA1,HAUS4,CEP44,SPAST,YPEL5,KBTBD8,ODF2,TPR,PKHD1,TUBB1,EML4,NIN,KIF3A,XIAP,GEM,KATNAL2,CDCA8,UBXN2B,HNF4G,TPPP,ECT2,PIN4,DCDC2,TUBGCP3,AURKC,DYNLT1,SPATA5,HECW2,HSF1,CSNK1D,CBX3,PAFAH1B1,HNRNPU,TPX2,DCUN1D5,CDC14B,KIF2A,HAUS2,SGOL1,CUL3,CEP104,TACC3,TMEM9,MAPRE2,NR3C1,RAB11A,RACGAP1,RA…
GO:CC	neuron spine	GO:0044309	0.00063596	3.19657	175	4679	65	21698	AKAP5,EEF2K,EEA1,SYNPO,GRIN2A,MAP1B,ATP2B2,RPH3A,NOS1,APBA1,LZTS3,PPP1R9A,STRN,FRMPD4,ABI2,SHISA9,NTRK2,CAMK2A,SEZ6,IGF2BP1,ALS2,GRIA2,CYFIP1,RAB8A,SLC1A1,SRGAP2,CPEB4,KCNN2,ASIC2,OPRM1,ABHD17B,DTNBP1,GRIA3,SHANK2,KIF3B,HOMER1,TANC2,ARHGAP44,ATP1A2,P2RX6,ARF4,NEDD4,NLGN1,BAIAP2,DNM3,LPAR1,MAPT,LZTS1,RGS14,CDC42,OPHN1,GRM3,DRD2,ANKS1B,SLC9A6,FARP1,GRM5,CRIPT,EPHA4,APP,MPP2,SLC8A3,GRIA4,GPM6A,RGS7BP
GO:CC	integral component of postsynaptic membrane	GO:0099055	0.000696174	3.15728	121	4679	49	21698	LRRTM2,CLSTN2,CLCN3,NRP2,GRID1,NLGN3,GRIN2A,KCNC1,EFNB2,ATP2B2,CACNG2,GABRB2,NRP1,SORCS3,SHISA9,ERBB4,GABRA4,ADRA2A,SLC6A9,NRG1,SLITRK1,HTR2A,OPRM1,SLC6A1,CLSTN3,GABRD,SLC6A6,NLGN4Y,NETO1,DCC,GSG1L,ADCY1,SLC6A4,P2RX6,KCNA1,NLGN1,GABRA3,NLGN4X,HTR5A,PCDH17,FLRT3,GRM3,DRD2,GRM5,SLITRK3,ADAM22,EPHA4,EPHA7,CACNG7
GO:CC	growth cone	GO:0030426	0.000697486	3.15646	165	4679	62	21698	CBL,NGEF,MYH14,ELAVL4,SNCA,BASP1,MAP1B,CDK5R2,MAP2,NRXN1,GAP43,ENO2,ITGA4,TSHZ3,KIF21B,STMN2,SETX,DISC1,TAOK2,IGF2BP1,DNM2,ALS2,NIN,CYFIP1,OLFM1,KIF5C,PSEN1,ARPC5,CXADR,COPG2,CPEB4,ERC2,PAFAH1B1,MYO5A,STX3,PTBP2,UNC5C,DTNBP1,CYTH2,C9ORF72,PTCH1,ABI1,LAMP5,ORAI2,SHANK2,DCC,PCDH9,ABL1,DBN1,TOR1A,NRSN1,RASGRF1,MAPT,FLRT3,LRIG2,EXOC7,FGF13,CRMP1,EPHA4,SIGMAR1,APP,GPM6A
GO:CC	nuclear membrane	GO:0031965	0.000765873	3.11584	306	4679	101	21698	TOR1AIP2,TMEM120B,SCAI,LRPPRC,AQP1,DPY19L1,EPHA3,SENP1,NRXN1,GRK5,PLRG1,NAV3,YEATS4,GNAQ,CCBP2,LEMD2,GUCY2F,NUP133,NOS1AP,BCL2,GTF3C3,SPAST,OSBPL6,ANKRD17,TPR,AKIRIN1,RAP1GAP2,PHF8,TMPO,ITPRIP,HABP4,NUP153,SYNE2,PSEN1,CCND1,TMEM97,TMX4,CBX3,PAFAH1B1,PRICKLE2,CLMN,PRNP,QSOX2,OSBPL3,NUP107,TXLNG,ZMPSTE24,INPP4A,DPY19L3,TEX2,WTAP,BRIP1,EI24,TMEM38B,SH3BGRL2,DPY19L4,C9ORF72,ITPR1,PCM1,CMTM3,MTDH,NUP2…
GO:CC	cell projection membrane	GO:0031253	0.000940653	3.02657	341	4679	110	21698	PDE6B,GPR37L1,BVES,AKAP5,AQP1,CLCN3,SPRY4,KCNC1,ATP2B2,SLC7A11,PDE6A,GAP43,MTMR9,TRPM6,SHISA9,USH2A,GABRA4,GABRE,CNTNAP2,INSR,PACSIN1,NF2,GPI,GNA12,ATP6V0A4,SLC26A2,DNM2,SLC1A2,PROM1,SLC5A1,APC2,AQP4,SRC,SPTBN1,AIF1,SYNE2,PLCG1,PROM2,SLC7A9,BBS7,GNA13,GPR161,ROBO2,RHO,SLC6A19,DLC1,OPRM1,SLC11A2,PSD3,ITGB3,CASK,SLC26A4,ARF6,PEX19,ITGAV,KANK1,ADCY3,PODXL,SLC6A6,PLA2G4F,PTCH1,EVC,LAMP5,SHANK2,ANTXR1…
GO:CC	nuclear envelope	GO:0005635	0.00108112	2.96613	484	4679	147	21698	TOR1AIP2,TMEM120B,CBX5,SCAI,LRPPRC,ELAVL4,AQP1,RGS7,DPY19L1,EPHA3,TOR4A,SENP1,TNPO3,IPO9,NRXN1,PARP11,GRK5,PLRG1,NAV3,YEATS4,C12ORF43,XPO4,GNAQ,CCBP2,LEMD2,VRK2,SEH1L,INSR,FBXW11,GUCY2F,NUP133,NOS1AP,BCL2,GTF3C3,SPAST,OSBPL6,IST1,ROGDI,ANKRD17,KPNA1,TPR,MLIP,AKIRIN1,RAP1GAP2,PHF8,TMPO,ITPRIP,HABP4,NUP153,SYNE2,PSEN1,CCND1,CYBB,TMEM97,TMX4,CBX3,PAFAH1B1,PRICKLE2,CLMN,PRNP,QSOX2,OSBPL3,CC2D1B,NUP10…
GO:CC	ubiquitin ligase complex	GO:0000151	0.00140258	2.85307	306	4679	100	21698	NCCRP1,FBXO44,DDA1,PHC3,FEM1C,DCAF16,DCAF8L1,PARK2,KLHL13,KLHL8,ANAPC13,DCUN1D4,KLHDC10,APPBP2,MKLN1,FBXW11,RANBP10,YPEL5,KBTBD8,GID4,UBE2B,KLHL15,FBXL17,FBXW7,ANAPC11,BRCA1,DCAF4,RMND5A,ANKIB1,FBXO4,ASB1,KLHL3,BTRC,RNF14,UBR3,RAD18,CUL5,CDKN1B,UBE2J2,KCTD5,FEM1A,FBXO8,SPOP,DCUN1D5,ABTB1,SPSB4,PCGF3,CUL3,FBXO33,DCAF5,DCUN1D3,FBXL3,ARMC8,ZER1,SKP1,CCNF,SMURF2,FBXO31,UBE2L3,USP33,ANAPC16,PHC2,FBXL1…
GO:CC	dendritic spine	GO:0043197	0.00155595	2.808	172	4679	63	21698	AKAP5,EEF2K,SYNPO,GRIN2A,MAP1B,ATP2B2,RPH3A,NOS1,APBA1,LZTS3,PPP1R9A,STRN,FRMPD4,ABI2,SHISA9,NTRK2,CAMK2A,SEZ6,IGF2BP1,ALS2,GRIA2,CYFIP1,RAB8A,SLC1A1,SRGAP2,CPEB4,KCNN2,ASIC2,OPRM1,ABHD17B,DTNBP1,GRIA3,SHANK2,KIF3B,HOMER1,TANC2,ARHGAP44,ATP1A2,P2RX6,ARF4,NEDD4,NLGN1,BAIAP2,DNM3,LPAR1,MAPT,LZTS1,RGS14,CDC42,OPHN1,GRM3,DRD2,ANKS1B,FARP1,GRM5,CRIPT,EPHA4,APP,MPP2,SLC8A3,GRIA4,GPM6A,RGS7BP
GO:CC	cytoplasmic stress granule	GO:0010494	0.00177992	2.7496	82	4679	36	21698	DDX6,LARP4B,ELAVL1,TIAL1,PRKAA2,YBX1,PABPC1L,IGF2BP1,OGFOD1,RBM4,RBPMS,CELF1,RNF135,NUFIP2,HABP4,PABPC4L,CAPRIN1,RC3H1,TIA1,RPTOR,ZFAND1,GIGYF2,C9ORF72,PUM1,EIF2S1,DDX3X,PUM2,ROCK1,YTHDF3,PRRC2C,EIF4E,KHSRP,ATXN2L,RBFOX1,STAU1,VCP
GO:CC	GABA-ergic synapse	GO:0098982	0.00202667	2.69322	73	4679	33	21698	LRRTM2,CLCN3,NLGN3,ATP2B2,GABRB2,NRXN1,GAP43,ERBB4,GABRA4,CNTN5,PCLO,ADRA2A,SLITRK1,ERC2,ATP2B3,SLC6A1,SLITRK2,CLSTN3,GABRR1,GABRD,SLC6A6,NLGN4Y,GABRA3,NLGN4X,GLRB,PCDH17,DRD2,PLCB1,NRXN3,SLITRK3,BSN,CTBP2,IQSEC3
GO:CC	focal adhesion	GO:0005925	0.00206571	2.68493	423	4679	130	21698	ATP6V0A2,SYNPO2,CBL,TLN2,MPZL1,SPRY4,SENP1,EFNB2,TRIOBP,LPP,FLRT2,PEAK1,NRP1,ITGA4,CAV3,FLT1,CD59,CNN1,SNTB2,LMLN,GNA12,YWHAG,AJUBA,PARVG,CAPN5,XIRP2,TSPAN9,B2M,DNM2,DIXDC1,ITGB8,CYFIP1,ITGA2,RPS9,CAV2,SRC,P4HB,PDIA3,MPRIP,SYNE2,YWHAZ,ARPC5,NHS,CPNE3,XIRP1,GSN,LIMD1,ADD1,GNA13,ARHGAP31,CAP1,NFASC,DLC1,FZD2,YWHAQ,PPIA,OPRM1,CD99L2,ENAH,MAPRE2,ITGB3,PTK7,MME,CASK,PTPRC,AFAP1,TES,ARF6,CDH13,ARHGAP26…
GO:CC	ruffle	GO:0001726	0.00236483	2.6262	181	4679	65	21698	TLR4,CLCN3,TLN2,SPRY4,MTMR9,AMOT,MKLN1,PACSIN1,NF2,ARFIP2,CYTH3,RASA1,ACAP2,DNM2,ALS2,FGD4,CYFIP1,SNX9,SRC,AIF1,PLCG1,GSN,DLC1,MTSS1,FGD6,MYO5A,MTMR14,PSD3,ITGB3,ARF6,ITGAV,KANK1,ARHGEF7,PTK6,PODXL,PLA2G4F,RAB22A,AKT2,ABL1,SH3YL1,ARF4,PIP5K1C,BAIAP2,WWC1,MYO10,ADAM17,ROCK1,INPP5K,KLHL2,FERMT1,ARHGEF26,CDK6,TPM1,IFIT5,EPB41L5,MYADM,TRPM7,PTPRJ,PDE4A,WIPF1,SCIMP,LIMA1,CSPG4,LCP1,WASF2
GO:CC	lamellipodium	GO:0030027	0.00264616	2.57738	203	4679	71	21698	MCC,ARHGEF6,CCDC88A,RAB3IP,WASF3,BRK1,AMOT,ABI2,SNX1,STMN2,NF2,AJUBA,IGF2BP1,DNM2,ABLIM1,ALS2,FGD4,CYFIP1,CDC42BPA,CLRN1,APC2,P4HB,AIF1,CAPRIN1,SYNE2,PLCG1,ARPC5,NHS,GSN,SRGAP2,ARHGAP31,KITLG,FGD6,STX3,ENAH,ITGB3,UNC5C,RAPH1,ITGAV,FAT1,SH3RF1,ARHGEF7,PODXL,ABI1,ANTXR1,PLEKHG5,SWAP70,NEDD9,ACTC1,DBN1,DDX3X,BAIAP2,MYO10,RAC2,ROCK1,KLHL2,RAPGEF3,ABLIM3,PARVA,DOCK8,ACTB,SRCIN1,ACTR2,APP,C15ORF38-AP3S…
GO:CC	cell-substrate junction	GO:0030055	0.00397937	2.40019	432	4679	131	21698	ATP6V0A2,SYNPO2,CBL,TLN2,MPZL1,SPRY4,SENP1,EFNB2,TRIOBP,LPP,FLRT2,PEAK1,NRP1,ITGA4,CAV3,FLT1,CD59,CNN1,SNTB2,LMLN,GNA12,YWHAG,AJUBA,PARVG,CAPN5,XIRP2,TSPAN9,B2M,DNM2,DIXDC1,ITGB8,CYFIP1,ITGA2,RPS9,CAV2,SRC,P4HB,PDIA3,MPRIP,SYNE2,YWHAZ,ARPC5,NHS,CPNE3,XIRP1,GSN,LIMD1,ADD1,GNA13,ARHGAP31,CAP1,NFASC,DLC1,FZD2,YWHAQ,PPIA,OPRM1,CD99L2,ENAH,MAPRE2,ITGB3,PTK7,MME,CASK,PTPRC,AFAP1,TES,ARF6,CDH13,ARHGAP26…
GO:CC	membrane microdomain	GO:0098857	0.00402256	2.3955	328	4679	104	21698	PTGIS,BVES,AKAP5,CBL,STAT6,RGS7,TDGF1,NFAM1,ADCYAP1R1,ATP2B2,PAG1,NOS1,PPP2R1B,ENO2,LAMP2,HMOX1,IRS1,BMPR2,CAV3,SPRED1,ANGPT1,INSR,IL6ST,PI4K2A,NOS1AP,CASP8,EFHD2,ABCA1,CNTN1,SLC38A9,RGMB,KCNMA1,SLC1A2,GP2,CAV2,CFLAR,EMP2,CR1,SRC,SLC1A1,PSEN1,CXADR,PROM2,BAALC,HTR2A,BACE1,KCNQ1,TPP1,DLC1,ADD2,PRNP,OPRM1,MME,LYPD6,LRP6,STOM,PTPRC,CD4,CDH13,SMURF2,CARD11,ATP2B4,GNAI3,PODXL,CD226,PTCH1,PRKAR2A,MAPK3…
GO:CC	main axon	GO:0044304	0.00489137	2.31057	60	4679	28	21698	CRHBP,KCNC1,MAP1B,KCNQ3,NAV1,MAP2,CNTNAP2,CNTN2,SLC1A2,MYOC,SPTBN1,SPTBN4,ROBO2,NFASC,DLG2,ANK3,CNGA3,C9ORF72,MBP,SCN1B,KCNA1,SCN8A,MAPT,PARD3,SPOCK1,SCN2A,APP,DLG1
GO:CC	cell cortex	GO:0005938	0.00571571	2.24293	319	4679	101	21698	PARD6B,SNCA,PDZD4,PRKCB,PPP1R9A,ENO2,RIMS1,MELK,CYTIP,AKAP13,MKLN1,RIMS2,RND2,NF2,ARFIP2,RHOC,FGF1,PCLO,C2CD2L,MYRIP,EXOC5,ITCH,TNFAIP2,CLIC5,RIMS3,LANCL2,SAPCD2,SNX9,SPTBN1,ECT2,MYO5B,FNBP1L,SPTB,PSEN1,GSN,SPTBN4,ERC2,PAFAH1B1,CAP1,DLC1,LLGL2,TRAK1,WDR1,FGFR2,ARF6,RIC8B,ARHGEF7,MOBP,TPM4,KNCN,SPINK5,STIM1,RHOH,ERC1,KIAA1614,AKT2,NEDD9,SPRR4,NEDD4,DBN1,FAM110C,EXOC1,MYO10,DCTN4,RAC2,MYO1E,ACTN4,A…
GO:CC	transcription repressor complex	GO:0017053	0.00578256	2.23788	76	4679	33	21698	CBX5,TBL1X,TBX15,MXD1,MDM2,MAX,MIER1,JAZF1,SDR16C5,DEPDC1,JUN,CCND1,INSM2,SKI,RLIM,SP1,GFI1,PRDM10,FOXO3,HDAC4,SP3,LIN9,LIN52,PRDM16,RBPJ,RELB,MDM4,CORO2A,NCOR1,INSM1,GLI3,CTBP2,ETV3
GO:CC	membrane raft	GO:0045121	0.00603168	2.21956	327	4679	103	21698	PTGIS,BVES,AKAP5,CBL,STAT6,RGS7,TDGF1,NFAM1,ADCYAP1R1,ATP2B2,PAG1,NOS1,PPP2R1B,ENO2,HMOX1,IRS1,BMPR2,CAV3,SPRED1,ANGPT1,INSR,IL6ST,PI4K2A,NOS1AP,CASP8,EFHD2,ABCA1,CNTN1,SLC38A9,RGMB,KCNMA1,SLC1A2,GP2,CAV2,CFLAR,EMP2,CR1,SRC,SLC1A1,PSEN1,CXADR,PROM2,BAALC,HTR2A,BACE1,KCNQ1,TPP1,DLC1,ADD2,PRNP,OPRM1,MME,LYPD6,LRP6,STOM,PTPRC,CD4,CDH13,SMURF2,CARD11,ATP2B4,GNAI3,PODXL,CD226,PTCH1,PRKAR2A,MAPK3,RAP2B…
GO:CC	trans-Golgi network	GO:0005802	0.0070764	2.15019	260	4679	85	21698	CHST6,SLC9A7,NMNAT2,ATP11A,VAMP4,ATP9A,LAMP2,AP1S3,AP4E1,PI4K2A,CHST4,SYS1,ARFIP2,FUT9,CNST,VTI1A,COG6,GGA2,PCSK5,TGOLN2,FUT4,SCAMP4,DNM2,RAB8A,OCRL,IMPAD1,SNX9,ARL5B,BACE1,GOLGA4,TRAPPC6B,RAB43,WIPI1,ATP8B2,ATP8A1,BAIAP3,SCAMP1,MS4A7,CALN1,SLC11A2,VPS53,USP6NL,MME,PI4K2B,YIPF6,RAB11A,COG4,FAM91A1,VAMP3,SCOC,ATP7A,STX6,ARL1,LGR5,RAB14,PLEKHA8,CCDC91,CABP7,INPP5K,ATP7B,PAM,NSG1,RAB10,ATP11B,MYO1B,…
GO:CC	neuron projection terminus	GO:0044306	0.00723406	2.14062	130	4679	49	21698	CRHBP,SNCA,CLCN3,KCNC1,PRKCB,PNOC,PDYN,ELK1,NTRK2,USH2A,AAK1,PACSIN1,VTI1A,CPLX4,ADRA2A,SYNJ1,DIXDC1,GRIK3,SLC1A2,CYFIP1,ITGA2,SLC1A1,TANC1,SRSF10,CABP4,PRNP,MME,SLC4A10,SLC4A8,TBC1D24,SLC17A8,KCNA1,BAIAP2,CPLX2,OPHN1,FLRT3,SEPT6,TPBG,DRD2,GCH1,UNC13A,SLC9A6,PCSK1,SLC18A2,EPHA4,ACTB,BSN,SLC8A3,GIT1
GO:CC	recycling endosome membrane	GO:0055038	0.0074835	2.1259	93	4679	38	21698	SLC9A7,RAP2C,ATP9A,CLCN4,CD274,SLC26A7,B2M,SCAMP4,RAB8A,EHD4,PDIA3,SLC1A1,RAB8B,BAIAP3,SCAMP1,RAB11FIP5,ABHD17B,RFFL,INPP4A,ARF6,RAB11A,LAMP5,RAP2B,RAB11FIP4,RAB11B,VAMP3,ABCB11,RAB14,NSG1,RAB10,RAP2A,ATP11B,EHD3,RAB11FIP3,SLC9A6,ATP11C,RAB35,STX12
GO:CC	apical part of cell	GO:0045177	0.00918672	2.03684	431	4679	129	21698	PARD6B,OCLN,SLC24A4,ABCC5,AQP1,CLCN3,TDGF1,ATP2B2,SLC7A11,SLC23A2,TRPM6,USH2A,IL6R,SLC39A8,FAT4,TRPV5,NF2,RAPGEF6,CA2,SLC16A8,ARHGEF18,GPIHBP1,ATP6V0A4,C2CD2L,SLC2A2,SLC26A2,PKHD1,KCNMA1,SLC6A9,SLC30A5,NIN,DSTYK,GP2,SLC26A9,EPB41L4B,PROM1,CLIC5,SLC5A1,NRG1,CLIC4,SAPCD2,EMP2,ERBB3,SLC1A1,MYO5B,ENPEP,PSEN1,NHS,PROM2,SLC9A4,VANGL2,SLC39A14,SLC7A9,KCNQ1,CLDN1,SLC6A19,ATP6V1A,PLD1,STK39,SLC29A4,ATP1B3…
GO:CC	axon cytoplasm	GO:1904115	0.0104275	1.98182	62	4679	28	21698	BLOC1S2,ACTR10,AP3B2,KIF1B,FBXW11,OPA1,SPAST,TRAK2,KIF1C,KIF3A,BLOC1S6,KIF5C,ARMCX3,PAFAH1B1,DLG2,TRAK1,DTNBP1,KIF3B,BLOC1S3,MAPT,BLOC1S5,DST,RANGAP1,KIF5B,SYBU,RAB27B,ZC3H14,RAB21
GO:CC	synaptic vesicle	GO:0008021	0.0116335	1.93429	200	4679	68	21698	STX11,RAB7A,SNCA,CLCN3,GRIN2A,RPH3A,KIF1B,VAMP4,APBA1,STON2,RAB5B,MCTP2,DNAJC5,RAB3D,CLCN4,STON1,DISC1,ROGDI,VTI1A,SYN2,BDNF,RAB3B,SV2B,SLC6A9,RAB8A,IQSEC1,PSEN1,RAB8B,BACE1,VAMP1,SCAMP1,STX3,MME,DTNBP1,SLC4A8,CLCN5,LAMP5,SLC17A6,SV2C,RAB11B,LGI3,SLC17A8,SYT4,STX6,TOR1A,PPT1,SYPL1,RAB10,SYT9,SYT12,SYN3,SEPT6,ICA1,TMEM163,DRD2,CDK16,RAB27B,SEMA4C,UNC13A,SNAP47,SLC18A2,RAB35,APP,BSN,SYNGR2,STX12,SY…
GO:CC	early endosome membrane	GO:0031901	0.0126279	1.89867	175	4679	61	21698	OR51E2,EEA1,FCGR1B,CLCN3,SNX20,ATP9A,SNX27,RAB5B,EPS15,SNX30,NTRK2,SNX1,CLCN4,CD274,OSBPL6,GGA2,B2M,LITAF,ITCH,OCRL,SH3GL1,STAM,EHD4,SLC1A1,PSEN1,SLC39A14,FZD5,RAB11FIP5,DKK1,WDR91,STAM2,LRP6,INPP4A,ARF6,LAMP5,SNX19,RABEP1,PML,SNX4,MTMR4,ATP7A,RAB14,NSG1,ATP11B,PLA2G4E,TMEM9B,TMEM163,EPHB1,RAB5C,SLC9A6,ATP11C,RAB31,EPHA4,TMEM184A,CAV1,RCC2,RAB21,ZFYVE28,STX12,INPP5F,STX7
GO:CC	exocytic vesicle	GO:0070382	0.0153125	1.81495	220	4679	73	21698	STX11,RAB7A,SNCA,CLCN3,GRIN2A,RPH3A,RAB3IP,IGF1,KIF1B,VAMP4,APBA1,STON2,RAB5B,MCTP2,DNAJC5,RAB3D,CLCN4,STON1,DISC1,ROGDI,VTI1A,SYN2,BDNF,RAB3B,SV2B,SLC6A9,RAB8A,IQSEC1,PSEN1,RAB8B,BACE1,VAMP1,SCAMP1,STX3,MME,DTNBP1,SLC4A8,CLCN5,SYTL4,LAMP5,SLC17A6,SV2C,RAB11B,LGI3,SLC17A8,SYT4,STX6,TOR1A,SYT13,PPT1,SYPL1,RAB10,SYT9,SYT12,SYN3,SYT15,SEPT6,ICA1,TMEM163,DRD2,CDK16,RAB27B,SEMA4C,UNC13A,SNAP47,SLC18A2…
GO:CC	excitatory synapse	GO:0060076	0.0168273	1.77398	51	4679	24	21698	AKAP5,LRRTM2,NLGN3,ATP2B2,ELFN1,SYNJ1,SLC6A9,GRIA2,CYFIP1,ATP2B3,FGFR2,GRIA3,NLGN4Y,NETO1,SLC17A6,HOMER1,SLC17A8,P2RX6,NLGN1,BAIAP2,NLGN4X,KCNJ9,BSN,KCNJ3
GO:CC	tight junction	GO:0070160	0.0181133	1.742	134	4679	49	21698	CGNL1,PARD6B,BVES,OCLN,WNK3,SYNPO,RAP2C,ADCYAP1R1,AMOTL1,STRN,AMOT,LIN7C,CYTH3,CLDN18,MAGI3,EPB41L4B,SAPCD2,ARHGAP17,ECT2,CXADR,NHS,CCND1,CLDN1,FZD5,ANK3,ILDR2,CLDN19,CYTH2,ASH1L,MTDH,CLDN7,FRMD4A,RAP2B,MAGI1,UBN1,TJP1,CLDN2,ILDR1,CGN,POF1B,NPHP4,PARD3,JAM3,PARD3B,PRKCI,ACTB,MXRA8,RAPGEF2,DLG1
GO:CC	postsynaptic specialization membrane	GO:0099634	0.0199517	1.70002	117	4679	44	21698	LRRTM2,CLSTN2,GRID1,NLGN3,GRIN2A,EFNB2,ATP2B2,CACNG2,GABRB2,SORCS3,SHISA9,LIN7C,ERBB4,GABRA4,ADRA2A,GRIA2,CACNG8,NRG1,SLITRK1,SYNJ2BP,DLG2,ABHD17B,CLSTN3,NLGN4Y,NETO1,DCC,GSG1L,ADCY1,P2RX6,NLGN1,GABRA3,NLGN4X,HTR5A,SEMA4C,GRM5,SLITRK3,ADAM22,EPHA4,SIGMAR1,EPHA7,CACNG7,MPP2,DLG1,RGS7BP
GO:CC	postsynaptic density membrane	GO:0098839	0.0209223	1.67939	90	4679	36	21698	LRRTM2,CLSTN2,GRID1,GRIN2A,EFNB2,ATP2B2,CACNG2,SORCS3,SHISA9,LIN7C,ERBB4,ADRA2A,GRIA2,CACNG8,NRG1,SLITRK1,SYNJ2BP,DLG2,ABHD17B,CLSTN3,NLGN4Y,NETO1,DCC,GSG1L,ADCY1,NLGN4X,SEMA4C,GRM5,ADAM22,EPHA4,SIGMAR1,EPHA7,CACNG7,MPP2,DLG1,RGS7BP
GO:CC	recycling endosome	GO:0055037	0.0237627	1.6241	193	4679	65	21698	AKAP5,SLC9A7,DENND6A,CD22,RAP2C,CLCN3,SLC31A1,SH3TC2,ATP11A,ATP9A,CCBP2,CLCN4,CD274,SLC26A7,B2M,SCAMP4,RAB8A,EHD4,PDIA3,SLC1A1,MYO5B,RAB8B,BACE1,GPR161,TPP1,BAIAP3,SCAMP1,MYO5A,SLC11A2,RAB11FIP5,ABHD17B,VPS53,RFFL,INPP4A,ARF6,ADPRH,PANK1,RAB11A,LAMP5,RABEP1,RAP2B,RAB11FIP4,RAB11B,VAMP3,ARHGAP44,ULK1,ABCB11,RAB14,NSG1,RAB10,RAP2A,ATP11B,EHD3,RAB11FIP3,RNF11,SLC9A6,USP6,ATP11C,RAB35,APP,TBC1D14,STX…
GO:CC	axon terminus	GO:0043679	0.0281681	1.55024	115	4679	43	21698	CRHBP,SNCA,CLCN3,KCNC1,PRKCB,PNOC,PDYN,ELK1,NTRK2,USH2A,AAK1,PACSIN1,CPLX4,ADRA2A,SYNJ1,DIXDC1,GRIK3,CYFIP1,ITGA2,SLC1A1,TANC1,SRSF10,CABP4,PRNP,SLC4A10,SLC4A8,TBC1D24,SLC17A8,KCNA1,CPLX2,OPHN1,FLRT3,SEPT6,TPBG,DRD2,UNC13A,SLC9A6,PCSK1,SLC18A2,EPHA4,ACTB,SLC8A3,GIT1
GO:CC	outer membrane	GO:0019867	0.029325	1.53276	239	4679	77	21698	UBA52,CPT1A,LRPPRC,FUNDC2,CYB5A,PARK2,NAV3,HMOX1,TRIM14,GUCY2F,MTX3,GDAP1,OPA1,BCL2,KMO,CASP8,ACSL6,MTX2,VPS13C,BCL2L11,SPATA18,PLD6,MYOC,ITPRIP,SYNE2,MYO19,PSEN1,SYNJ2BP,ARMCX3,VAMP1,AGK,MAVS,TOMM40L,AGPAT4,CLMN,ACSL4,CISD2,SLC11A2,RAB11FIP5,TOMM20L,AKAP1,GK,SPG20,RNF185,PMAIP1,PGR,HK2,BMF,ULK1,FOXO3,AIFM2,MUL1,ANKH,RAC2,CYB5R3,FUNDC1,MTCH2,CISD1,ATAD1,ACSL3,EXD2,CNP,LPIN1,MAOA,GPAM,SYNE1,AGPAT5…
GO:CC	neuron projection cytoplasm	GO:0120111	0.030248	1.5193	88	4679	35	21698	BLOC1S2,ACTR10,AP3B2,PURA,KIF1B,MAP2,FBXW11,OPA1,SPAST,TRAK2,KIF1C,GRIK3,KIF3A,BLOC1S6,KIF5C,ARMCX3,PAFAH1B1,HNRNPU,DLG2,OPRM1,TRAK1,DTNBP1,ABHD13,KIF3B,BLOC1S3,BAIAP2,MAPT,BLOC1S5,DST,RANGAP1,KIF5B,SYBU,RAB27B,ZC3H14,RAB21
GO:CC	bicellular tight junction	GO:0005923	0.031724	1.49861	126	4679	46	21698	CGNL1,PARD6B,BVES,OCLN,WNK3,SYNPO,RAP2C,ADCYAP1R1,AMOTL1,STRN,AMOT,LIN7C,CYTH3,CLDN18,MAGI3,EPB41L4B,SAPCD2,ARHGAP17,ECT2,CXADR,NHS,CCND1,CLDN1,FZD5,ANK3,CLDN19,CYTH2,ASH1L,MTDH,CLDN7,FRMD4A,RAP2B,MAGI1,UBN1,TJP1,CLDN2,CGN,POF1B,NPHP4,PARD3,JAM3,PARD3B,PRKCI,MXRA8,RAPGEF2,DLG1
GO:CC	presynaptic membrane	GO:0042734	0.0335529	1.47427	144	4679	51	21698	STX11,GRIN2A,KCNC1,EFNB2,ATP2B2,APBA1,NRXN1,RIMS1,NTNG2,ERBB4,HIP1,CNTN5,PI4K2A,RIMS2,CNTN1,ADRA2A,GRIK3,SLC6A9,SLC1A2,NRG1,RIMS3,FOSL1,KCTD16,GRIK2,PSEN1,HTR2A,ERC2,ATP2B3,OPRM1,STX3,PTPRD,SLC6A1,CASK,SLC4A8,ATP2B4,ERC1,SLC6A4,KCNA1,PCDH17,GRM3,DRD2,UNC13A,ZDHHC17,SCN2A,KCNJ9,SLC6A2,EPHA4,GPM6A,KCNJ3,SYT7,RGS7BP
GO:CC	secretory granule membrane	GO:0030667	0.0347618	1.4589	309	4679	95	21698	CEACAM8,SLCO4C1,RAB7A,RAB9B,SNCA,RAP2C,CD93,ITGAX,NFAM1,ATP11A,RAB5B,LAMP2,DNAJC5,CD59,RAB3D,PTAFR,RND2,SIRPB1,CLEC5A,PTPRB,VPS13C,PKP1,SLC30A5,GP2,GLIPR1,SLC17A9,CAV2,ATP6V0A1,CR1,HGSNAT,PHACTR2,CD47,PSEN1,CPNE3,CYBB,VAMP1,NFASC,PLD1,ATP8A1,ITGAL,SCAMP1,BRI3,STX3,ITGB3,MME,STOM,PTPRC,ITGAV,SYTL4,NCKAP1L,SNAP23,NRAS,ITPR1,SLC11A1,RAP2B,CD109,SLC44A2,MS4A3,SURF4,TLR2,SLC30A8,SYT4,B4GALT1,RAB14,CD5…
GO:CC	intrinsic component of postsynaptic specialization membrane	GO:0098948	0.0364316	1.43852	82	4679	33	21698	LRRTM2,CLSTN2,GRID1,NLGN3,GRIN2A,EFNB2,ATP2B2,CACNG2,GABRB2,SORCS3,SHISA9,ERBB4,GABRA4,ADRA2A,NRG1,SLITRK1,CLSTN3,NLGN4Y,NETO1,DCC,GSG1L,ADCY1,P2RX6,NLGN1,GABRA3,NLGN4X,HTR5A,SLITRK3,ADAM22,EPHA7,CACNG7,MPP2,RGS7BP
GO:CC	adherens junction	GO:0005912	0.0407578	1.38979	174	4679	59	21698	WNK3,DSC2,EFNB2,CDH6,FMN1,ABI2,BMPR2,LIN7C,BAIAP2L1,DLG5,CDHR3,NF2,CYTH3,AJUBA,PKP1,PDLIM3,PDLIM5,CXADR,LIMD1,SPTBN4,ADD1,CDC42EP4,CD99L2,TMEM47,FRS2,CYTH2,CDH19,JAG1,SNAP23,PGM5,FRMD4A,MAGI1,VEZT,TJP1,OXTR,AHI1,PIP5K1C,LDB3,SSX2IP,BAIAP2,POF1B,CCDC85B,MYO1E,RAB10,PARD3,LMO7,TMOD3,PARD3B,MSN,EPB41L5,EPHA4,PKP3,ACTB,PDLIM2,SHROOM3,SYNM,LYN,WTIP,DLG1
GO:CC	P-body	GO:0000932	0.0419473	1.3773	96	4679	37	21698	TRIM5,APOBEC3F,DCP2,DDX6,TRIM71,APOBEC3D,LSM4,LSM6,TNRC6C,AJUBA,BTBD1,IGF2BP1,RQCD1,RBPMS,CAPRIN1,CARHSP1,RC3H1,LIMD1,ZC3H12A,TOP1,C9ORF72,SAMD4A,PUM1,ZC3H12D,PAN2,TNRC6B,DCP1A,AGO1,YTHDF3,PAN3,CPEB1,SYNE1,EIF4E,MEX3A,CNOT8,WTIP,AGO4
KEGG	Phospholipase D signaling pathway	KEGG:04072	0.000118737	3.92541	139	1990	63	7559	PIK3CD,PIK3R5,DGKA,LPAR5,DGKG,LPAR3,AKT3,INSR,CYTH3,GNA12,PTPN11,DNM2,SOS1,RALB,ADCY7,AGTR1,PLCB4,PTGFR,PLCG1,GNA13,ADCY9,KITLG,AGPAT4,PLD1,PIK3R1,PLA2G4A,ARF6,CYTH2,ADCY6,ADCY3,NRAS,PIK3R3,PLA2G4F,MRAS,MAPK3,ADCY1,GAB2,AKT2,PIP5K1C,DNM3,PRKCA,LPAR1,RAPGEF3,PDGFD,AVPR1A,PLA2G4E,GRM3,AGPAT1,PLA2G4C,PIK3CG,PLCB1,AGPAT5,PLD2,GRB2,GAB1,GRM8,GRM5,MAPK1,DGKB,RHEB,CYTH4,AGPAT3,RRAS2
KEGG	Signaling pathways regulating pluripotency of stem cells	KEGG:04550	0.000139847	3.85435	131	1990	60	7559	PIK3CD,SMAD9,JARID2,SMAD4,ACVR2B,IGF1,WNT2B,PAX6,BMPR2,AKT3,TCF3,KAT6A,AXIN2,BMPR1B,MAPK14,IL6ST,FZD4,HAND1,ACVR1C,WNT9B,SETDB1,APC2,WNT11,ZIC3,SMARCAD1,FZD5,FZD2,WNT10B,PIK3R1,FGF2,WNT4,FGFR2,MAPK11,DVL3,ID3,FZD6,NRAS,PIK3R3,MAPK3,FZD3,JAK3,ESRRB,RIF1,ACVR1B,LIFR,AKT2,WNT16,GSK3B,IGF1R,SMAD2,WNT3,WNT8A,GRB2,SKIL,KLF4,SMAD3,MAPK1,DUSP9,PCGF5,WNT10A
KEGG	Endocytosis	KEGG:04144	0.000259361	3.5861	237	1990	95	7559	CBL,RUFY2,EEA1,RAB7A,VPS36,ADRBK2,ARRB1,GRK5,RAB5B,MDM2,EPS15,CAV3,HSPA2,SNX1,AGAP1,CYTH3,IST1,ACAP2,VPS37C,AP2B1,DNM2,RAB8A,ITCH,IQSEC1,SH3GL1,CAV2,STAM,SRC,EHD4,KIF5C,ARPC5,PLD1,RAB11FIP5,PSD3,STAM2,ARFGAP1,SPG20,FGFR2,ARF6,CYTH2,SMURF2,ASAP2,EPS15L1,RAB11A,LDLR,RABEP1,PML,RAB11FIP4,TGFBR2,RAB11B,SNX4,ARF4,MVB12A,NEDD4,PIP5K1C,SMAP1,DNM3,DAB2,ARAP2,AGAP2,IGF1R,VPS37B,NEDD4L,RAB10,SMAD2,CDC42,PA…
KEGG	Axon guidance	KEGG:04360	0.000279413	3.55375	174	1990	74	7559	PIK3CD,NCK2,NGEF,EPHA3,EFNB2,PLXNA4,DPYSL2,NRP1,SSH2,BMPR2,SRGAP1,NTNG2,BMPR1B,RASA1,SEMA4G,PLXNA2,SEMA5A,CAMK2A,PTPN11,ABLIM1,PLXNC1,TRPC1,SRC,SEMA4F,NTN1,PLCG1,PLXNA1,SRGAP2,ROBO2,PIK3R1,SEMA3A,WNT4,ENAH,PAK6,UNC5C,NRAS,ABLIM2,GNAI3,PIK3R3,PTCH1,MAPK3,FZD3,DCC,ABL1,SLIT3,GSK3B,CFL2,PRKCA,BMP7,RAC2,CAMK2B,ROCK1,SEMA3D,CDC42,PARD3,SEMA6C,UNC5D,LRIG2,SEMA4D,ABLIM3,EPHB1,SEMA4C,SEMA3F,MAPK1,LIMK2,E…
KEGG	Hippo signaling pathway	KEGG:04390	0.000310712	3.50764	148	1990	65	7559	SMAD4,SNAI2,LATS2,BIRC5,PPP2R1B,WNT2B,BMPR2,AXIN2,BMPR1B,DLG5,FBXW11,PPP2R1A,FRMD6,NF2,FZD4,YWHAG,WNT9B,FGF1,AJUBA,APC2,WWTR1,BTRC,WNT11,TP73,YWHAZ,CCND1,NKD1,LIMD1,MOB1B,CSNK1D,FZD5,DLG2,FZD2,LLGL2,WNT10B,YWHAQ,BMP8B,RASSF6,WNT4,PPP2R2C,DVL3,FZD6,FZD3,TGFBR2,TGFB2,WNT16,WWC1,GSK3B,BMP7,BMP8A,SMAD2,PARD3,CRB2,YWHAB,WNT3,WNT8A,TGFB3,PRKCI,SMAD3,PPP1CB,ACTB,TEAD1,WNT10A,WTIP,DLG1
KEGG	Long-term depression	KEGG:04730	0.00172067	2.7643	56	1990	30	7559	NOS1,IGF1,PRKCB,PPP2R1B,GNAQ,CACNA1A,PPP2R1A,GNA12,GUCY1A2,PRKG1,GRIA2,PLCB4,GNA13,PLA2G4A,PPP1R17,GRIA3,NRAS,ITPR1,GNAI3,PLA2G4F,MAPK3,PRKCA,IGF1R,ITPR2,PLA2G4E,PLA2G4C,PLCB1,MAPK1,ITPR3,LYN
KEGG	Proteoglycans in cancer	KEGG:05205	0.00353073	2.45214	200	1990	79	7559	PIK3CD,CBL,TLR4,IGF2,IGF1,PRKCB,MDM2,WNT2B,NUDT16L1,AKT3,ELK1,CAV3,ERBB4,MAPK14,FZD4,WNT9B,CAMK2A,HPSE2,PTPN11,SOS1,ITGA2,CAV2,WNT11,ERBB3,SRC,PLCG1,GPC3,CCND1,COL1A2,FZD5,FZD2,WNT10B,ANK3,PIK3R1,FGF2,WNT4,PDCD4,VAV3,ITGB3,FRS2,MAPK11,ITGAV,FZD6,NRAS,ITPR1,PIK3R3,MRAS,PTCH1,MAPK3,FZD3,PPP1R12B,AKT2,TLR2,TGFB2,WNT16,PRKCA,PRKACB,CAMK2B,ROCK1,IGF1R,SMAD2,TIMP3,CDC42,WNT3,ITPR2,DROSHA,WNT8A,MSN,GRB2…
KEGG	Inflammatory mediator regulation of TRP channels	KEGG:04750	0.00483368	2.31572	94	1990	43	7559	PIK3CD,PRKCE,IGF1,PRKCB,GNAQ,MAPK14,CAMK2A,CALML3,F2RL1,IL1B,ADCY7,PLCB4,SRC,PLCG1,HTR2A,ADCY9,ASIC2,PIK3R1,PLA2G4A,ASIC4,MAPK11,HRH1,MAPK9,ADCY6,ADCY3,ITPR1,PIK3R3,PLA2G4F,ADCY1,PTGER2,IL1RAP,PRKCA,PRKACB,CAMK2B,ITPR2,PLA2G4E,PLA2G4C,PLCB1,PRKCH,PPP1CB,TRPM8,ITPR3,MAPK8
KEGG	Platelet activation	KEGG:04611	0.00491758	2.30825	120	1990	52	7559	PIK3CD,PIK3R5,ARHGAP35,TLN2,AKT3,GNAQ,MAPK14,GUCY1A2,PRKG1,ITGA2,ADCY7,PLCB4,SRC,COL1A2,GNA13,ADCY9,PIK3R1,PLA2G4A,ITGB3,MAPK11,PTGIR,ADCY6,ADCY3,SNAP23,ITPR1,GNAI3,PIK3R3,PLA2G4F,MYLK3,MAPK3,STIM1,ADCY1,AKT2,PRKACB,ROCK1,GP5,ITPR2,PLA2G4E,PLA2G4C,PIK3CG,PLCB1,PRKCI,GP6,PPP1CB,MAPK1,ACTB,ITPR3,TBXA2R,ARHGEF12,MYLK4,LYN,PTGS1
KEGG	Glutamatergic synapse	KEGG:04724	0.00590269	2.22895	109	1990	48	7559	GNG7,GRIN2A,ADRBK2,PRKCB,GNAQ,GNB4,CACNA1A,GLS,GRIA2,SLC1A2,TRPC1,ADCY7,GRIK2,PLCB4,SLC1A1,ADCY9,PLD1,PLA2G4A,GNG2,ADCY6,GRIA3,ADCY3,ITPR1,GNAI3,GNG4,PLA2G4F,SHANK2,MAPK3,SLC17A6,HOMER1,ADCY1,SLC17A8,GNG12,PRKCA,PRKACB,ITPR2,PLA2G4E,GRM3,PLA2G4C,PLCB1,PLD2,GRM8,GRM5,MAPK1,ITPR3,GRIA4,PPP3R1,KCNJ3
KEGG	MAPK signaling pathway	KEGG:04010	0.00726862	2.13855	286	1990	105	7559	DUSP7,MAP2K7,IGF2,CACNG2,CACNA1I,MAP3K2,IGF1,ARRB1,PRKCB,FGF5,STK4,AKT3,ELK1,HSPA2,NTRK2,FLT1,MAX,STMN1,ERBB4,ANGPT1,MEF2C,MAPK14,CACNA1A,INSR,RASA1,GNA12,TAOK1,FGF1,TAOK2,CACNA1E,BDNF,RASGRF2,SOS1,IL1B,ELK4,CACNG8,RASGRP3,ERBB3,JUN,MAP3K13,KITLG,DUSP5,PPM1A,FGF2,PLA2G4A,FGFR2,MAPK11,MAPK9,NRAS,PLA2G4F,MRAS,NF1,MAPK3,CACNA2D2,FGF7,DUSP4,TGFBR2,MAP3K7,AKT2,TGFB2,SRF,GNG12,IL1RAP,PRKCA,PRKACB,DUSP3…
KEGG	mTOR signaling pathway	KEGG:04150	0.0135718	1.86736	151	1990	61	7559	PIK3CD,IGF1,PRKCB,WNT2B,IRS1,MAPKAP1,AKT3,SEH1L,INSR,PRKAA2,CAB39L,FZD4,WNT9B,SLC38A9,PRR5L,SOS1,WDR59,RICTOR,WNT11,LPIN3,GRB10,FZD5,FZD2,WNT10B,PIK3R1,WNT4,DDIT4,RPTOR,ATP6V1C1,LRP6,DVL3,FZD6,NRAS,PIK3R3,MAPK3,FZD3,RRAGB,AKT2,ULK1,WNT16,ULK2,GSK3B,PRKCA,IGF1R,MLST8,WNT3,RPS6KA3,LPIN1,WNT8A,SLC7A5,SKP2,GRB2,EIF4B,EIF4E,RPS6KA2,MAPK1,SESN2,RHEB,PTEN,WNT10A,RNF152
KEGG	GnRH signaling pathway	KEGG:04912	0.0151231	1.82036	92	1990	41	7559	MAP2K7,MAP3K2,PRKCB,ELK1,GNAQ,MAPK14,CAMK2A,CALML3,SOS1,ADCY7,PLCB4,SRC,JUN,ADCY9,PLD1,PLA2G4A,MAPK11,MAPK9,ADCY6,FSHB,ADCY3,NRAS,ITPR1,PLA2G4F,MAPK3,ADCY1,PRKCA,PRKACB,CAMK2B,CDC42,ITPR2,EGR1,PLA2G4E,PLA2G4C,PLCB1,PLD2,GRB2,MAPK1,ITPR3,MAPK8,MAP2K4
KEGG	ErbB signaling pathway	KEGG:04012	0.0172929	1.76213	81	1990	37	7559	PIK3CD,CBL,NCK2,MAP2K7,PRKCB,AKT3,ELK1,ERBB4,CAMK2A,SOS1,NRG1,STAT5B,ERBB3,SRC,JUN,PLCG1,CDKN1B,PIK3R1,PAK6,NRG4,MAPK9,NRAS,PIK3R3,MAPK3,NRG2,AKT2,ABL1,GSK3B,PRKCA,CAMK2B,GRB2,GAB1,MAPK1,MAPK8,MAP2K4,PAK2,CRKL
KEGG	Hepatocellular carcinoma	KEGG:05225	0.0378316	1.42215	162	1990	63	7559	PIK3CD,E2F2,SMAD4,IGF2,PRKCB,WNT2B,HMOX1,AKT3,ELK1,SMARCC2,AXIN2,FZD4,WNT9B,ARID1A,SOS1,APC2,NQO1,GSTM5,WNT11,PLCG1,CCND1,POLK,SMARCE1,FZD5,FZD2,WNT10B,PIK3R1,WNT4,FRAT2,LRP6,DVL3,FZD6,NRAS,PIK3R3,MAPK3,FZD3,SMARCA2,DPF1,TGFBR2,GSTM3,AKT2,TGFB2,SMARCD1,TXNRD1,WNT16,GSK3B,PRKCA,IGF1R,SMAD2,NFE2L2,WNT3,E2F3,WNT8A,TGFB3,CDK6,GRB2,GAB1,SMAD3,MAPK1,GADD45B,ACTB,PTEN,WNT10A
KEGG	Autophagy - animal	KEGG:04140	0.0447549	1.34916	135	1990	54	7559	PIK3CD,RAB33B,RAB7A,LAMP2,IRS1,AKT3,ATG4B,PRKAA2,BCL2,STX17,RAB8A,WDR41,CFLAR,MTMR3,DAPK2,WIPI1,PIK3R1,UVRAG,CAMKK2,MTMR14,DDIT4,RPTOR,ATG10,MAPK9,C9ORF72,NRAS,ITPR1,PIK3R3,MRAS,MAPK3,RRAGB,MAP3K7,EIF2S1,AKT2,IGBP1,ULK1,MTMR4,ULK2,PRKACB,ZFYVE1,IGF1R,MLST8,ATG12,RAB39B,WIPI2,SH3GLB1,MAPK1,RHEB,PTEN,GABARAP,MAPK8,TRAF6,RRAS2,ATG2B
KEGG	Oocyte meiosis	KEGG:04114	0.0468237	1.32953	123	1990	50	7559	IGF1,PPP2R1B,AR,ANAPC13,MAPK14,FBXW11,PPP2R1A,YWHAG,CAMK2A,ANAPC11,CALML3,CPEB2,BTRC,SLK,ADCY7,CCNE2,PPP2R5B,SPDYE5,SPDYE6,YWHAZ,CPEB4,ADCY9,YWHAQ,SGOL1,SKP1,MAPK11,PGR,ADCY6,ADCY3,ITPR1,SMC1A,ANAPC16,MAPK3,ADCY1,PPP2R5E,PRKACB,CAMK2B,IGF1R,YWHAB,ITPR2,RPS6KA3,CPEB1,ANAPC7,PPP1CB,RPS6KA2,MAPK1,ESPL1,PPP2R5C,ITPR3,PPP3R1
REAC	RHO GTPase cycle	REAC:R-HSA-9012999	3.80238e-06	5.41994	449	2846	173	10770	PARD6B,NCK2,NGEF,ARHGEF6,ARHGAP35,RAB7A,CCDC88A,BASP1,ARHGAP19,FAM13A,SENP1,DBT,PEAK1,DOCK4,CIT,WASF3,BRK1,ABI2,SRGAP1,DNMBP,VAPB,STMN2,SH3PXD2A,BAIAP2L1,VRK2,AKAP13,DLG5,RND2,RAPGEF1,RHOC,ARHGEF18,ARHGAP23,DIAPH3,EFHD2,ARHGAP5,GOPC,ALS2,PLEKHG4B,FGD4,CYFIP1,CPNE8,RASGRF2,SOS1,OCRL,CDC42BPA,PDE5A,ARHGAP28,COPS2,LMAN1,SLK,TMPO,STAM,ARHGEF17,SRC,ARHGAP17,RHOV,SPTBN1,ECT2,VANGL1,TPM3,SEMA4F,FNBP1L,P…
REAC	Intracellular signaling by second messengers	REAC:R-HSA-9006925	0.0213145	1.67133	292	2846	108	10770	PIK3CD,UBA52,PHC3,SNAI2,PRKCE,PPP2R1B,STRN,MDM2,IRS1,MAPKAP1,AKT3,NR2E1,PSMD11,INSR,PIP4K2B,PPP2R1A,MKRN1,CAMK2A,FGF1,TNRC6C,SLC38A9,PTPN11,XIAP,HDAC5,NRG1,OTUD3,RICTOR,ADCY7,PPP2R5B,SRC,KLB,JUN,PLCG1,GATAD2B,PDE1A,CDKN1B,ADCY9,CASP9,PSMF1,FOXO4,PIK3R1,CAMKK2,FGF2,RPTOR,NRG4,FRS2,ADCY6,ADCY3,ITPR1,PIK3R3,PHC2,PRKAR2A,MAPK3,PML,ADCY1,FGF7,PSME3,RRAGB,NRG2,GAB2,PPP2R5E,AKT2,NEDD4,PIP5K1C,FOXO3,GSK3…
REAC	RHOQ GTPase cycle	REAC:R-HSA-9013406	0.0290046	1.53753	59	2846	30	10770	ARHGAP35,RAB7A,DIAPH3,ARHGAP5,GOPC,CPNE8,CDC42BPA,ARHGAP17,VANGL1,ARHGEF9,CDC42EP4,SRGAP2,DLC1,STOM,STEAP3,ARHGAP26,SNAP23,ARHGEF7,ARHGAP1,VAMP3,PLEKHG3,RHOQ,CDC42,OPHN1,SLC4A7,GFOD1,CAV1,GIT1,PAK2,ITSN1
REAC	RHOD GTPase cycle	REAC:R-HSA-9013405	0.0426828	1.36975	52	2846	27	10770	ARHGAP35,RAB7A,VAPB,VRK2,DIAPH3,EFHD2,ARHGAP5,CPNE8,LMAN1,TMPO,ARHGAP17,VANGL1,PLXNA1,PIK3R1,PAK6,STEAP3,ARHGAP26,RACGAP1,ARHGAP1,VAMP3,DBN1,MOSPD2,ANKFY1,AKAP12,SLC4A7,CAV1,LMNB1
WP	Osteoblast differentiation and related diseases	WP:WP4787	0.00258542	2.58747	114	1981	52	7364	PIK3CD,SMAD9,SMAD4,PIK3R5,PRKCE,PRKCB,FGF5,SOX9,WNT2B,BMPR2,BMPR1B,MAPK14,FZD4,NOTCH3,WNT9B,FGF1,NOTCH2,PRKDC,WNT11,FZD5,FZD2,WNT10B,PIK3R1,FGF2,WNT4,PIK3C2G,LRP6,FGFR2,MAPK11,MAPK9,JAG1,FZD6,PIK3R3,PTCH1,MAPK3,FZD3,FGF7,WNT16,RUNX2,PRKCA,WNT3,WNT8A,PIK3CG,RBPJ,PRKCH,MAPK6,PRKCI,MAPK1,FGF3,GLI3,WNT10A,MAPK8
WP	TGF-beta signaling pathway	WP:WP366	0.00327027	2.48542	129	1981	57	7364	SMAD4,CREBBP,ZEB2,KLF6,MEF2C,MAPK14,PDK1,SOS1,ITCH,ITGA2,UCHL5,PIAS2,BTRC,CDKN2B,SRC,SPTBN1,NUP153,JUN,CCND1,ATF3,COL1A2,MEF2A,PIK3R1,SKI,PPM1A,TGFBR3,ITGB3,SKP1,SMURF2,MAPK9,SP1,PRKAR2A,PML,TGFBR2,MAP3K7,NEDD9,DAB2,RUNX2,DCP1A,ROCK1,NEDD4L,SMAD2,CDC42,GRB2,SKIL,SMURF1,ETS1,SMAD3,ZEB1,MAPK1,LIMK2,CAV1,APP,MAPK8,MAP2K4,TRAF6,PAK2
WP	ErbB signaling pathway	WP:WP673	0.0206515	1.68505	87	1981	40	7364	PIK3CD,CBL,NCK2,MAP2K7,PRKCB,MDM2,AKT3,ELK1,ERBB4,CAMK2A,BCL2L11,SOS1,NRG1,STAT5B,ERBB3,SRC,JUN,PLCG1,CCND1,CDKN1B,PIK3R1,PAK6,NRG4,MAPK9,NRAS,PIK3R3,MAPK3,NRG2,AKT2,ABL1,GSK3B,PRKCA,CAMK2B,GRB2,GAB1,MAPK1,MAPK8,MAP2K4,PAK2,CRKL
WP	DNA damage response (only ATM dependent)	WP:WP710	0.0220893	1.65582	110	1981	48	7364	PIK3CD,SMAD4,PIK3R5,MDM2,WNT2B,IRS1,AKT3,INSR,BCL2,PDK1,BCL2L11,SOS1,FOSL1,WNT11,TP73,JUN,CCND1,CDKN1B,WNT10B,PIK3R1,WNT4,PIK3C2G,PMAIP1,MAPK9,CCNG2,DVL3,NRAS,PIK3R3,LDLR,MAP3K7,PPP2R5E,ATM,AKT2,ABL1,FOXO3,WNT16,GSK3B,RAC2,CDC42,WNT3,PIK3CG,GRB2,SMAD3,MAPK1,PPP2R5C,PTEN,WNT10A,MAPK8
WP	Orexin receptor pathway	WP:WP5094	0.0263497	1.57922	146	1981	60	7364	RRM2,VHL,ADIPOQ,JARID2,GRIN2A,HMGA2,RUNX1T1,RARA,RUNX1,LUZP1,DCLK1,OPA1,EGR3,PAPPA,LAMA2,GLIS2,PDK1,MAFF,GRIA2,SLC1A2,FOSL2,IL1B,DIO2,PLD1,PIK3R1,OSBPL3,BHLHE40,PER2,ID3,FSHB,LDLR,SP7,MAPK3,HOMER1,NR4A3,DUSP4,SRF,LPL,RUNX2,PRKCA,BMP7,HSPA5,LEP,PDP1,LRRC8C,MMP3,SELE,NFE2L2,PRDM16,CYP11B1,CD24,EGR1,CEBPA,SKIL,KLF4,MAPK1,GADD45B,IRF5,HMGA1,DDX52
MIRNA	hsa-miR-574-5p	MIRNA:hsa-miR-574-5p	1.01414e-16	15.9939	385	4047	198	13650	AFMID,MGRN1,SMAD9,BVES,ZNF850,TRIM13,SPN,JAKMIP2,LRPAP1,TBC1D16,SMAD4,ZRANB1,PAX4,SSX5,LRRTM2,NCK2,PROX1,TXNL4B,LCOR,BNC2,CHRDL1,EEA1,ADAT2,ZNF618,FOXN3,ARHGAP35,SLCO4C1,SERTM1,NMNAT2,DOK6,CLIC6,SYNPO,RAP2C,GPR173,ZNF264,PLEKHA6,HS6ST3,ZSWIM1,MBNL3,ERP27,KCNK10,SLC31A1,LATS2,NLGN3,ZHX3,CPPED1,EN2,SPRY4,SH3TC2,ETV6,VPS36,CDK15,PCDH11X,RUNX1T1,ZDHHC15,MNT,TRIOBP,BDH1,RPH3A,ELFN1,LPP,UBN2,DDHD1,ACVR…
MIRNA	hsa-miR-6867-5p	MIRNA:hsa-miR-6867-5p	6.07094e-15	14.2167	427	4047	210	13650	MGRN1,SMAD9,BVES,ZNF850,TRIM13,SPN,JAKMIP2,TBC1D16,SMAD4,ZRANB1,PAX4,SSX5,LRRTM2,NCK2,PROX1,TXNL4B,BNC2,CHRDL1,EEA1,ADAT2,ZNF618,FOXN3,ARHGAP35,SERTM1,NMNAT2,DOK6,DUSP7,CLIC6,SYNPO,GPR173,PLEKHM3,ZNF264,PLEKHA6,HS6ST3,ZSWIM1,MBNL3,ERP27,KCNK10,SLC31A1,LATS2,NLGN3,ZHX3,CPPED1,EN2,SPRY4,SH3TC2,ETV6,VPS36,CDK15,PCDH11X,RUNX1T1,CCSER2,ZDHHC15,PURA,MNT,TRIOBP,BDH1,RPH3A,ELFN1,LPP,UBN2,DDHD1,ACVR2B,DBT…
MIRNA	hsa-miR-603	MIRNA:hsa-miR-603	2.26878e-12	11.6442	475	4047	221	13650	ZNF562,OCLN,WNK3,DCP2,NFAT5,DSEL,EEF2K,LARP4B,DOK6,ZNF264,ANKRD44,PPARGC1A,KCNK10,GRIN2A,PTBP3,NFAM1,EAF1,ADCYAP1R1,STYX,UBN2,DDHD1,DBT,PAG1,SLC7A11,IGF1,LYRM7,FAT3,MXD1,ATP9A,PEAK1,ZDHHC7,SLC35E3,STRN,AFF2,PLEKHA2,TBPL1,PLRG1,WNT2B,IRS1,LPAR3,ELK1,VAPB,SREK1,AR,ADAMTS4,ATXN3,SH3PXD2A,SLC16A9,IL6ST,CHST15,TMEM245,EGR3,RAPGEF1,TMEM2,PAPPA,PAX3,JAZF1,GID4,MAP3K9,CSRNP3,TAOK1,ATXN7L3B,CA8,TNRC6C,FAM…
MIRNA	hsa-miR-30b-5p	MIRNA:hsa-miR-30b-5p	3.8315e-12	11.4166	387	4047	187	13650	RRM2,SP4,SH2B3,NFAT5,LCOR,TSPYL1,ZNF264,EYA3,ACTR10,MBNL3,MRO,CREM,RNF220,PPP2R1B,MTRNR2L10,STRN,TBPL1,USP37,GLCE,PLAGL2,POU4F1,NAP1L1,BTBD7,PGPEP1,LIN7C,TSHZ3,SH3PXD2A,HMGN2,KLHDC10,CHST15,BCL2,TMED5,SNTB2,TAOK1,TNRC6C,KLHL15,SKIDA1,PCMTD2,AKIRIN1,BTBD1,RGMB,STX17,EML4,AFF4,MIB1,CELF1,PGM3,GIGYF1,CREG1,PLEKHO2,SH3GL1,STRIP1,RNF135,B3GNT5,FYCO1,RASGRP3,CCNE2,BLOC1S6,HIC2,FBXO3,PLXNA1,H6PD,LRRC8B,…
MIRNA	hsa-miR-30c-5p	MIRNA:hsa-miR-30c-5p	2.53684e-11	10.5957	481	4047	220	13650	RRM2,MTPAP,SP4,ZNF780B,TMEM120B,NFAT5,LCOR,ARHGEF6,TSPYL1,SNAI2,ZNF264,MRO,CREM,BIRC5,PTBP3,RNF220,PPP2R1B,DPYSL2,MTRNR2L10,STRN,ZEB2,TBPL1,USP37,GLCE,PLAGL2,NAP1L1,ABI2,BTBD7,ITGA4,PGPEP1,LIN7C,SH3PXD2A,HMGN2,KLHDC10,CHST15,KLC2,TGIF2,GTF3C3,RASA1,GZF1,TAOK1,PARVG,KLHL15,SKIDA1,PCMTD2,HNRNPA2B1,AKIRIN1,BTBD1,LYRM2,EML4,AFF4,MIB1,CELF1,PGM3,GIGYF1,CREG1,PLEKHO2,SH3GL1,STRIP1,RNF135,B3GNT5,FYCO1,R…
MIRNA	hsa-miR-3941	MIRNA:hsa-miR-3941	1.48396e-10	9.82858	399	4047	187	13650	ZNF562,OCLN,WNK3,DCP2,NFAT5,LARP4B,DOK6,ANKRD44,PPARGC1A,GRIN2A,PTBP3,EAF1,ADCYAP1R1,STYX,DDHD1,DBT,PAG1,SLC7A11,LYRM7,PEAK1,ZNF678,SLC35E3,PLEKHA2,TBPL1,PLRG1,NAP1L1,IRS1,LPAR3,ELK1,VAPB,ADAMTS4,ATXN3,AGAP1,IL6ST,CHST15,EGR3,RAPGEF1,PAPPA,PAX3,GID4,CSRNP3,TAOK1,ATXN7L3B,CA8,FAM47E-STBD1,ZMYM2,MTF1,ANKRD40,SLC5A7,CCDC149,SV2B,NR2C2,F2RL1,SLITRK4,SNRK,TMOD2,CACNG8,KCNJ12,RIMS3,PHEX,KLHL3,SIK3,PHF8…
MIRNA	hsa-miR-511-3p	MIRNA:hsa-miR-511-3p	2.42282e-10	9.61568	248	4047	128	13650	C19ORF12,SMAD9,BVES,ZNF562,ZNF850,TRIM13,SERTM1,DUSP7,PLEKHM3,ZNF264,NLGN3,ZHX3,CPPED1,ETV6,SENP1,CCSER2,ZDHHC15,PURA,LPP,UBN2,ACVR2B,DBT,KCNQ3,KLF7,KATNAL1,CDH6,GABRB2,AMER1,MXD1,SDK2,CDON,PEAK1,SLC35E3,AFF2,PCDH11Y,SIM1,IRS1,ABI2,CBX1,AR,KAT6A,PPARD,IL6ST,MKLN1,HNRNPA0,CYP4F11,SLC24A3,LRP2BP,CSRNP3,TAOK1,TUB,ZNF860,TRIM2,F2RL1,SLITRK4,FOXP1,FAXC,PALM2,TRIM44,FGF14,YWHAZ,ARHGEF9,SRGAP2,GREM1,PPP…
MIRNA	hsa-miR-548ah-5p	MIRNA:hsa-miR-548ah-5p	5.31042e-10	9.27487	301	4047	148	13650	GLB1L3,SERF1B,RRM2,TRAPPC2,MTPAP,SGPL1,LUZP2,SP4,ZNF850,OCLN,WNK3,LRPAP1,NFAT5,FOXK1,DSEL,RUFY2,U2SURP,SAMD12,RAP2C,FEM1C,ZNF264,KCNK10,PRKCB,RAB5B,MDM2,TAF6,CRCP,PLRG1,TMEM242,KLF6,CBX1,STMN1,CD59,EIF4H,NRIP3,RUNX3,RHOC,KIAA0513,ANKRD52,ATXN7L3B,KLHL15,XIRP2,RGMB,B2M,ATXN1,NIN,ENPP5,BCL2L11,GIGYF1,XIAP,FAXC,SAMD8,SLC5A3,NUFIP2,FOXK2,CLIC4,HBP1,USP48,NIPA1,FNBP1L,YWHAZ,POU2F1,CCND1,F3,GRB10,NACC2…
MIRNA	hsa-miR-3609	MIRNA:hsa-miR-3609	7.40738e-10	9.13034	302	4047	148	13650	GLB1L3,SERF1B,RRM2,TRAPPC2,MTPAP,SGPL1,LUZP2,SP4,ZNF850,OCLN,WNK3,LRPAP1,NFAT5,FOXK1,DSEL,RUFY2,U2SURP,SAMD12,RAP2C,FEM1C,ZNF264,KCNK10,PRKCB,RAB5B,MDM2,TAF6,CRCP,PLRG1,TMEM242,KLF6,CBX1,STMN1,CD59,EIF4H,NRIP3,RUNX3,RHOC,KIAA0513,ANKRD52,ATXN7L3B,KLHL15,XIRP2,RGMB,B2M,ATXN1,NIN,ENPP5,BCL2L11,GIGYF1,XIAP,FAXC,SAMD8,SLC5A3,NUFIP2,FOXK2,CLIC4,HBP1,USP48,NIPA1,FNBP1L,YWHAZ,POU2F1,CCND1,F3,GRB10,NACC2…
MIRNA	hsa-miR-6873-3p	MIRNA:hsa-miR-6873-3p	1.27324e-08	7.89509	356	4047	165	13650	MGRN1,GFPT1,LRRTM2,LARP4B,PLEKHA6,GRID1,NFIX,SH3TC2,PITPNM3,TMEM196,LPP,PDE3A,ATP9A,PEAK1,PLXNA4,FMN1,STRN,MDM2,PLEKHA2,ZNF516,CHD9,KLF2,ACSM2A,HNRNPA3,SPIB,HIP1,SH3PXD2A,CYP4F11,PRLR,TSHZ2,COG6,NPLOC4,TBL2,GPR26,HSF5,SIGLEC15,PKHD1,KIF1C,TTF2,ATXN1,F2RL1,RAB8A,GALR1,SPATS2L,SNRK,PROM1,CACNG8,CCBE1,FAXC,WDR59,CMKLR1,PPP1R3E,EMP2,PALM2,EHD4,BBX,CAPRIN1,ELAVL3,ARHGEF9,RREB1,POU2F1,RIMS4,ZDHHC21,ZNF…
MIRNA	hsa-miR-646	MIRNA:hsa-miR-646	9.14029e-08	7.03904	234	4047	116	13650	WNK3,GFPT1,FOXK1,LCOR,DDX6,TFAP2A,BIRC5,EFNB2,UBN2,RAB3IP,RALGAPB,AKT3,PRR3,SREK1,LIN7C,SBNO1,SPRED1,ZBTB44,SESTD1,ORC4,TMEM245,SNTB2,TAOK1,CA8,AP2B1,AKIRIN1,SLC35E2B,SCAMP4,EMB,OCRL,DIABLO,CCBE1,GSG1,NUFIP2,MTMR3,CCNE2,USP48,SEC61A1,MPRIP,UBR3,SLC39A14,ZMAT3,CCND1,BTN3A3,SETD5,ZNF704,DLC1,PIK3R1,SKI,PNPLA6,PPM1A,CUL3,MYO5A,FGF2,PTPRD,KDELC2,TRAK1,UCK2,PCYOX1,CASK,PTPRF,YTHDC1,PI4K2B,TMEM184B,AFA…
MIRNA	hsa-miR-30e-5p	MIRNA:hsa-miR-30e-5p	1.76928e-07	6.7522	320	4047	148	13650	RRM2,SP4,NFAT5,LCOR,TSPYL1,ZNF264,MBNL3,MRO,CREM,RNF220,BTBD9,LYRM7,PPP2R1B,MTRNR2L10,STRN,ZEB2,TBPL1,USP37,GLCE,PLAGL2,NAP1L1,BTBD7,PGPEP1,LIN7C,MIER1,SH3PXD2A,KLHDC10,CHST15,TAOK1,SKIDA1,PCMTD2,AKIRIN1,BTBD1,EML4,AFF4,MIB1,CELF1,PGM3,GIGYF1,CREG1,PLEKHO2,SH3GL1,STRIP1,RNF135,FYCO1,RASGRP3,HIC2,PLXNA1,H6PD,LRRC8B,PGGT1B,SETD5,TBC1D8B,GNA13,NACC2,ENTPD1,CPEB4,GXYLT1,KCTD5,DDAH1,CBX3,SACS,GCLC,MIE…
MIRNA	hsa-miR-203a-3p	MIRNA:hsa-miR-203a-3p	2.76566e-07	6.5582	287	4047	135	13650	PPM1D,SMAD9,TOR1AIP2,FOXK1,SMAD4,HOMEZ,LCOR,FOXN3,SNAI2,MRO,EN2,BIRC5,ACVR2B,NPPC,CIT,ZEB2,SEC63,PLAGL2,PAX6,ZNF451,SRGAP1,PDE7A,PIM3,GDAP1,PEAR1,IGFBP5,RAPGEF1,ZMYM2,KLHL15,FBXW7,KIF1C,NR2C2,GPR156,COX20,ARID1A,TRPS1,SPATA18,EYA4,CLOCK,TNFRSF9,NETO2,NUFIP2,FYCO1,FOXK2,TBCEL,SRC,CELF2,JUN,CNNM3,MAP3K13,HTR2A,DYNLT1,ZNF148,GREM1,CPEB4,MCM9,GXYLT1,TMEM97,PRICKLE2,ZNF704,DUSP5,DLC1,FZD2,PRNP,UVRAG,K…
MIRNA	hsa-miR-5582-3p	MIRNA:hsa-miR-5582-3p	2.76729e-07	6.55795	227	4047	112	13650	RAB33B,MTPAP,TRIM13,SMAD4,CHRDL1,NT5DC3,CMTM4,SNAI2,CLCN3,IGSF9,FUNDC2,TMLHE,ACVR2B,GABRB3,PDE3A,MTMR9,POU4F1,ABI2,ZNF451,LIN7C,SNX1,IL6R,TVP23C,SCML4,CD59,HMGN2,SYNCRIP,PRLR,IGFBP5,TMEM245,ZSCAN12,LMLN,PTPRB,HNRNPA2B1,WNK1,CLOCK,ADAMTS5,ELK4,DNAAF3,KCNS2,HMGN4,YWHAZ,LIMD1,SETD5,RIMS4,MOB1B,YOD1,PAFAH1B1,MLLT10,LLGL2,DIRAS2,CDC14B,ENAH,PDCD4,YY1,DFFA,TMEM47,AFAP1,GPC5,ABHD13,RAPH1,GJD3,CERK,PTAR1…
MIRNA	hsa-miR-3177-5p	MIRNA:hsa-miR-3177-5p	4.52682e-07	6.34421	70	4047	46	13650	C19ORF12,SP4,TRIM13,EFHC1,SLC31A1,CPPED1,VPS36,ZDHHC15,BDH1,RPH3A,MAP3K2,KLF7,GABRB3,AFF3,AFF2,ABI2,ELK1,ACSM2B,IL6ST,SLC24A3,TAOK1,TUB,ARID1A,PALM2,TRIM44,ARHGEF9,ZNF704,SCAMP1,CUL3,DKK1,FBXO33,YY1,SCD,ARL15,SERBP1,SATB2,KAT7,ZNF217,NUP93,FKBP14,DCAF8,AGPAT5,FOXL1,MAPK6,TP53INP1,PRRG4
MIRNA	hsa-miR-103a-3p	MIRNA:hsa-miR-103a-3p	6.96469e-07	6.1571	418	4047	182	13650	JAKMIP2,PHC3,ZRANB1,LCOR,LARP4B,FEM1C,TFAP2A,NFIA,EN2,MAP4,EFNB2,RUNX1T1,PURA,UBN2,ACVR2B,PAG1,KATNAL1,NUCKS1,TBPL1,HAUS3,RPS24,BTLA,LAMP2,LUZP1,ARL3,SREK1,LIN7C,SPRED1,AXIN2,CALU,ORC4,SYS1,CD274,BCL2,UBE2Q1,SNTB2,GPD1,UBE2B,FBXW7,MTF1,HNRNPA2B1,GOPC,SYNJ1,SLC6A9,EML4,SLC30A7,NIN,MIB1,SLC39A10,SPATS2L,ITGA2,ZCCHC14,CPEB2,ELK4,GSG1,PDK4,RIMS3,ARL4C,NUFIP2,MTMR3,YIF1B,CAAP1,STK33,SRSF1,USP15,MYO5B,…
MIRNA	hsa-miR-223-5p	MIRNA:hsa-miR-223-5p	8.41899e-07	6.07474	267	4047	126	13650	MGRN1,SMAD9,BVES,ZNF562,ZNF850,TRIM13,JAKMIP2,PROX1,BNC2,ADAT2,DUSP7,GPR173,PLEKHM3,PLEKHA6,ZSWIM1,LATS2,ZHX3,SPRY4,ETV6,SENP1,RUNX1T1,CCSER2,ZDHHC15,PURA,LPP,UBN2,DBT,KCNQ3,SLC7A11,IGF1,ARRB1,KATNAL1,CDH6,LYRM7,AMER1,MXD1,VAMP4,IFFO2,FLVCR1,SLC2A12,PEAK1,NFIC,SLC35E3,PCDH11Y,AMD1,IRS1,ABI2,APOL6,AKT3,KLF6,CBX1,AR,KAT6A,IL6ST,MKLN1,ZNF655,HNRNPA0,CYP4F11,LRP2BP,CSRNP3,TAOK1,KLHL15,FBXW7,SV2B,ZNF8…
MIRNA	hsa-miR-4306	MIRNA:hsa-miR-4306	1.32606e-06	5.87744	237	4047	114	13650	GFPT1,DLGAP4,ABCC5,PABPC1L2A,PABPC1L2B,ARHGEF6,BNC2,MYH14,CHRDL1,MRE11A,SIGLEC10,CCDC88A,DUSP7,MORC4,BASP1,KBTBD3,ZNF561,PKNOX2,SLC31A1,CDK14,USB1,DLX6,PDZD4,BTBD9,CREB3L2,IFFO2,CHST11,PPP2R1B,ANKRD45,RAB5B,FAM53C,MDM2,AFF2,ZC3H12B,PLAGL2,LUZP1,SHISA9,CNTNAP2,ZBTB44,EIF4H,DLG5,HNRNPA0,IGFBP5,RANBP10,RAPGEF1,TAOK1,GPR107,KIF6,PLCD1,ARID1A,SLC30A7,ENPP5,CELF1,SLC26A9,RBM38,FOSL1,KDM2A,ELOVL1,ELAVL3…
MIRNA	hsa-miR-374a-5p	MIRNA:hsa-miR-374a-5p	1.48478e-06	5.82834	261	4047	123	13650	AFMID,LUZP2,NFAT5,DPY19L1,NRP2,ACVR2B,DBT,CREB3L2,FAT3,RAB5B,PLEKHA2,SIM1,EPS15,YEATS4,BTBD7,APOL6,ACSM2B,SHISA9,ACSM2A,C5ORF51,LIN7C,EPDR1,GSKIP,SESTD1,CYP4F11,TMEM245,PTBP1,LMLN,HOXA11,TNFSF9,CA8,KLHL15,NPLOC4,TPR,ZNF260,NR2C2,ATXN1,TRIM2,ZNF566,PITX2,MIB1,TRPS1,OCRL,ETNK1,SIK3,WWTR1,NUFIP2,CLIC4,PITPNC1,PHACTR2,ANKRD12,SLC9A4,CCND1,XKR9,RC3H1,RAB8B,SETD5,DICER1,ZNF148,CPEB4,YOD1,RGS1,DLC1,FZD5…
MIRNA	hsa-miR-30d-5p	MIRNA:hsa-miR-30d-5p	1.5667e-06	5.80501	339	4047	152	13650	RRM2,SP4,NFAT5,LCOR,TSPYL1,ZNF264,MRO,CREM,MAP1B,RNF220,PPP2R1B,MTRNR2L10,STRN,TBPL1,USP37,GLCE,PLAGL2,NR2F6,NAP1L1,BTBD7,PGPEP1,LIN7C,SH3PXD2A,KLHDC10,CHST15,ZNF609,TAOK1,HOXA11,SKIDA1,PCMTD2,AKIRIN1,BTBD1,EML4,AFF4,MIB1,CELF1,SLC27A1,PGM3,GIGYF1,CREG1,PLEKHO2,SH3GL1,STRIP1,RNF135,POLR3H,FYCO1,RASGRP3,HIC2,PLXNA1,H6PD,LRRC8B,RREB1,PGGT1B,SETD5,GNA13,NACC2,ENTPD1,CPEB4,GXYLT1,KCTD5,DDAH1,CBX3,SAC…
MIRNA	hsa-miR-4644	MIRNA:hsa-miR-4644	1.81031e-06	5.74225	238	4047	114	13650	GFPT1,DLGAP4,ABCC5,PABPC1L2A,PABPC1L2B,ARHGEF6,BNC2,MYH14,CHRDL1,MRE11A,SIGLEC10,CCDC88A,DUSP7,MORC4,BASP1,KBTBD3,ZNF561,PKNOX2,CDK14,DCLK2,USB1,DLX6,PDZD4,BTBD9,CREB3L2,IFFO2,CHST11,PPP2R1B,ANKRD45,RAB5B,FAM53C,MDM2,AFF2,ZC3H12B,PLAGL2,LUZP1,SHISA9,AR,CNTNAP2,ZBTB44,EIF4H,DLG5,HNRNPA0,IGFBP5,RANBP10,RAPGEF1,TAOK1,GPR107,KIF6,PLCD1,ARID1A,SLC30A7,ENPP5,CELF1,SLC26A9,RBM38,FOSL1,KDM2A,ELOVL1,ELAVL…
MIRNA	hsa-miR-548f-5p	MIRNA:hsa-miR-548f-5p	4.68707e-06	5.3291	228	4047	109	13650	SLC48A1,MCC,WNK3,SMAD4,BMP3,MBNL3,UBN2,WDR45B,ZNF678,PITPNA,PLAGL2,LAMP2,PAICS,DLG5,ELL2,KIAA0513,NFIB,AMMECR1L,SLC30A7,ADRB1,FOXP1,ITGA2,GIGYF1,UBXN7,LRRC55,SAMD8,EMP2,HBP1,CDK19,NIPA1,C19ORF44,QKI,PTPN14,RAB8B,DICER1,ARL5B,GRB10,MOB1B,PDRG1,NWD1,CBX3,MAVS,ELMOD2,SPOP,PRNP,TMEM68,PTBP2,ENAH,YY1,ZNF154,MED12L,SPG20,SP140L,UBE2D3,EXT2,FZD6,PPP1R15B,EVC,LDLR,ZNF701,SNX19,MKX,PEX26,DNAJC21,PPP2R5E,L…
MIRNA	hsa-miR-887-5p	MIRNA:hsa-miR-887-5p	4.89715e-06	5.31006	438	4047	186	13650	SLC25A45,CYP51A1,FUT2,THAP5,SLC25A34,S1PR2,CCL22,RBM43,PPM1D,RAB36,SMAD9,CGNL1,APOBEC3F,ACOX1,TOR1AIP2,TMEM120B,ZSCAN22,ADIPOQ,DSEL,SIGLEC10,SLC16A4,POLR2J3,MRO,TRAF3IP2,MBOAT2,NAV1,IGF1,FAT3,SNX27,RAB5B,STK4,ASXL2,CRCP,RFTN2,HAUS3,TFDP2,ABI2,ZNF451,TRPM6,PGPEP1,ADAMTS4,ATXN3,SNX1,SNRPD1,DHDDS,TVP23C,TIAL1,NRIP3,PIM3,PPP2R1A,IGFBP5,TMEM245,PNMA2,KLF8,UBE2B,CPM,KIAA1328,CLSTN1,ANKRD40,UGGT1,KIF1C,…
MIRNA	hsa-miR-7110-3p	MIRNA:hsa-miR-7110-3p	6.52211e-06	5.18561	312	4047	140	13650	SMUG1,LRRTM2,EFHC1,PLEKHA6,GRID1,SH3TC2,PITPNM3,NFAM1,SNX20,TMEM196,LPP,PDE3A,ATP9A,PEAK1,PLXNA4,STRN,MDM2,ZNF516,KLF2,ACSM2A,HIP1,SH3PXD2A,PRLR,COG6,NPLOC4,TBL2,SIGLEC15,PKHD1,TTF2,RAB8A,GALR1,SNRK,PROM1,CACNG8,CCBE1,WDR59,CMKLR1,PPP1R3E,EMP2,PALM2,TMCC2,ELAVL3,ARHGEF9,SYNJ2BP,RREB1,RIMS4,CDC42EP4,SMARCE1,SPOP,ANTXR2,CABP4,AP5M1,OPRM1,GYS1,SCN2B,QSOX2,ZNF551,CEP104,WNT4,TGFBR3,VAV3,USP32,LSAMP,G…
MIRNA	hsa-miR-503-5p	MIRNA:hsa-miR-503-5p	7.11875e-06	5.1476	232	4047	110	13650	RPL15,WNK3,FOXK1,JARID2,NT5DC3,CMTM4,CDK12,TFAP2A,EFNB2,UBN2,RAB3IP,RALGAPB,NUCKS1,AKT3,SREK1,SBNO1,SPRED1,ZBTB44,EIF4H,SESTD1,ORC4,TMEM245,BCL2,SNTB2,TAOK1,CA8,NPLOC4,AP2B1,FBXW7,SCAMP4,OCRL,GSG1,NUFIP2,MTMR3,CCNE2,USP48,SEC61A1,UBR3,ZMAT3,CCND1,BTN3A3,ZNF704,PAPOLG,ANK3,PIK3R1,HEXIM1,SKI,PNPLA6,PPM1A,CUL3,MYO5A,FGF2,PTPRD,TRAK1,CASK,YTHDC1,PI4K2B,CCNF,RAPH1,CERK,ASH1L,SBF1,CCNG2,KANK1,NNT,PRKAR…
MIRNA	hsa-miR-101-3p	MIRNA:hsa-miR-101-3p	8.5119e-06	5.06997	368	4047	160	13650	RRM2,PIK3CD,RAB33B,VHL,SGPL1,GRSF1,TOR1AIP2,LCOR,PABPC1L2A,EEA1,RAP2C,BIRC5,ZDHHC15,STYX,UBN2,ACVR2B,KLF12,RUNX1,SOX9,ZEB2,NR2F6,NAP1L1,ICK,AMD1,KLF6,AP1S3,LIN7C,STMN1,MMS22L,INO80D,TVP23C,GOLGA7,MKLN1,FRMD6,TGIF2,C1ORF52,TMED5,ANKRD17,UBE2B,INA,AMMECR1L,TGOLN2,FBXW7,WNK1,PDK1,ARID1A,ATXN1,SLC30A5,AFF4,TMTC3,BCL2L11,XIAP,ZFX,PPP4R1,BTRC,NUFIP2,PEX5L,CLIC4,BLOC1S6,ZNF792,LYSMD3,USP36,ELAVL3,JUN,RR…
MIRNA	hsa-miR-6758-5p	MIRNA:hsa-miR-6758-5p	8.83082e-06	5.054	238	4047	112	13650	GRSF1,ARHGEF6,BNC2,CHRDL1,SAMD12,CMTM4,SIGLEC10,EFHC1,DUSP7,CLIC6,ZNF264,EYA3,IGSF9,BASP1,BGN,MAP2K7,ZNF561,TLN2,HS6ST3,KSR2,GRID1,CDK14,NFIX,EPB41L1,USB1,DLX6,NAV1,CREB3L2,STON2,GAP43,RAB5B,RBMS1,AFF2,ZC3H12B,PLAGL2,IFNLR1,HMOX1,ABI2,AKT3,LUZP1,KLHL8,PRSS16,DUSP19,FIGN,HNRNPA0,TGIF2,TAOK1,PLXNA2,PTPRB,VSTM4,CCDC50,ZNF324B,GIGYF1,CDC42BPA,SLC26A9,SURF6,PIAS2,FSTL4,P4HB,YWHAZ,UMPS,RNF213,FAM210A,A…
MIRNA	hsa-miR-4672	MIRNA:hsa-miR-4672	9.60136e-06	5.01767	114	4047	63	13650	TRAF3IP1,RRM2,DCP2,SPRY4,PTBP3,LYRM7,ATP9A,STON2,ZNF678,PLEKHA2,NAP1L1,SH3PXD2A,AGAP1,KLHDC10,SLC24A2,HNRNPA0,GGA2,ANKRD40,CCDC149,NR2C2,F2RL1,CACNG8,PITPNC1,SRSF1,KIF5C,SYNRG,CCND1,ZDHHC21,CDKN1B,ANTXR2,UBTF,YY1,PAK6,NR3C1,ARF6,ASAP2,BEND4,PRSS23,SP1,ATXN1L,NNT,PPP2R5E,LANCL3,TXNRD1,WDR26,AKAP11,C12ORF49,TM9SF3,WAC,PPTC7,LMNB2,TFCP2,DIDO1,RAB11FIP3,SPTLC2,ZDHHC17,MUC15,SESN3,PPP1CB,PTPRJ,RBM41,D…
MIRNA	hsa-miR-107	MIRNA:hsa-miR-107	1.24693e-05	4.90416	282	4047	128	13650	LCOR,NFIA,LATS2,EN2,PRKCE,HMGA2,RUNX1T1,PURA,ACVR2B,PAG1,NUCKS1,TBPL1,RPS24,BTLA,SREK1,LIN7C,RPAIN,AXIN2,CALU,ORC4,UBE2Q1,SNTB2,UBE2B,NOTCH2,PCSK5,FBXW7,HNRNPA2B1,EML4,SLC30A7,ITGA2,ZCCHC14,CLOCK,ELK4,GSG1,RIMS3,MTMR3,SRSF1,SYNRG,HIC2,UBR3,OGT,DICER1,BACE1,NACC2,YAF2,ENTPD1,PPP1R16B,SMARCE1,PPP6C,ZADH2,ADD2,OTUD7B,PIK3R1,OPRM1,FGF2,TM9SF1,TGFBR3,CSNK1G3,YTHDC1,VCAN,YIPF6,ASH1L,EI24,PAWR,C16ORF72,…
MIRNA	hsa-miR-548aj-5p	MIRNA:hsa-miR-548aj-5p	1.39963e-05	4.85399	229	4047	108	13650	SLC48A1,MCC,WNK3,SMAD4,BMP3,MBNL3,UBN2,WDR45B,ZNF678,PITPNA,LAMP2,PAICS,DLG5,ELL2,KIAA0513,NFIB,AMMECR1L,SLC30A7,ADRB1,FOXP1,ITGA2,GIGYF1,UBXN7,LRRC55,SAMD8,EMP2,HBP1,CDK19,NIPA1,C19ORF44,QKI,PTPN14,RAB8B,DICER1,ARL5B,GRB10,MOB1B,PDRG1,NWD1,CBX3,MAVS,ELMOD2,SPOP,PRNP,TMEM68,PTBP2,ENAH,YY1,ZNF154,MED12L,SPG20,SP140L,UBE2D3,EXT2,FZD6,PPP1R15B,EVC,LDLR,ZNF701,SNX19,MKX,PEX26,DNAJC21,PPP2R5E,LAPTM4B,…
MIRNA	hsa-miR-548x-5p	MIRNA:hsa-miR-548x-5p	1.39963e-05	4.85399	229	4047	108	13650	SLC48A1,MCC,WNK3,SMAD4,BMP3,MBNL3,UBN2,WDR45B,ZNF678,PITPNA,LAMP2,PAICS,DLG5,ELL2,KIAA0513,NFIB,AMMECR1L,SLC30A7,ADRB1,FOXP1,ITGA2,GIGYF1,UBXN7,LRRC55,SAMD8,EMP2,HBP1,CDK19,NIPA1,C19ORF44,QKI,PTPN14,RAB8B,DICER1,ARL5B,GRB10,MOB1B,PDRG1,NWD1,CBX3,MAVS,ELMOD2,SPOP,PRNP,TMEM68,PTBP2,ENAH,YY1,ZNF154,MED12L,SPG20,SP140L,UBE2D3,EXT2,FZD6,PPP1R15B,EVC,LDLR,ZNF701,SNX19,MKX,PEX26,DNAJC21,PPP2R5E,LAPTM4B,…
MIRNA	hsa-miR-548g-5p	MIRNA:hsa-miR-548g-5p	1.39963e-05	4.85399	229	4047	108	13650	SLC48A1,MCC,WNK3,SMAD4,BMP3,MBNL3,UBN2,WDR45B,ZNF678,PITPNA,LAMP2,PAICS,DLG5,ELL2,KIAA0513,NFIB,AMMECR1L,SLC30A7,ADRB1,FOXP1,ITGA2,GIGYF1,UBXN7,LRRC55,SAMD8,EMP2,HBP1,CDK19,NIPA1,C19ORF44,QKI,PTPN14,RAB8B,DICER1,ARL5B,GRB10,MOB1B,PDRG1,NWD1,CBX3,MAVS,ELMOD2,SPOP,PRNP,TMEM68,PTBP2,ENAH,YY1,ZNF154,MED12L,SPG20,SP140L,UBE2D3,EXT2,FZD6,PPP1R15B,EVC,LDLR,ZNF701,SNX19,MKX,PEX26,DNAJC21,PPP2R5E,LAPTM4B,…
MIRNA	hsa-miR-1468-3p	MIRNA:hsa-miR-1468-3p	1.55474e-05	4.80834	232	4047	109	13650	SLC48A1,MCC,WNK3,NFAT5,SMAD4,BMP3,TLR4,MBNL3,UBN2,WDR45B,ZNF678,PITPNA,PAICS,DLG5,ELL2,KIAA0513,HOXA11,NFIB,AMMECR1L,SLC30A7,FOXP1,ITGA2,GIGYF1,UBXN7,CDC42BPA,SAMD8,EMP2,HBP1,USP48,NIPA1,C19ORF44,QKI,PTPN14,ZMAT3,RAB8B,AGTR2,DICER1,GRB10,MOB1B,PDRG1,NWD1,CBX3,MAVS,ZNF704,ELMOD2,SPOP,FGF2,PTBP2,ENAH,YY1,ZNF154,MED12L,SPG20,SP140L,UBE2D3,FZD6,PPP1R15B,STRBP,LDLR,ZNF701,SNX19,PEX26,DNAJC21,PPP2R5E,I…
MIRNA	hsa-miR-5692a	MIRNA:hsa-miR-5692a	1.69989e-05	4.76958	267	4047	122	13650	MTPAP,OCLN,MCC,FOXK1,PPARA,IRGQ,ZNF264,SRRM4,SH3TC2,TMLHE,BTBD9,PDE3A,FAM53C,ZKSCAN8,NAP1L1,ZNF451,UBE2W,HNRNPA3,MMS22L,SH3PXD2A,ZBTB44,LRP2BP,RAPGEF1,CSRNP3,DEPDC1,DYRK1A,ZNF621,KLHL15,SLC5A7,TFCP2L1,ARID1A,ATXN1,BCL2L11,XIAP,GEM,TMOD2,PDE5A,TBCEL,HS6ST1,BBX,PLCG1,YWHAZ,TMEM167A,NHS,CNNM3,DCDC2,RREB1,ZMAT3,SMARCAD1,ZNF611,ZNF148,PRICKLE2,FEM1A,HNRNPU,ANTXR2,CCDC6,WARS,LRP12,PFDN2,LIPC,TMEM68,SKP…
MIRNA	hsa-miR-4796-3p	MIRNA:hsa-miR-4796-3p	1.69989e-05	4.76958	267	4047	122	13650	SERF1B,RRM2,TRAPPC2,MTPAP,SGPL1,LUZP2,SP4,WNK3,LRPAP1,NFAT5,JARID2,RUFY2,U2SURP,SAMD12,RAP2C,FEM1C,ZNF264,HMGA2,PRKCB,RAB5B,PLRG1,TMEM242,PLAGL2,AMD1,KLF6,CBX1,TRIM67,SPRED1,EIF4H,NRIP3,IGFBP5,RUNX3,RHOC,KIAA0513,ANKRD52,ATXN7L3B,KLHL15,XIRP2,DHCR24,RGMB,B2M,ATXN1,NIN,ENPP5,BCL2L11,GIGYF1,XIAP,MKI67,FAXC,SAMD8,NETO2,SLC5A3,NSUN4,FOXK2,CLIC4,HBP1,USP48,NIPA1,YWHAZ,CCND1,F3,NACC2,NPNT,FAM210A,LRP12…
MIRNA	hsa-miR-6856-5p	MIRNA:hsa-miR-6856-5p	2.0782e-05	4.68231	233	4047	109	13650	ARHGEF6,BNC2,CHRDL1,SAMD12,CMTM4,SIGLEC10,EFHC1,DUSP7,CLIC6,ZNF264,EYA3,IGSF9,BASP1,BGN,MAP2K7,ZNF561,TLN2,HS6ST3,KSR2,GRID1,CDK14,NFIX,EPB41L1,USB1,DLX6,NAV1,CREB3L2,STON2,GAP43,RAB5B,RBMS1,AFF2,ZC3H12B,PLAGL2,IFNLR1,HMOX1,ABI2,AKT3,LUZP1,KLHL8,PRSS16,DUSP19,FIGN,HNRNPA0,TGIF2,TAOK1,PLXNA2,PTPRB,VSTM4,CCDC50,ZNF324B,GIGYF1,CDC42BPA,SLC26A9,SURF6,PIAS2,FSTL4,P4HB,YWHAZ,UMPS,RNF213,FAM210A,ADD2,U2…
MIRNA	hsa-miR-342-3p	MIRNA:hsa-miR-342-3p	2.25632e-05	4.6466	287	4047	129	13650	RPL15,RRM2,PPM1D,PTGIS,PHKG2,ACOX1,TMEM120B,LRPAP1,MBNL3,GRID1,TMLHE,PRKCE,MAPKBP1,RALGAPB,PLXNA4,STRN,PLEKHA2,ZC3H12B,RFTN2,CHD9,AK4,VAPB,CBX1,PGPEP1,SNX1,INO80D,TCF3,SH3PXD2A,TMEM98,FIGN,CYP4F11,IGFBP5,EGR3,KLF8,KLHL15,SIGLEC15,PKP1,SLITRK4,KIF3A,UBXN7,FOSL2,PLD6,RPS9,C2ORF72,NETO2,IDH3B,FAM3C,KCTD16,LHFPL4,JUN,CXADR,PTPN14,IKZF3,CPEB4,NFASC,GEMIN4,ANTXR2,CCDC6,YWHAQ,ZNF766,PLA2G4A,STX3,UBTF,SY…
MIRNA	hsa-miR-6817-3p	MIRNA:hsa-miR-6817-3p	2.25632e-05	4.6466	287	4047	129	13650	MGRN1,LRRTM2,PLEKHA6,GRID1,PITPNM3,PURA,TMEM196,LPP,PDE3A,ATP9A,PEAK1,PLXNA4,STRN,MDM2,ZNF516,KLF2,ACSM2A,HIP1,SH3PXD2A,PRLR,COG6,NPLOC4,TBL2,GPR26,SIGLEC15,PKHD1,KIF1C,TTF2,RAB8A,GALR1,SNRK,PROM1,CACNG8,CCBE1,WDR59,CMKLR1,PEX5L,PPP1R3E,EMP2,PALM2,SYNRG,ELAVL3,IDE,ARHGEF9,RREB1,SPOP,ANTXR2,CABP4,AP5M1,OPRM1,GYS1,SCN2B,QSOX2,ZNF551,WNT4,TGFBR3,USP32,LSAMP,SLC35F2,ATG10,QRSL1,PGM2L1,CLU,SHOX,TNS1,Z…
MIRNA	hsa-miR-377-3p	MIRNA:hsa-miR-377-3p	2.29091e-05	4.63999	252	4047	116	13650	XPNPEP3,IBA57,PROX1,IGSF9,PLEKHA6,MBNL3,GRID1,PTBP3,NFAM1,ADCYAP1R1,PDE3A,ATP9A,RUNX1,SNX29,LAMP2,KLF2,ADAMTS4,ATXN3,SH3PXD2A,PDK3,AAK1,CYP4F11,ZFP14,SETX,EGR3,JAZF1,MAP3K9,YWHAG,LYRM4,UBE2B,KLHL15,SIGLEC15,PKP1,ARID1A,SLC30A5,EML4,PER3,PELI2,PITX2,SLITRK4,GIGYF1,ZCCHC14,C2ORF72,KCTD16,TMEM132B,TPPP,SRSF1,ATF3,ARMCX3,CPEB4,TRAPPC6B,DDAH1,ANTXR2,PPM1A,FOXF2,NR3C1,CLSTN3,ASH1L,C16ORF72,PTK6,CADM3,S…
MIRNA	hsa-miR-519c-3p	MIRNA:hsa-miR-519c-3p	2.38387e-05	4.62272	320	4047	141	13650	MCC,WNK3,LRPAP1,NFAT5,SMAD4,PPARA,U2SURP,RAP2C,CLCN3,MBNL3,MAP1B,MAPKBP1,TMEM196,UBN2,MAP3K2,ADRBK2,KATNAL1,DPYSL2,RAB5B,PITPNA,TMEM242,GLCE,IFNLR1,KLHL8,INO80D,ELAVL1,KLHDC10,DLG5,ICMT,RUNX3,TMEM2,TAOK1,NFIB,NR2C2,NIN,ENPP5,CELF1,ETNK1,SLC25A44,SAMD8,NETO2,SLC5A3,NUFIP2,CLIC4,HBP1,BBX,NIPA1,NTN1,FNBP1L,QKI,C3ORF38,POU2F1,DICER1,F3,GRB10,NACC2,PDRG1,MAVS,ACSL4,FAM210A,PRNP,MED8,CUL3,STX3,PSD3,UBT…
MIRNA	hsa-miR-4287	MIRNA:hsa-miR-4287	2.52642e-05	4.5975	239	4047	111	13650	PTGIS,GRSF1,CBL,ZSCAN22,LCOR,BNC2,SAMD12,SNAI2,TFAP2A,SRRM4,GRID1,PITPNM3,KCNQ3,ATXN7L3,RAB5B,SEC63,SRGAP1,MCU,SPIB,SH3PXD2A,ZBTB44,MAPK14,AKAP13,PRLR,RAPGEF1,MYOCD,SEMA4G,VTI1A,GPR107,PAIP2B,ADRB1,SLC39A10,GTF2H5,SURF6,PLD6,FAXC,FOXK2,KCTD7,PALM2,CCDC43,MTMR10,SLC1A1,TMEM178B,CAPRIN1,QKI,OGT,PTPN14,POU2F1,CYBB,MEF2D,CDKN1B,ANTXR2,MIER3,ZNF398,FAM221B,MED8,MRPS27,MYO5A,LIPC,VAV3,RFFL,LSAMP,GJD3,F…
MIRNA	hsa-miR-6780a-3p	MIRNA:hsa-miR-6780a-3p	3.01423e-05	4.52082	169	4047	84	13650	SPN,EFHC1,PITPNM3,RUNX1T1,ACVR2B,AMOTL1,PRKCB,AFF3,DPYSL2,STON2,ZNF470,ZNF516,NR2F6,LUZP1,ARL3,FRMD6,SLC25A25,PHF21B,MYOCD,ATXN7L3B,TNRC6C,KLHL15,WNK1,PAIP2B,PKP1,REPS2,ENPP5,CELF1,DSTYK,CCBE1,RPS9,CMKLR1,UBXN2B,BSDC1,EHD4,EPPIN-WFDC6,TMCC2,CARHSP1,SYNJ2BP,MEF2D,TGFBR3,ZNF154,RBMS3,ASIC4,TMEM184B,SMYD1,PRSS23,PKM,SYTL4,RBFOX2,PLCXD3,FOXQ1,ACSBG1,NDUFA10,PTGFRN,DENND5B,CEP57,ADAM19,A1CF,GOLGA3,IP6…
MIRNA	hsa-miR-6747-3p	MIRNA:hsa-miR-6747-3p	3.35959e-05	4.47371	456	4047	189	13650	SLC25A45,RBM43,E2F2,CHST6,IL17RD,MRE11A,KDSR,PLEKHM3,SLC31A1,CREM,PITPNM3,GMPR,NFAM1,MBOAT2,ZDHHC15,UBN2,SLC7A11,ADRBK2,SLC35A3,SSH2,CRCP,WNT2B,PPP1R3B,DPP9,AP1S3,ZNF786,SPIB,HIP1,IL6R,CACNA1A,C6ORF47,ZFP14,TGIF2,IL17REL,TAOK1,PBX1,RRP7A,DEPDC1,UBE2B,MIPOL1,TGOLN2,AKIRIN1,IGF2BP1,SLC26A2,KIF1C,SLC38A9,OGFOD1,SSR1,PAIP2B,ZNF860,SLC30A5,F2RL1,ZNF566,GJC1,DSTYK,PDLIM5,KIF3A,CYCS,ITGA2,XIAP,ZNF865,SL…
MIRNA	hsa-miR-519a-3p	MIRNA:hsa-miR-519a-3p	3.61135e-05	4.44233	319	4047	140	13650	TRAF3IP1,MCC,WNK3,LRPAP1,NFAT5,SMAD4,U2SURP,RAP2C,CLCN3,MBNL3,MAP1B,MAPKBP1,TMEM196,UBN2,MAP3K2,ADRBK2,KATNAL1,DPYSL2,RAB5B,PITPNA,TMEM242,GLCE,IFNLR1,KLHL8,INO80D,ELAVL1,KLHDC10,DLG5,ICMT,RUNX3,TMEM2,TAOK1,NFIB,NR2C2,NIN,ENPP5,CELF1,ETNK1,SLC25A44,SAMD8,NETO2,SLC5A3,NUFIP2,CLIC4,HBP1,BBX,NIPA1,NTN1,FNBP1L,QKI,C3ORF38,POU2F1,DICER1,F3,GRB10,NACC2,PDRG1,MAVS,ACSL4,FAM210A,PRNP,MED8,CUL3,STX3,PSD3,…
MIRNA	hsa-miR-4685-3p	MIRNA:hsa-miR-4685-3p	4.02898e-05	4.39481	238	4047	110	13650	PTGIS,GRSF1,CBL,ZSCAN22,LCOR,BNC2,SAMD12,SNAI2,TFAP2A,SRRM4,GRID1,PITPNM3,KCNQ3,ATXN7L3,RAB5B,SEC63,SRGAP1,MCU,SPIB,SH3PXD2A,ZBTB44,MAPK14,AKAP13,PRLR,RAPGEF1,MYOCD,SEMA4G,VTI1A,GPR107,PAIP2B,ADRB1,SLC39A10,GTF2H5,SURF6,PLD6,FAXC,FOXK2,KCTD7,PALM2,CCDC43,MTMR10,SLC1A1,TMEM178B,CAPRIN1,QKI,PTPN14,POU2F1,CYBB,MEF2D,CDKN1B,ANTXR2,MIER3,ZNF398,FAM221B,MED8,MRPS27,MYO5A,LIPC,VAV3,RFFL,LSAMP,GJD3,FBXO3…
MIRNA	hsa-miR-519b-3p	MIRNA:hsa-miR-519b-3p	4.06809e-05	4.39061	314	4047	138	13650	TRAF3IP1,MCC,WNK3,LRPAP1,NFAT5,SMAD4,U2SURP,RAP2C,CLCN3,MBNL3,MAP1B,MAPKBP1,TMEM196,UBN2,MAP3K2,ADRBK2,KATNAL1,DPYSL2,RAB5B,PITPNA,TMEM242,GLCE,IFNLR1,KLHL8,INO80D,ELAVL1,KLHDC10,DLG5,ICMT,RUNX3,TMEM2,TAOK1,NFIB,NR2C2,NIN,ENPP5,CELF1,ETNK1,SLC25A44,SAMD8,NETO2,SLC5A3,NUFIP2,CLIC4,HBP1,BBX,NIPA1,NTN1,FNBP1L,QKI,C3ORF38,POU2F1,DICER1,F3,GRB10,NACC2,PDRG1,MAVS,ACSL4,FAM210A,PRNP,MED8,CUL3,STX3,PSD3,…
MIRNA	hsa-miR-1236-3p	MIRNA:hsa-miR-1236-3p	4.34073e-05	4.36244	217	4047	102	13650	SH2B3,IBA57,TBC1D16,KSR2,DPY19L1,SPRY4,PITPNM3,STON2,FMN1,ANKRD45,TENM4,IFNLR1,ABI2,KLF2,PSMD11,EPX,SLC25A25,PHF21B,ZSCAN12,MYOCD,ZNF275,KLF8,GPR26,C2CD2L,PKHD1,KIF1C,DIP2C,ATXN1,MIB1,CELF1,GP2,TMOD2,PLEKHO2,CMKLR1,NPTX1,CLIC4,PPP1R3E,TMEM175,TMEM178B,IDE,PTPN14,MEF2D,CENPN,PKIA,CDC42EP4,ATP2B3,VAMP1,SPOP,MTSS1,CABP4,IKZF2,JAGN1,TYW3,SETD7,GJD3,BARX2,GAPVD1,THBS2,DPY19L4,MGAT5,PRDM10,FANCA,ANP32A…
MIRNA	hsa-miR-548c-3p	MIRNA:hsa-miR-548c-3p	6.45707e-05	4.18996	468	4047	192	13650	STAT2,WDR76,S1PR2,CARD8,LUZP2,SP4,PTGIS,ZNF562,GRSF1,SMAD4,NT5DC3,ELAVL4,SNAI2,DPY19L1,DCAF16,TRIM16L,EN2,CCSER2,PURA,STYX,CACNG2,TNPO3,FAT3,FGF5,NUCKS1,RAB5B,HAUS3,CHD9,RPS24,IFNLR1,ICK,BRWD1,LAMP2,BMPR2,KLF2,TRPM6,AR,UBE2W,KCNN3,SH3BP2,SLC5A5,SNRPD1,TVP23C,BMPR1B,HMGN2,TIAL1,GOLGA7,CACNA1A,ZNF587B,MKLN1,SET,SESTD1,MTX3,CERS6,PHF21A,SEMA5A,NFIB,GGA2,TBL2,TPR,HNRNPA2B1,ANKRD40,SCAMP4,ABLIM1,EML4,…
MIRNA	hsa-miR-548aj-3p	MIRNA:hsa-miR-548aj-3p	8.04377e-05	4.09454	273	4047	122	13650	MTPAP,TOR1AIP2,ZRANB1,SNAI2,FEM1C,IGSF9,MPZL1,KCNK10,MRO,FUNDC2,GMPR,PTBP3,TMLHE,PURA,KIF1B,AMER1,GABRB3,ATP9A,PLXNA4,IL6R,TVP23C,MEF2C,CD59,HMGN2,SYNCRIP,RABIF,KLHDC10,GSKIP,ZSCAN12,PTPRB,IGF2BP1,ARID1A,ZNF566,C4ORF3,SPATS2L,ADAMTS5,CCBE1,FAXC,MTMR3,DNAAF3,EMP2,SEMA4F,DAZAP1,SLC35D1,CNNM3,LIMD1,RIMS4,PKIA,CDKN1B,MOB1B,ZNF81,HNRNPU,ZNF829,LLGL2,CDC14B,SKI,ENAH,TGFBR3,PDCD4,G2E3,GBP6,GPC5,FAM126B,…
MIRNA	hsa-miR-548ae-3p	MIRNA:hsa-miR-548ae-3p	8.04377e-05	4.09454	273	4047	122	13650	MTPAP,TOR1AIP2,ZRANB1,SNAI2,FEM1C,IGSF9,MPZL1,KCNK10,MRO,FUNDC2,GMPR,PTBP3,TMLHE,PURA,KIF1B,AMER1,GABRB3,ATP9A,PLXNA4,IL6R,TVP23C,MEF2C,CD59,HMGN2,SYNCRIP,RABIF,KLHDC10,GSKIP,ZSCAN12,PTPRB,IGF2BP1,ARID1A,ZNF566,C4ORF3,SPATS2L,ADAMTS5,CCBE1,FAXC,MTMR3,DNAAF3,EMP2,SEMA4F,DAZAP1,SLC35D1,CNNM3,LIMD1,RIMS4,PKIA,CDKN1B,MOB1B,ZNF81,HNRNPU,ZNF829,LLGL2,CDC14B,SKI,ENAH,TGFBR3,PDCD4,G2E3,GBP6,GPC5,FAM126B,…
MIRNA	hsa-miR-548x-3p	MIRNA:hsa-miR-548x-3p	8.04377e-05	4.09454	273	4047	122	13650	MTPAP,TOR1AIP2,ZRANB1,SNAI2,FEM1C,IGSF9,MPZL1,KCNK10,MRO,FUNDC2,GMPR,PTBP3,TMLHE,PURA,KIF1B,AMER1,GABRB3,ATP9A,PLXNA4,IL6R,TVP23C,MEF2C,CD59,HMGN2,SYNCRIP,RABIF,KLHDC10,GSKIP,ZSCAN12,PTPRB,IGF2BP1,ARID1A,ZNF566,C4ORF3,SPATS2L,ADAMTS5,CCBE1,FAXC,MTMR3,DNAAF3,EMP2,SEMA4F,DAZAP1,SLC35D1,CNNM3,LIMD1,RIMS4,PKIA,CDKN1B,MOB1B,ZNF81,HNRNPU,ZNF829,LLGL2,CDC14B,SKI,ENAH,TGFBR3,PDCD4,G2E3,GBP6,GPC5,FAM126B,…
MIRNA	hsa-miR-548aq-3p	MIRNA:hsa-miR-548aq-3p	8.04377e-05	4.09454	273	4047	122	13650	MTPAP,TOR1AIP2,ZRANB1,SNAI2,FEM1C,IGSF9,MPZL1,KCNK10,MRO,FUNDC2,GMPR,PTBP3,TMLHE,PURA,KIF1B,AMER1,GABRB3,ATP9A,PLXNA4,IL6R,TVP23C,MEF2C,CD59,HMGN2,SYNCRIP,RABIF,KLHDC10,GSKIP,ZSCAN12,PTPRB,IGF2BP1,ARID1A,ZNF566,C4ORF3,SPATS2L,ADAMTS5,CCBE1,FAXC,MTMR3,DNAAF3,EMP2,SEMA4F,DAZAP1,SLC35D1,CNNM3,LIMD1,RIMS4,PKIA,CDKN1B,MOB1B,ZNF81,HNRNPU,ZNF829,LLGL2,CDC14B,SKI,ENAH,TGFBR3,PDCD4,G2E3,GBP6,GPC5,FAM126B,…
MIRNA	hsa-miR-6884-5p	MIRNA:hsa-miR-6884-5p	8.75548e-05	4.05772	484	4047	197	13650	SLC25A45,STAT2,TRAPPC2,CCL22,RAB36,MTPAP,SMAD9,STK17B,CGNL1,APOBEC3F,BVES,PACS2,RNF125,GRSF1,SLC24A4,ZSCAN22,NFAT5,HOMEZ,MRE11A,NT5DC3,IRGQ,FDXACB1,SLC16A4,ZSWIM1,BIRC5,STYX,TNPO3,LPP,NAV1,IGF1,PDP2,NFIC,SLC35E3,SNX27,CRCP,GLCE,HAUS3,BTLA,TFDP2,NR2F6,APOL6,AK4,AP1S3,PGPEP1,MMS22L,SNRPD1,TVP23C,TIAL1,NRIP3,DLG5,SPAST,SLC35F1,CASP8,KIAA0513,CPM,KIAA1328,GPR107,KIF6,ANKRD40,UGGT1,WNK1,TFCP2L1,IPCEF1…
MIRNA	hsa-miR-4524a-5p	MIRNA:hsa-miR-4524a-5p	9.43631e-05	4.0252	175	4047	85	13650	WNK3,FOXK1,TFAP2A,EFNB2,UBN2,RAB3IP,RALGAPB,AKT3,SREK1,SBNO1,SPRED1,SLC16A9,ZBTB44,SESTD1,ORC4,TMEM245,SNTB2,TAOK1,CA8,AP2B1,SCAMP4,OCRL,GSG1,NUFIP2,MTMR3,CCNE2,USP48,SEC61A1,UBR3,C3ORF38,ZMAT3,CCND1,BTN3A3,ZNF704,PIK3R1,SKI,PNPLA6,PPM1A,CUL3,MYO5A,FGF2,PTPRD,TRAK1,CASK,YTHDC1,ZNF507,PI4K2B,RAPH1,ASH1L,KANK1,NNT,PRKAR2A,CCNT1,PHKA1,SLCO3A1,ZNF449,RIF1,MAP3K7,TRIM35,ODF2L,DDX3X,LANCL1,CTDSPL,SLC30…
MIRNA	hsa-miR-4524b-5p	MIRNA:hsa-miR-4524b-5p	9.43631e-05	4.0252	175	4047	85	13650	WNK3,FOXK1,TFAP2A,EFNB2,UBN2,RAB3IP,RALGAPB,AKT3,SREK1,SBNO1,SPRED1,SLC16A9,ZBTB44,SESTD1,ORC4,TMEM245,SNTB2,TAOK1,CA8,AP2B1,SCAMP4,OCRL,GSG1,NUFIP2,MTMR3,CCNE2,USP48,SEC61A1,UBR3,C3ORF38,ZMAT3,CCND1,BTN3A3,ZNF704,PIK3R1,SKI,PNPLA6,PPM1A,CUL3,MYO5A,FGF2,PTPRD,TRAK1,CASK,YTHDC1,ZNF507,PI4K2B,RAPH1,ASH1L,KANK1,NNT,PRKAR2A,CCNT1,PHKA1,SLCO3A1,ZNF449,RIF1,MAP3K7,TRIM35,ODF2L,DDX3X,LANCL1,CTDSPL,SLC30…
MIRNA	hsa-miR-27a-3p	MIRNA:hsa-miR-27a-3p	9.78996e-05	4.00922	399	4047	167	13650	SGPL1,SP4,METTL8,SMAD4,TSPYL1,ZNF618,RGS6,GTF2IRD2,CPPED1,EN2,MAP1B,RARA,SLC7A11,IGF1,CDH6,RUNX1,HIPK2,RPS24,PLAGL2,ICK,LAMP2,BMPR2,C5ORF51,MMS22L,INO80D,SPIB,MAPK14,TIAL1,DCUN1D4,APPBP2,PRKAA2,MKLN1,CAB39L,SLC25A25,TMED5,PAX3,ELL2,TAOK1,WNT9B,EFHD2,TGOLN2,FBXW7,AKIRIN1,C2CD2L,ANKRD40,ABCA1,WNK1,SLC26A2,ELMO1,PDK1,DPYD,AFF4,TMTC3,LITAF,CELF1,SOS1,ITCH,ZFX,ADAMTS5,RPP25L,SIGLEC1,SLC25A44,ARL4C,NUF…
MIRNA	hsa-miR-548az-5p	MIRNA:hsa-miR-548az-5p	0.000124938	3.90331	253	4047	114	13650	ZNF850,OCLN,MCC,SMAD4,LCOR,ADAT2,TMEM196,MAP3K2,SLC7A11,BTBD9,KATNAL1,DPYSL2,STON2,PITPNA,NR2F6,STMN1,ATXN3,SPRED1,CEP170,IGFBP5,KBTBD8,PTBP1,ELL2,GID4,TM6SF1,ITGA2,CLOCK,CDCA8,ASB1,NETO2,ARL4C,NUFIP2,PEX5L,BBX,FNBP1L,YWHAZ,QKI,C3ORF38,SYNJ2BP,ARPC5,NHS,POU2F1,GRB10,PDRG1,DLC1,ACSL4,CCDC6,CEP104,NAA50,PTBP2,YY1,YTHDC1,RBM12B,BTG1,RLIM,PGM2L1,ST8SIA5,ZBTB7A,PPP1R15B,EVC,TRIM37,ARHGAP1,THAP6,LAPTM4…
MIRNA	hsa-miR-548t-5p	MIRNA:hsa-miR-548t-5p	0.000124938	3.90331	253	4047	114	13650	ZNF850,OCLN,MCC,SMAD4,LCOR,ADAT2,TMEM196,MAP3K2,SLC7A11,BTBD9,KATNAL1,DPYSL2,STON2,PITPNA,NR2F6,STMN1,ATXN3,SPRED1,CEP170,IGFBP5,KBTBD8,PTBP1,ELL2,GID4,TM6SF1,ITGA2,CLOCK,CDCA8,ASB1,NETO2,ARL4C,NUFIP2,PEX5L,BBX,FNBP1L,YWHAZ,QKI,C3ORF38,SYNJ2BP,ARPC5,NHS,POU2F1,GRB10,PDRG1,DLC1,ACSL4,CCDC6,CEP104,NAA50,PTBP2,YY1,YTHDC1,RBM12B,BTG1,RLIM,PGM2L1,ST8SIA5,ZBTB7A,PPP1R15B,EVC,TRIM37,ARHGAP1,THAP6,LAPTM4…
MIRNA	hsa-miR-297	MIRNA:hsa-miR-297	0.000147077	3.83245	179	4047	86	13650	BVES,TRIM13,PROX1,LCOR,BNC2,DUSP7,ETV6,SENP1,ZDHHC15,PURA,LPP,ACVR2B,KCNQ3,IGF1,KATNAL1,CDH6,AMER1,SDK2,FLVCR1,NFIC,FGF5,NUCKS1,SLC35E3,PCDH11Y,ABI2,AKT3,CBX1,AR,MKLN1,HNRNPA0,IGFBP5,LRP2BP,CSRNP3,TAOK1,KLHL15,SV2B,ZNF860,TMTC3,ZFX,UBXN2B,TMEM132B,UBR3,RPL28,ARHGEF9,OPCML,MYO5A,ZNF551,MAPRE2,GPC5,NEUROD2,PMAIP1,RIC8B,ZNF208,ANKRD13A,AZIN1,MBNL2,ZNF449,PEX26,RGS5,ZBTB34,BRWD3,AMMECR1,ATP7A,CSMD1,C…
MIRNA	hsa-miR-6768-5p	MIRNA:hsa-miR-6768-5p	0.000155271	3.80891	133	4047	68	13650	TRAF3IP1,RRM2,NFAT5,GRID1,SPRY4,PTBP3,NOS1,ATP9A,STON2,NAP1L1,NXPH2,C5ORF51,ATXN3,SH3PXD2A,EIF4H,KLHDC10,SLC24A2,HNRNPA0,NOS1AP,SEMA4G,GGA2,RASSF2,GIGYF1,FAM3C,PITPNC1,TRMU,TPM3,HIC2,PLXNA1,CRTC3,CCND1,MEF2D,CDKN1B,NACC2,ANTXR2,PPARGC1B,SYNPO2L,NR3C1,ASAP2,BEND4,ATXN1L,MGAT5,NNT,ESRRB,PSME3,INSIG1,PRSS8,TXNRD1,WDR26,FAM120B,TM9SF3,WAC,PPTC7,LMNB2,MVB12B,CBX2,RAB11FIP3,ARF3,ZMAT4,PLCL1,SPECC1,SESN…
MIRNA	hsa-miR-4443	MIRNA:hsa-miR-4443	0.000160615	3.79421	101	4047	55	13650	TRAPPC2,NFAT5,ARHGAP35,CDK12,TRIOBP,GABRB2,NFIC,RAB5B,PATZ1,HMOX1,NEGR1,AR,TRIM67,TBL2,RASSF2,KIF6,SETDB1,GPR156,ZFP62,FKBP5,EMP1,TMOD2,SLC25A37,CCBE1,HBP1,RPL28,PTPN14,SMARCAD1,SETD5,ZNF69,CLU,MON1B,ZBTB7A,EFHC2,ANAPC16,TRIM65,PEG10,SERBP1,PLEKHG5,SOCS7,TIMM10B,SRF,CS,GLCCI1,DOT1L,SLC7A5,GATAD2A,FBLIM1,GALNT2,PIP4K2A,ESPL1,IREB2,HIRIP3,ZDHHC9,JOSD1
MIRNA	hsa-miR-4311	MIRNA:hsa-miR-4311	0.000165788	3.78045	182	4047	87	13650	PHKG2,NFAT5,DDX6,CHRDL1,SIGLEC10,CDK12,CCDC88A,GNG7,DUSP7,SYNPO,GPR173,MORC4,BGN,MAP2K7,PPARGC1A,NFIA,DCLK2,BIRC5,ADCYAP1R1,PURA,STS,NFIC,WASF3,SSH2,PRKD3,PLAGL2,IRS1,PAICS,C5ORF51,PRSS16,CEBPG,ORC4,ZSCAN12,KLHL31,EFHD2,CDKAL1,PRDM15,GIGYF1,CDC42BPA,PTPRT,OTUD3,SLC5A3,NUFIP2,ERBB3,POU2F1,CCND1,TSPYL4,ZNF611,GRB10,SLC19A3,ATP8B2,YWHAQ,SKI,MED19,FRS2,GTF2A1,IPMK,GADL1,PGAP3,TPD52,PSME3,ZNF805,STIP1…
MIRNA	hsa-miR-548ah-3p	MIRNA:hsa-miR-548ah-3p	0.000188775	3.72405	271	4047	120	13650	MTPAP,TOR1AIP2,ZRANB1,SNAI2,FEM1C,IGSF9,MPZL1,KCNK10,MRO,FUNDC2,GMPR,PTBP3,TMLHE,HMGA2,PURA,KIF1B,AMER1,GABRB3,ATP9A,PLXNA4,IL6R,TVP23C,MEF2C,CD59,HMGN2,SYNCRIP,RABIF,KLHDC10,GSKIP,ZSCAN12,PTPRB,IGF2BP1,ARID1A,ZNF566,C4ORF3,SPATS2L,ADAMTS5,CCBE1,FAXC,MTMR3,DNAAF3,EMP2,SEMA4F,DAZAP1,SLC35D1,CNNM3,LIMD1,RIMS4,PKIA,CDKN1B,MOB1B,ZNF81,ZNF829,LLGL2,CDC14B,SKI,ENAH,TGFBR3,PDCD4,G2E3,GBP6,GPC5,FAM126B,B…
MIRNA	hsa-miR-548am-3p	MIRNA:hsa-miR-548am-3p	0.000188775	3.72405	271	4047	120	13650	MTPAP,TOR1AIP2,ZRANB1,SNAI2,FEM1C,IGSF9,MPZL1,KCNK10,MRO,FUNDC2,GMPR,PTBP3,TMLHE,HMGA2,PURA,KIF1B,AMER1,GABRB3,ATP9A,PLXNA4,IL6R,TVP23C,MEF2C,CD59,HMGN2,SYNCRIP,RABIF,KLHDC10,GSKIP,ZSCAN12,PTPRB,IGF2BP1,ARID1A,ZNF566,C4ORF3,SPATS2L,ADAMTS5,CCBE1,FAXC,MTMR3,DNAAF3,EMP2,SEMA4F,DAZAP1,SLC35D1,CNNM3,LIMD1,RIMS4,PKIA,CDKN1B,MOB1B,ZNF81,ZNF829,LLGL2,CDC14B,SKI,ENAH,TGFBR3,PDCD4,G2E3,GBP6,GPC5,FAM126B,B…
MIRNA	hsa-miR-629-3p	MIRNA:hsa-miR-629-3p	0.000224965	3.64788	183	4047	87	13650	ZSCAN22,BNC2,TFAP2A,RGS6,EPB41L1,PITPNM3,HMGA2,TNPO3,KCNQ3,LYRM7,SDK2,GPATCH2L,NEGR1,MCU,STMN1,EPDR1,LEMD2,MAPK14,RABIF,RAPGEF6,ZNF440,MYOCD,SEMA4G,ANKRD52,PTPRB,TNRC6C,SKIDA1,ACSL6,ZCCHC24,SLC25A44,CMKLR1,PALM2,CCDC43,SLC1A1,CELF5,POU2F1,BTN3A2,ZNF468,ZNF148,AGK,ANTXR2,FZD2,ZNF398,MED8,LRRC38,MRPS27,ATP1B3,FRAT2,ENAH,LSAMP,GNG2,PHF20L1,PERP,ZNF500,GJD3,URM1,ATXN1L,PADI2,MGAT5,ANKRD65,CYYR1,FBXL1…
MIRNA	hsa-miR-4713-5p	MIRNA:hsa-miR-4713-5p	0.000224965	3.64788	183	4047	87	13650	SMUG1,PHLDA1,ZSCAN22,FOXK1,BNC2,PLEKHM3,TFAP2A,TRAF3IP2,EPB41L1,PITPNM3,KCNQ3,SDK2,ATP9A,ELK1,STMN1,LEMD2,RABIF,RAPGEF6,MYOCD,ANKRD52,SKIDA1,ACSL6,SPAG16,ZCCHC24,CYCS,FAXC,SLC25A44,PIAS2,DNAAF3,CCDC43,USP15,SLC1A1,GATAD2B,DARS2,SYNJ2BP,POU2F1,BTN3A2,ANTXR2,ZNF398,MBD6,MED8,LRRC38,MRPS27,PPM1A,FRAT2,LSAMP,GNG2,NR2F2,PHF20L1,PERP,ZNF500,TMEM92,GJD3,URM1,PADI2,MYLK3,ANKRD65,CYYR1,FBXL19,PWWP2A,NLN,T…
MIRNA	hsa-miR-6880-5p	MIRNA:hsa-miR-6880-5p	0.000225611	3.64664	291	4047	127	13650	TOR1AIP2,SLC9A7,NFAT5,BMP3,TXNL4B,PABPC1L2A,PABPC1L2B,IRGQ,HSD17B13,ARHGAP35,FDXACB1,POLR2J3,MRO,EN2,PEX11B,PDZD4,STYX,IGF1,FAT3,IFFO2,PARP11,HIF3A,ANKRD45,PITPNA,PLAGL2,IFNLR1,SPTLC3,AP1S3,PGPEP1,XPO4,ZNF786,TVP23C,ZNF609,MKLN1,SESTD1,PACSIN1,SNTB2,GPIHBP1,KIAA0513,ANKRD52,TAOK1,LYRM4,DYRK1A,NPLOC4,ZMAT5,SETDB1,PLCD1,SLC30A5,GIGYF1,CCBE1,CDCA8,NUFIP2,ZNF250,CLIC4,EMP2,ELOVL1,MTMR10,PRPS1,SRSF1,C…
MIRNA	hsa-miR-6814-5p	MIRNA:hsa-miR-6814-5p	0.000226888	3.64419	157	4047	77	13650	FBXO44,XPNPEP3,SLC9A7,PLEKHM3,TFAP2A,TRAF3IP2,CYB5A,PDE3A,SPIB,KIF21B,TIAL1,HNRNPA0,ZFP14,LMLN,MIPOL1,AKIRIN1,ACSL6,IGF2BP1,SPIN3,GJC1,DSTYK,KIF3A,CYCS,EPB41L4B,SLC25A37,CCS,KLB,CARHSP1,MPRIP,LCTL,CDC14B,PPM1A,SGOL1,ZNF551,STX3,MBD1,PDCD4,TMEM92,GJD3,BEND4,PPM1F,THBS2,LRRC27,SOBP,ORAI2,CAMK1D,POLR3G,ICA1L,THAP6,AHI1,FZR1,TMCC1,GNG12,ULK2,KCTD20,DUSP3,GK5,GOLGA3,OAZ2,ANKFY1,KLHL7,RBPJ,BRMS1L,SLC43…
MIRNA	hsa-miR-3185	MIRNA:hsa-miR-3185	0.000238271	3.62293	152	4047	75	13650	S1PR2,STX11,HOMEZ,CHRDL1,TSPYL1,CLCN3,FEM1C,CDH6,CHST11,HIF3A,STK4,NEGR1,UBE2W,LIN7C,ERH,PACSIN1,ANKRD52,SEMA5A,NFIB,HNRNPA2B1,SEC22C,NUDT4,UCHL5,EMP1,RIMS3,WDR41,HS6ST1,DDT,MPRIP,TM9SF1,HOXA3,RNF185,PMAIP1,ARF6,VCAN,CNGA3,EXT2,PANK1,PPP1R15B,ARHGEF7,PRDM10,OTUB1,AKR7A2,SATB2,HEMK1,SRF,SMARCD1,PHLDA3,AKAP11,AIFM2,PTGFRN,ZDHHC20,ARHGAP42,C4ORF36,OPHN1,THUMPD3,CNOT6L,KPNA6,SUZ12,BUB3,NEK7,TLR6,MSN,…
MIRNA	hsa-miR-3529-3p	MIRNA:hsa-miR-3529-3p	0.00026113	3.58314	107	4047	57	13650	GFPT1,IBA57,U2SURP,TFAP2A,ZSWIM1,HMGA2,PDP2,ZNF678,ZDHHC7,WASF3,MTMR9,GABRA4,AAK1,FIGN,MKLN1,MTX3,FBXW7,HNRNPA2B1,DIP2C,GORASP1,MPRIP,CMIP,IDE,SLC35D1,LRRC8B,POU2F1,HERC5,FREM1,ANTXR2,CDC14B,U2AF2,FGF2,DDIT4,FBXO31,FZD6,CLEC4E,DUSP4,GAB2,LZTFL1,ATP7A,GNG12,UBE2D4,GMEB2,SYPL1,NCAM2,GATAD2A,KCNK5,RAB39B,MDM4,SMAD3,RSBN1,ACTB,ST6GAL2,GNPTAB,STX12,SOX4,CRKL
MIRNA	hsa-miR-942-5p	MIRNA:hsa-miR-942-5p	0.000271922	3.56556	181	4047	86	13650	MGRN1,NOL9,IBA57,TLR4,BNC2,DPY19L1,CREBBP,TMLHE,LPP,GFRA1,CDON,PDE3A,WASF3,PLEKHA2,FRMPD4,PATZ1,KLF2,SPIB,RAPGEF1,TMEM2,CSRNP3,TSHZ2,RASSF2,ACSL6,PTPN11,ATXN1,F2RL1,SPATS2L,ZFX,SNRK,FAXC,CMKLR1,PPP1R3E,LRRC2,CAPRIN1,ELAVL3,RREB1,POU2F1,ADD1,ZNF704,RALGPS2,SPOP,IKZF2,LRRC38,LSAMP,SP140L,GNG2,GPC5,UBE2D3,SETD7,GJD3,TNS1,GAPVD1,ADPRH,ZNF208,RAP2B,POFUT1,SURF4,ANKRD28,ADIPOR2,CYLD,GSK3B,CD55,TNPO1,NL…
MIRNA	hsa-miR-548j-3p	MIRNA:hsa-miR-548j-3p	0.000364284	3.43856	271	4047	119	13650	MTPAP,TOR1AIP2,ZRANB1,SNAI2,FEM1C,IGSF9,MPZL1,KCNK10,MRO,FUNDC2,GMPR,PTBP3,TMLHE,PURA,KIF1B,AMER1,GABRB3,ATP9A,PLXNA4,IL6R,TVP23C,MEF2C,CD59,HMGN2,SYNCRIP,RABIF,KLHDC10,GSKIP,ZSCAN12,PTPRB,IGF2BP1,ARID1A,ZNF566,C4ORF3,SPATS2L,ADAMTS5,CCBE1,FAXC,MTMR3,DNAAF3,EMP2,SEMA4F,DAZAP1,SLC35D1,CNNM3,LIMD1,RIMS4,PKIA,CDKN1B,MOB1B,ZNF81,ZNF829,LLGL2,CDC14B,SKI,ENAH,TGFBR3,PDCD4,G2E3,GBP6,GPC5,FAM126B,BCAT1,A…
MIRNA	hsa-miR-2467-3p	MIRNA:hsa-miR-2467-3p	0.000371128	3.43048	403	4047	166	13650	CYP51A1,ATP6V0A2,MTPAP,STK17B,CARD8,ZNF850,RNF125,PPM1K,ACOX1,TOR1AIP2,IBA57,JARID2,EEF2K,ABCC5,MYH14,NT5DC3,IRGQ,ZNF264,EYA3,TCF21,SH3TC2,AMOTL1,KATNAL1,PDP2,ZNF678,CIAPIN1,SNX27,FAM53C,CRCP,HAUS3,TFDP2,NR2F6,BRWD1,LUZP1,TRPM6,AR,DUSP19,ZCCHC4,SLC5A5,SNRPD1,SLC37A2,FZD4,LYRM4,CPM,EFHD2,RPL41,CAPN5,HCAR2,UGGT1,SCAMP4,PDK1,NANP,SLC30A7,FKBP5,MAGI3,DSTYK,SLC27A1,KIF3A,ZFX,FOSL2,SURF6,HDAC5,NUFIP2,T…
MIRNA	hsa-miR-541-5p	MIRNA:hsa-miR-541-5p	0.000382387	3.4175	79	4047	45	13650	GFPT1,JARID2,PDP2,MTRNR2L6,AKTIP,ZFAND3,SETX,RAPGEF1,MTRNR2L8,TMEM248,TAOK1,TTF2,MIB1,CELF1,ITCH,XIAP,PRDM2,TMEM135,USP15,OGT,CCND1,TGFBR3,CERK,ARHGEF7,ELOVL6,MTRNR2L1,ACVR1B,ULK2,FBXO32,C8ORF37,DOT1L,PTGDR,RABGAP1,CNOT6L,ZNF33A,CDK6,UNC13A,GRB2,TNKS2,MCMDC2,IREB2,ZNF483,MAN1A2,NFX1,CRKL
MIRNA	hsa-miR-497-5p	MIRNA:hsa-miR-497-5p	0.000397386	3.40079	432	4047	176	13650	WNK3,PHC3,DENND6A,FOXK1,JARID2,CMTM4,TFAP2A,EN2,BIRC5,EFNB2,RUNX1T1,UBN2,PAG1,RAB3IP,AMOTL1,RALGAPB,NFIC,NUCKS1,TBPL1,PLRG1,HAUS3,EPM2AIP1,LAMP2,AKT3,LUZP1,HIGD1A,NEGR1,SREK1,SBNO1,SPRED1,ANAPC13,AXIN2,SESTD1,CALU,ORC4,CD274,TMEM245,BCL2,UBE2Q1,SNTB2,TAOK1,ATXN7L3B,TNFSF9,ZNF275,CA8,NOTCH2,KLHL15,RASSF2,AP2B1,HNRNPA2B1,SLC35E2B,SCAMP4,ITGA2,OCRL,ELK4,GSG1,RIMS3,BTRC,NUFIP2,MTMR3,CCNE2,USP48,SRSF1…
MIRNA	hsa-miR-375	MIRNA:hsa-miR-375	0.000425194	3.37141	441	4047	179	13650	IFI6,CARD8,PHLDA1,ARNTL2,TOR1AIP2,MRE11A,EEA1,ADAT2,ELAVL4,CMTM4,CCDC88A,RAP2C,KDSR,DPY19L1,PEX11B,SENP1,EFNB2,TNPO3,UBN2,SLC35A3,ZNF470,STK38L,ABI2,MAPKAP1,SPRED1,CDCA7L,DCUN1D4,USP10,SYNCRIP,SET,CALU,GDAP1,OPA1,CEP44,BCL2,MKRN1,RUNX3,RAPGEF1,TMED5,FZD4,ELL2,KIAA0513,ODF2,TPR,RAB3B,OGFOD1,PDK1,DIP2C,COX20,NIN,BCL2L11,LITAF,TRPS1,XIAP,EMP1,RASSF8,RIMS3,NETO2,NUFIP2,FAM3C,CDKN2B,PAQR8,CELF2,PHACTR…
MIRNA	hsa-miR-335-3p	MIRNA:hsa-miR-335-3p	0.000431727	3.36479	280	4047	122	13650	AFMID,KCNMB4,SPN,PPARA,FOXN3,ZNF264,BASP1,ANKRD44,NFIA,SH3TC2,ETV6,HMGA2,RAB3IP,GFRA1,GABRB2,RUNX1,STON2,MDM2,NR2F6,PAX6,NEGR1,KCNN3,ADAMTS4,ZNF786,SPIB,IL6R,MAPK14,KLHDC10,CACNA1A,GSKIP,RIMS2,PPP2R1A,AOC3,TMEM107,SPAST,C1ORF52,MYOCD,GNA12,DYRK1A,NFIB,CACNA1E,RAB3B,PKHD1,TTF2,FGD4,MIB1,ZCCHC24,GALR1,FOXP1,ZFX,ELK4,CLIC5,FAXC,WDR59,ZIC4,ARL4C,NUFIP2,RASGRP3,STAT5B,BSDC1,SNX9,SRSF1,RNF165,PLCG1,YWH…
MIRNA	hsa-miR-4510	MIRNA:hsa-miR-4510	0.000455594	3.34142	283	4047	123	13650	FBXO44,RRM2,TRAPPC2,NFAT5,FOXK1,ARHGEF6,MYH14,CHRDL1,MRE11A,RAB7A,SIGLEC10,CCDC88A,DUSP7,GPR173,MORC4,EN2,SPRY4,CDK14,NFIX,EPB41L1,PITPNM3,DLX6,RPH3A,RARA,ZDHHC3,UBN2,DCX,GFRA1,NAV1,BTBD9,CREB3L2,PARP11,RAB5B,ZC3H12B,TRIM67,PSMD11,RAB6B,HNRNPA0,IST1,KIAA0513,ANKRD52,ATXN7L3B,RRP7A,GPR107,CLSTN1,VSTM4,MAT1A,FKBP5,SLC27A1,CCDC50,GIGYF1,RBM38,SLC25A44,UBXN2B,HS6ST1,TPM3,NTN1,YWHAZ,PLXNA1,TMEM167A,NK…
MIRNA	hsa-miR-2681-5p	MIRNA:hsa-miR-2681-5p	0.000459457	3.33775	136	4047	68	13650	PPM1K,IBA57,ZRANB1,PROX1,NT5DC3,RAB9B,CREBBP,PURA,PAG1,KLF7,EPM2AIP1,ABI2,KLF2,DPP9,KCNN3,INO80D,KAT6A,ZMYM2,ARID1A,SLC30A7,SLITRK4,UCHL5,SLC25A37,PHF8,MPRIP,ELAVL3,JUN,RXRA,FNBP1L,YWHAZ,GOLGA4,TMEM192,C8ORF82,SHISA2,YTHDC1,SKP1,BTG1,GJD3,LRRC27,NRAS,OTUD4,CD226,AIPL1,ARHGAP9,MKX,IPO7,ZHX1,FDFT1,ACER3,ULK2,MYO10,MIA3,RAB10,EBF1,SMIM12,RBPJ,DCAF8,TLR6,HSPE1-MOB4,B3GALT5,DHX33,ASB3,RRAS2,FXN,SOX4,T…
MIRNA	hsa-miR-4789-3p	MIRNA:hsa-miR-4789-3p	0.000460713	3.33657	272	4047	119	13650	SGPL1,ZNF562,ZNF850,NFAT5,LARP4B,ZNF264,ANKRD44,PPARGC1A,SH3TC2,ADCYAP1R1,PURA,UBN2,SLC7A11,KLF7,BTBD9,VAMP4,PLXNA4,RUNX1,WDR45B,SLC35E3,PLRG1,IRS1,FLT1,MMS22L,ATXN3,CYTIP,SYNCRIP,AGAP1,HNRNPA0,EGR3,PAPPA,CSRNP3,TAOK1,ATXN7L3B,CA8,FAM47E-STBD1,ZMYM2,SLC5A7,CCDC149,IGF2BP1,NR2C2,RGMB,AFF4,SOS1,SLITRK4,XIAP,SNRK,TMOD2,CPEB2,KCNJ12,SIK3,STAT5B,STAM,SPOCK2,VANGL1,KIF5C,VKORC1L1,CCND1,MEF2D,ACSL4,WDR1…
MIRNA	hsa-miR-185-5p	MIRNA:hsa-miR-185-5p	0.000489446	3.31029	342	4047	144	13650	GLB1L3,UBA52,GFPT1,DLGAP4,ABCC5,PABPC1L2A,PABPC1L2B,ARHGEF6,BNC2,MYH14,CHRDL1,MRE11A,PLAC8,SIGLEC10,CCDC88A,DUSP7,LENG8,MORC4,BASP1,KBTBD3,ZNF561,PKNOX2,SLC31A1,CDK14,USB1,DLX6,HMGA2,PDZD4,BTBD9,CREB3L2,IFFO2,CHST11,PPP2R1B,ANKRD45,RAB5B,FAM53C,MDM2,AFF2,ZC3H12B,FRMPD4,TRRAP,PLAGL2,LUZP1,SHISA9,AR,CNTNAP2,ZBTB44,EIF4H,DLG5,SET,HNRNPA0,IGFBP5,RANBP10,RAPGEF1,TAOK1,GPR107,KIF6,PLCD1,ARID1A,SLC30A7,…
MIRNA	hsa-miR-6838-5p	MIRNA:hsa-miR-6838-5p	0.00052609	3.27894	402	4047	165	13650	WNK3,PHC3,DENND6A,FOXK1,JARID2,CMTM4,TFAP2A,EN2,EFNB2,RUNX1T1,UBN2,PAG1,RAB3IP,AMOTL1,RALGAPB,NFIC,NUCKS1,TBPL1,PLRG1,HAUS3,EPM2AIP1,LAMP2,AKT3,LUZP1,HIGD1A,NEGR1,SREK1,SBNO1,SPRED1,ANAPC13,AXIN2,SESTD1,CALU,ORC4,CD274,TMEM245,UBE2Q1,SNTB2,TAOK1,ATXN7L3B,TNFSF9,ZNF275,CA8,NOTCH2,KLHL15,RASSF2,AP2B1,HNRNPA2B1,SLC35E2B,SCAMP4,ITGA2,OCRL,ELK4,GSG1,RIMS3,NUFIP2,MTMR3,CCNE2,USP48,SRSF1,USP15,TPM3,SEC6…
MIRNA	hsa-miR-6130	MIRNA:hsa-miR-6130	0.000542774	3.26538	281	4047	122	13650	FBXO44,RRM2,TRAPPC2,NFAT5,FOXK1,ARHGEF6,MYH14,CHRDL1,MRE11A,RAB7A,SIGLEC10,CCDC88A,DUSP7,GPR173,MORC4,EN2,SPRY4,CDK14,NFIX,EPB41L1,PITPNM3,DLX6,RPH3A,RARA,ZDHHC3,UBN2,DCX,GFRA1,NAV1,BTBD9,CREB3L2,PARP11,RAB5B,ZC3H12B,TRIM67,PSMD11,RAB6B,HNRNPA0,IST1,KIAA0513,ANKRD52,ATXN7L3B,RRP7A,GPR107,CLSTN1,VSTM4,MAT1A,FKBP5,SLC27A1,CCDC50,GIGYF1,RBM38,SLC25A44,UBXN2B,HS6ST1,TPM3,NTN1,YWHAZ,PLXNA1,TMEM167A,NK…
MIRNA	hsa-miR-4419a	MIRNA:hsa-miR-4419a	0.000542774	3.26538	281	4047	122	13650	FBXO44,RRM2,TRAPPC2,NFAT5,FOXK1,ARHGEF6,MYH14,CHRDL1,MRE11A,RAB7A,SIGLEC10,CCDC88A,DUSP7,GPR173,MORC4,EN2,SPRY4,CDK14,NFIX,EPB41L1,PITPNM3,DLX6,RPH3A,RARA,ZDHHC3,UBN2,DCX,GFRA1,NAV1,BTBD9,CREB3L2,PARP11,RAB5B,ZC3H12B,TRIM67,PSMD11,RAB6B,HNRNPA0,IST1,KIAA0513,ANKRD52,ATXN7L3B,RRP7A,GPR107,CLSTN1,VSTM4,MAT1A,FKBP5,SLC27A1,CCDC50,GIGYF1,RBM38,SLC25A44,UBXN2B,HS6ST1,TPM3,NTN1,YWHAZ,PLXNA1,TMEM167A,NK…
MIRNA	hsa-miR-7703	MIRNA:hsa-miR-7703	0.000557318	3.2539	431	4047	175	13650	GLB1L3,SERF1B,CYP4F3,MOCS3,STAT2,TRAF3IP1,TRAPPC2,S1PR2,RBM43,APOBEC3F,SH2B3,ZNF850,NOL9,ENPP1,CA5B,PPM1K,ARNTL2,CHST6,TMEM120B,METTL8,SLC9A7,SLC24A4,LRPAP1,OR51E2,C3ORF70,DSEL,EEF2K,BMP3,PABPC1L2A,PABPC1L2B,IRGQ,ZNF264,TRIM16L,SLC16A4,MRO,GMPR,AFF3,MDM2,STK4,ZC3H12B,SEC63,HAUS3,BTLA,TFDP2,IFNLR1,NR2F6,AMD1,MELK,PCMTD1,PAICS,PGPEP1,KCNN3,SNRPD1,PDK3,TVP23C,KLHDC10,MTX3,NF2,JAZF1,FUT9,LYRM4,ACAP2,…
MIRNA	hsa-miR-26a-5p	MIRNA:hsa-miR-26a-5p	0.000569595	3.24443	434	4047	176	13650	RRM2,BLOC1S2,E2F2,PHLDA1,ST8SIA4,ARNTL2,TBC1D16,SMAD4,PLAC8,SLC31A1,USB1,MAP1B,HMGA2,UBN2,MAP3K2,IGF1,BTBD9,NUCKS1,NRP1,MDM2,SSH2,RPS24,ZNF451,DNMBP,AP1S3,TSHZ1,KLHDC10,SET,HNRNPA0,C6ORF47,GDAP1,RND2,TMEM2,CA2,RASA1,AHRR,ANKRD52,PNMA2,PLOD2,DEPDC1,DYRK1A,TUB,GGA2,KLHL15,AKIRIN1,ABCA1,BRCA1,UGGT1,WNK1,SLC26A2,TTN,SSR1,CDK9,ZNF860,TMTC3,ZNF566,KDM5C,KIF3A,ITGA2,CPEB2,FAXC,RABGAP1L,ARL4C,SLC5A3,NUFI…
MIRNA	hsa-miR-1185-1-3p	MIRNA:hsa-miR-1185-1-3p	0.000589415	3.22958	109	4047	57	13650	LCOR,ZNF264,KCNK10,SENP1,PURA,MDM2,IRS1,PCMTD1,MAX,GOLGA7,SET,C1ORF52,KLHL15,WNK1,EML4,ZFX,HERC2,ARCN1,PGGT1B,CDKN1B,HNRNPU,PAPOLG,FOXA2,NR2F2,AFAP1,RBM12B,BTG1,PMAIP1,GPRIN3,ZBTB7A,ATXN1L,LDLR,PHKA1,TGFBR2,LANCL3,GSK3B,ARAP2,SMAD2,DUSP6,STIM2,BRMS1L,RAB39B,CASD1,PCSK1,GABRG1,MYADM,SESN3,IAPP,HSPE1-MOB4,PCK1,TP53INP1,FOXJ2,MAP2K4,ALDH1A3,ZMIZ1,STX7,TSPAN2
MIRNA	hsa-miR-3681-3p	MIRNA:hsa-miR-3681-3p	0.000666782	3.17602	227	4047	102	13650	S1PR2,SGPL1,ZNF562,TMEM120B,METTL8,DDX6,TSPYL1,RGS6,R3HDM2,EN2,CDH6,SDK2,PDE3A,RUNX1,RPS24,PLAGL2,HSPB8,HMOX1,TSPAN13,MMS22L,APPBP2,MKLN1,TMED5,GPI,ELL2,TAOK1,TGOLN2,AKIRIN1,ANKRD40,SLC26A2,SSR1,TMTC3,SOS1,ITCH,ADAMTS5,BCL2L15,TPPP,LYSMD3,SRSF1,MPRIP,YWHAZ,TMEM167A,RREB1,ADD1,ARL5B,ZNF148,DDAH1,TOMM40L,TMEM192,MRPS27,TMEM68,NAA50,SLC39A7,TGFBR3,NR2F2,PITHD1,SP1,LDLR,CCNT1,SETD3,PEG10,USP46,AKR7A2…
MIRNA	hsa-miR-216a-3p	MIRNA:hsa-miR-216a-3p	0.000666782	3.17602	227	4047	102	13650	S1PR2,SGPL1,ZNF562,TMEM120B,METTL8,DDX6,TSPYL1,RGS6,R3HDM2,EN2,CDH6,SDK2,PDE3A,RUNX1,RPS24,PLAGL2,HSPB8,HMOX1,TSPAN13,MMS22L,APPBP2,MKLN1,TMED5,GPI,ELL2,TAOK1,TGOLN2,AKIRIN1,ANKRD40,SLC26A2,SSR1,TMTC3,SOS1,ITCH,ADAMTS5,BCL2L15,TPPP,LYSMD3,SRSF1,MPRIP,YWHAZ,TMEM167A,RREB1,ADD1,ARL5B,ZNF148,DDAH1,TOMM40L,TMEM192,MRPS27,TMEM68,NAA50,SLC39A7,TGFBR3,NR2F2,PITHD1,SP1,LDLR,CCNT1,SETD3,PEG10,USP46,AKR7A2…
MIRNA	hsa-miR-587	MIRNA:hsa-miR-587	0.000668342	3.175	97	4047	52	13650	USP22,LCOR,DDX6,MPZL1,RUNX1T1,SLC7A11,PPP2R1B,TFDP2,SREK1,AAK1,HMGN2,CEP170,PRLR,HIF1AN,IGFBP5,TMED5,CSRNP3,NR2C2,EML4,AFF4,PRDM15,TBCEL,MYO5B,CAPRIN1,NCR3LG1,BCORL1,ZNF740,BBS10,OTUD7B,ZNF507,PMAIP1,ZDHHC14,LYVE1,C1ORF56,SFXN1,SCOC,HDAC4,HPGD,ARHGAP42,RCAN1,JMY,BUB3,RBMXL1,CASD1,AFF1,METTL16,LRCH1,DHX33,FANCC,CSRP1,RUNDC3B,ZDHHC22
MIRNA	hsa-miR-6129	MIRNA:hsa-miR-6129	0.000680542	3.16715	282	4047	122	13650	FBXO44,RRM2,TRAPPC2,NFAT5,FOXK1,ARHGEF6,MYH14,CHRDL1,MRE11A,RAB7A,SIGLEC10,CCDC88A,DUSP7,GPR173,MORC4,EN2,SPRY4,CDK14,NFIX,EPB41L1,PITPNM3,DLX6,RPH3A,RARA,ZDHHC3,UBN2,DCX,GFRA1,NAV1,BTBD9,CREB3L2,PARP11,RAB5B,ZC3H12B,TRIM67,PSMD11,RAB6B,HNRNPA0,IST1,KIAA0513,ANKRD52,ATXN7L3B,RRP7A,GPR107,CLSTN1,VSTM4,MAT1A,FKBP5,SLC27A1,CCDC50,GIGYF1,RBM38,SLC25A44,UBXN2B,HS6ST1,TPM3,NTN1,YWHAZ,PLXNA1,TMEM167A,NK…
MIRNA	hsa-miR-3929	MIRNA:hsa-miR-3929	0.000691655	3.16011	464	4047	186	13650	SLC25A45,STAT2,FUT2,TRAPPC2,CCL22,PPM1D,RAB36,MTPAP,SMAD9,STK17B,CGNL1,PACS2,RNF125,GRSF1,ZSCAN22,HOMEZ,MRE11A,TSPYL1,NT5DC3,IRGQ,FDXACB1,SLC16A4,ZSWIM1,STYX,TNPO3,LPP,IGF1,PDP2,SLC35E3,SNX27,MDM2,CRCP,GLCE,HAUS3,BTLA,NR2F6,PAX6,AMD1,APOL6,AK4,HSPA2,SHISA9,AP1S3,PGPEP1,LIN7C,MMS22L,SNRPD1,TVP23C,TIAL1,NRIP3,SPAST,SLC35F1,CASP8,KIAA0513,ZDHHC8,CPM,KIAA1328,KIF6,ANKRD40,UGGT1,IPCEF1,AKNA,CDKAL1,ZNF…
MIRNA	hsa-miR-4478	MIRNA:hsa-miR-4478	0.000691655	3.16011	464	4047	186	13650	SLC25A45,STAT2,FUT2,TRAPPC2,CCL22,PPM1D,RAB36,MTPAP,SMAD9,STK17B,CGNL1,PACS2,RNF125,GRSF1,ZSCAN22,HOMEZ,MRE11A,TSPYL1,NT5DC3,IRGQ,FDXACB1,SLC16A4,ZSWIM1,STYX,TNPO3,LPP,IGF1,PDP2,SLC35E3,SNX27,CRCP,GLCE,HAUS3,BTLA,NR2F6,PAX6,AMD1,APOL6,AK4,HSPA2,SHISA9,AP1S3,PGPEP1,LIN7C,MMS22L,SNRPD1,TVP23C,TIAL1,NRIP3,SPAST,SLC35F1,IL17REL,CASP8,KIAA0513,ZDHHC8,CPM,KIAA1328,KIF6,ANKRD40,UGGT1,IPCEF1,AKNA,CDKAL1,…
MIRNA	hsa-miR-424-5p	MIRNA:hsa-miR-424-5p	0.000708511	3.14965	441	4047	178	13650	WNK3,PHC3,DENND6A,FOXK1,JARID2,CMTM4,TFAP2A,NFIA,EN2,EFNB2,RUNX1T1,UBN2,PAG1,RAB3IP,AMOTL1,RALGAPB,NFIC,NUCKS1,TBPL1,PLRG1,HAUS3,EPM2AIP1,LAMP2,AKT3,LUZP1,HIGD1A,NEGR1,SREK1,SBNO1,SPRED1,ANAPC13,AXIN2,SESTD1,CALU,ORC4,CD274,TMEM245,UBE2Q1,SNTB2,TAOK1,ANKRD17,ATXN7L3B,TNFSF9,ZNF275,CA8,NOTCH2,KLHL15,RASSF2,AP2B1,HNRNPA2B1,SLC35E2B,SCAMP4,ITGA2,OCRL,ELK4,GSG1,RIMS3,NUFIP2,MTMR3,CCNE2,USP48,SRSF1,US…
MIRNA	hsa-miR-3913-5p	MIRNA:hsa-miR-3913-5p	0.000708751	3.14951	341	4047	143	13650	CYP51A1,FUT2,THAP5,SLC25A34,S1PR2,CCL22,RBM43,PPM1D,CGNL1,APOBEC3F,ACOX1,TOR1AIP2,TMEM120B,ADIPOQ,DSEL,SIGLEC10,POLR2J3,MRO,TRAF3IP2,NAV1,IGF1,FAT3,RAB5B,STK4,ASXL2,CRCP,RFTN2,HAUS3,TFDP2,ABI2,ZNF451,TRPM6,PGPEP1,ADAMTS4,STMN1,ATXN3,SNX1,SNRPD1,DHDDS,SYNC,TVP23C,NRIP3,IGFBP5,TMEM245,PNMA2,KLF8,UBE2B,CPM,KIAA1328,CLSTN1,FBXW7,KIF1C,SSR1,SLC6A9,SLC1A2,ZNF324B,XIAP,OCRL,FOSL2,CLOCK,PLD6,WWTR1,SOX6,K…
MIRNA	hsa-miR-6133	MIRNA:hsa-miR-6133	0.000715484	3.1454	285	4047	123	13650	FBXO44,RRM2,TRAPPC2,NFAT5,FOXK1,ARHGEF6,MYH14,CHRDL1,MRE11A,RAB7A,SIGLEC10,CCDC88A,DUSP7,GPR173,MORC4,EN2,SPRY4,CDK14,NFIX,EPB41L1,PITPNM3,DLX6,RPH3A,RARA,ZDHHC3,UBN2,DCX,GFRA1,NAV1,BTBD9,CREB3L2,PARP11,RAB5B,ZC3H12B,TRIM67,PSMD11,RAB6B,HNRNPA0,IST1,KIAA0513,ANKRD52,ATXN7L3B,RRP7A,GPR107,CLSTN1,VSTM4,MAT1A,FKBP5,SLC27A1,CCDC50,GIGYF1,RBM38,SLC25A44,UBXN2B,HS6ST1,TPM3,NTN1,YWHAZ,PLXNA1,TMEM167A,NK…
MIRNA	hsa-miR-6127	MIRNA:hsa-miR-6127	0.000715484	3.1454	285	4047	123	13650	FBXO44,RRM2,TRAPPC2,NFAT5,FOXK1,ARHGEF6,MYH14,CHRDL1,MRE11A,RAB7A,SIGLEC10,CCDC88A,DUSP7,GPR173,MORC4,EN2,SPRY4,CDK14,NFIX,EPB41L1,PITPNM3,DLX6,RPH3A,RARA,ZDHHC3,UBN2,DCX,GFRA1,NAV1,BTBD9,CREB3L2,PARP11,RAB5B,ZC3H12B,TRIM67,PSMD11,RAB6B,HNRNPA0,IST1,KIAA0513,ANKRD52,ATXN7L3B,RRP7A,GPR107,CLSTN1,VSTM4,MAT1A,FKBP5,SLC27A1,CCDC50,GIGYF1,RBM38,SLC25A44,UBXN2B,HS6ST1,TPM3,NTN1,YWHAZ,PLXNA1,TMEM167A,NK…
MIRNA	hsa-miR-1185-2-3p	MIRNA:hsa-miR-1185-2-3p	0.000720571	3.14232	112	4047	58	13650	LCOR,ZNF264,PKNOX2,KCNK10,SENP1,PURA,MDM2,IRS1,PCMTD1,MAX,GOLGA7,SET,C1ORF52,KLHL15,WNK1,EML4,ZFX,HERC2,ARCN1,PGGT1B,CDKN1B,HNRNPU,PAPOLG,FOXA2,NR2F2,AFAP1,RBM12B,BTG1,PMAIP1,GPRIN3,ZBTB7A,ATXN1L,LDLR,PHKA1,TGFBR2,LANCL3,GSK3B,ARAP2,SMAD2,DUSP6,STIM2,BRMS1L,RAB39B,CASD1,PCSK1,GABRG1,MYADM,SESN3,IAPP,HSPE1-MOB4,PCK1,TP53INP1,FOXJ2,MAP2K4,ALDH1A3,ZMIZ1,STX7,TSPAN2
MIRNA	hsa-miR-3122	MIRNA:hsa-miR-3122	0.000866342	3.06231	342	4047	143	13650	CYP51A1,FUT2,THAP5,SLC25A34,S1PR2,CCL22,RBM43,PPM1D,CGNL1,APOBEC3F,ACOX1,TOR1AIP2,TMEM120B,ADIPOQ,DSEL,SIGLEC10,POLR2J3,MRO,TRAF3IP2,NAV1,IGF1,FAT3,RAB5B,STK4,ASXL2,CRCP,RFTN2,HAUS3,TFDP2,ABI2,ZNF451,TRPM6,PGPEP1,ADAMTS4,STMN1,ATXN3,SNX1,SNRPD1,DHDDS,SYNC,TVP23C,NRIP3,IGFBP5,TMEM245,PNMA2,KLF8,UBE2B,CPM,KIAA1328,CLSTN1,FBXW7,KIF1C,SSR1,SLC6A9,SLC1A2,ZNF324B,XIAP,OCRL,FOSL2,CLOCK,PLD6,WWTR1,SOX6,K…
MIRNA	hsa-miR-4310	MIRNA:hsa-miR-4310	0.00086813	3.06142	143	4047	70	13650	SLC25A34,PACS2,SLC24A4,DSEL,LCOR,POLR2J3,MAP1B,MBOAT2,ACVR2B,CREB3L2,PLXNA4,RUNX1,PDP2,NUCKS1,RFTN2,ICK,IRS1,SREK1,PRLR,UBE2Q1,C6,KIF6,CELF1,RIMS3,ARL4C,MTMR3,ADCY7,TRMU,HIC2,ATF3,YOD1,FGF2,PLA2G4A,FHDC1,TGFBR3,YTHDC1,RLIM,PGM2L1,ASH1L,RACGAP1,PEG10,TRIM37,IGSF3,TRIM35,FZR1,RHOQ,GNG12,SERAC1,TNPO1,TNRC6B,DUSP3,TM9SF3,LMNB2,IGF1R,LRIF1,SETD1B,ZKSCAN3,DCTN5,GPCPD1,CDK6,SH3GLB1,PURB,ZNF623,SLC38A7,A…
MIRNA	hsa-miR-7157-5p	MIRNA:hsa-miR-7157-5p	0.00086813	3.06142	143	4047	70	13650	SLC25A34,PACS2,SLC24A4,DSEL,LCOR,POLR2J3,MAP1B,MBOAT2,ACVR2B,CREB3L2,PLXNA4,RUNX1,PDP2,NUCKS1,RFTN2,ICK,IRS1,SREK1,PRLR,UBE2Q1,C6,KIF6,CELF1,RIMS3,ARL4C,MTMR3,ADCY7,TRMU,HIC2,ATF3,YOD1,FGF2,PLA2G4A,FHDC1,TGFBR3,YTHDC1,RLIM,PGM2L1,ASH1L,RACGAP1,PEG10,TRIM37,IGSF3,TRIM35,FZR1,RHOQ,GNG12,SERAC1,TNPO1,TNRC6B,DUSP3,TM9SF3,LMNB2,IGF1R,LRIF1,SETD1B,ZKSCAN3,DCTN5,GPCPD1,CDK6,SH3GLB1,PURB,ZNF623,SLC38A7,A…
MIRNA	hsa-miR-128-3p	MIRNA:hsa-miR-128-3p	0.00091346	3.03931	486	4047	193	13650	BLOC1S2,S1PR2,GPR83,SGPL1,ZNF562,TNNI1,TMEM120B,METTL8,DCP2,NCK2,DDX6,TSPYL1,NEK2,SNAI2,RGS6,R3HDM2,EN2,EPB41L1,DCX,SLC7A11,IGF1,CDH6,SDK2,PDE3A,RUNX1,RPS24,PLAGL2,HSPB8,BRWD1,HMOX1,BMPR2,TSPAN13,UBE2W,GNAQ,ADAMTS4,MMS22L,INO80D,MAPK14,APPBP2,MKLN1,PI4K2A,MOB3B,TMED5,GPI,MID2,ELL2,TAOK1,AJUBA,TUB,INA,TGOLN2,FBXW7,AKIRIN1,ANKRD40,ABCA1,SLC26A2,ARHGAP5,SSR1,PDK1,VPS13C,AFF4,TMTC3,LITAF,SOS1,ITCH,EY…
MIRNA	hsa-miR-4419b	MIRNA:hsa-miR-4419b	0.000954699	3.02013	463	4047	185	13650	SLC25A45,STAT2,FUT2,TRAPPC2,CCL22,PPM1D,RAB36,MTPAP,SMAD9,STK17B,CGNL1,PACS2,RNF125,GRSF1,ZSCAN22,HOMEZ,MRE11A,TSPYL1,NT5DC3,IRGQ,FDXACB1,SLC16A4,ZSWIM1,STYX,TNPO3,LPP,IGF1,PDP2,SLC35E3,SNX27,CRCP,GLCE,HAUS3,BTLA,NR2F6,PAX6,AMD1,APOL6,AK4,HSPA2,SHISA9,AP1S3,PGPEP1,LIN7C,MMS22L,SNRPD1,TVP23C,TIAL1,NRIP3,SPAST,SLC35F1,CASP8,KIAA0513,ZDHHC8,CPM,KIAA1328,KIF6,ANKRD40,UGGT1,IPCEF1,AKNA,CDKAL1,ZNF566,T…
MIRNA	hsa-miR-142-3p	MIRNA:hsa-miR-142-3p	0.0010804	2.96642	363	4047	150	13650	CA5B,TOR1AIP2,EEF2K,NCK2,LCOR,U2SURP,TSPYL1,SIGLEC10,ZNF264,HMGA2,LPP,SLC7A11,CREB3L2,FLVCR1,ZNF678,MTMR9,USP37,GLCE,EPM2AIP1,NR2F6,TMEM209,BTBD7,AK4,VAPB,UBE2W,GNAQ,PSMD11,ATXN3,IL6ST,SLC37A3,MKLN1,TMEM245,ELL2,ALAD,TAOK1,LYRM4,DEPDC1,KLHL15,PCMTD2,GPD1L,KRTAP4-5,EML4,AFF4,TMTC3,XIAP,ZCCHC14,ZFX,PDSS2,CLOCK,CPEB2,PROM1,RICTOR,FYCO1,CLIC4,STAM,PITPNC1,ECT2,FBXO3,CUL5,MEF2D,SLC7A9,AGTR2,ARL5B,CDKN…
MIRNA	hsa-miR-6083	MIRNA:hsa-miR-6083	0.00123726	2.90754	165	4047	78	13650	RRM2,ZRANB1,ADAT2,SERTM1,PPARGC1A,STXBP5L,DGKG,KLF7,STS,CDON,STRN,PRKD3,TBPL1,SEC63,SLC24A2,ZNF609,HNRNPA0,POU2F2,IGFBP5,TMED5,LMLN,ZMYM2,NR2C2,ITK,MKI67,SIK3,NUFIP2,WNT11,PALM2,PITPNC1,TMEM178B,YWHAZ,QKI,BCORL1,IKZF2,ZNF117,PTK7,PMAIP1,ASH1L,SP1,ATP2B4,ZBTB7A,VENTX,IBTK,LDLR,SIKE1,BACH2,SOCS7,POFUT1,LIFR,RGS5,ZBTB34,GSK3B,NLGN4X,TMEM106B,OSBPL9,CADM1,C4ORF33,PRRC2C,HACE1,XKR6,KPNA4,HINFP,RABGAP1…
MIRNA	hsa-miR-765	MIRNA:hsa-miR-765	0.00123948	2.90676	324	4047	136	13650	USP22,CBL,CDK12,PLEKHM3,KBTBD3,KSR2,RGS6,POLR2J3,NFIX,EPB41L1,USB1,RPH3A,UBN2,ARRB1,GABRB2,AMER1,PARP11,NFIC,CIAPIN1,ATXN7L3,RAB5B,FAM53C,PITPNA,LUZP1,NEGR1,TRIM67,BEST3,PSMD11,SEH1L,ORC4,CSGALNACT1,PACSIN1,AOC3,RUNX3,YWHAG,KIAA0513,NPLOC4,GPR107,ANKRD40,ZMAT5,SCAMP4,DNM2,CALML3,ARID1A,FKBP5,RAP1GAP2,CELF1,SLC26A9,SLC25A37,HDAC5,CDCA8,ASB1,FOSL1,BTRC,RASGRP3,KDM2A,HBP1,TRMU,TPM3,NTN1,HIC2,PLCG1,Y…
MIRNA	hsa-miR-205-5p	MIRNA:hsa-miR-205-5p	0.00137661	2.86119	168	4047	79	13650	TRAF3IP1,NFAT5,SMAD4,LCOR,RGS6,PRKCE,ZEB2,PLAGL2,ICK,STK38L,AR,MAPK14,PRLR,BCL2,SLC25A25,MAP3K9,VTI1A,HOXA11,NOTCH2,DHCR24,PAIP2B,AFF4,ETNK1,NUFIP2,PHF8,KCTD16,MED1,ERBB3,SRC,LYSMD3,TP73,CUL5,SLC39A14,VAMP1,SMNDC1,ACSL4,UVRAG,YY1,KLHL5,MGLL,PANK1,BCL9L,PHC2,RAP2B,BDP1,BAMBI,SATB2,B4GALT6,IPO7,RFX7,KCTD20,RUNX2,NEK9,SMAD2,MED13,MAOA,CDK6,LAMC1,KCNJ10,AFF1,ESRRG,SPDL1,ZEB1,SIGMAR1,PTPRJ,PHLPP2,MAML…
MIRNA	hsa-miR-3924	MIRNA:hsa-miR-3924	0.00140909	2.85106	230	4047	102	13650	BVES,ZNF562,TRIM13,PROX1,DDX6,SERTM1,DUSP7,NFIA,MBNL3,SENP1,AMOTL1,AMER1,FLVCR1,DOCK4,NFIC,SLC35E3,RAB5B,ABI2,AR,MMP16,IL6ST,SLC24A2,MKLN1,CYP4F11,PRR23A,CSRNP3,NFIB,MTF1,SV2B,DCLRE1C,SLITRK4,NETO2,NUFIP2,TBCEL,TMEM132B,TMEM178B,CMIP,HIC2,UBR3,BCORL1,RC3H1,GNA13,ZNF468,YAF2,UBE2K,HNRNPU,OPCML,FZD5,PIK3R1,ZNF551,PTPRD,PMAIP1,RIC8B,PLXDC2,MON1B,IKZF4,VENTX,CD226,ZNF512B,C5ORF24,MBNL2,OPN5,MSI2,TRIM…
MIRNA	hsa-miR-372-3p	MIRNA:hsa-miR-372-3p	0.00145041	2.83851	422	4047	170	13650	SERF1B,CPT1A,PTGIS,NOL9,ACOX1,METTL8,CBX5,FOXK1,ZNF578,ADAT2,SAMD12,CLCN3,FEM1C,ZNF264,GTF2IRD2,GTF2IRD2B,MBNL3,TRAF3IP2,LATS2,MAP1B,CYB5A,TRIOBP,UBN2,SLC7A11,RAB3IP,DPYSL2,MTMR9,CRCP,NR2F6,MELK,ABI2,DPP9,KLHL8,SBNO1,ERBB4,INO80D,ZNF786,SPIB,HIP1,SPRED1,KLHDC10,ICMT,RHOC,KIAA0513,TAOK1,NFIB,KIF6,NR2C2,RGMB,ABLIM1,F2RL1,DSTYK,TRPS1,CYCS,ITGA2,GIGYF1,ETNK1,ELK4,ZNF665,SAMD8,RABGAP1L,FOXK2,USP15,SYN…
MIRNA	hsa-miR-7160-5p	MIRNA:hsa-miR-7160-5p	0.00148133	2.82935	454	4047	181	13650	PDE6B,SLC25A45,STAT2,FUT2,SLC25A34,TRAPPC2,RAB36,MTPAP,SMAD9,CGNL1,BVES,PACS2,RNF125,GRSF1,ZSCAN22,HOMEZ,MRE11A,TSPYL1,NT5DC3,IRGQ,FDXACB1,SLC16A4,ZSWIM1,STYX,TNPO3,LPP,IGF1,PDP2,SLC35E3,SNX27,RAB5B,CRCP,HAUS3,BTLA,TFDP2,NR2F6,AMD1,APOL6,AK4,AP1S3,PGPEP1,ZCCHC4,LIN7C,SH3BP2,MMS22L,SNRPD1,TIAL1,EIF4H,NRIP3,SPAST,SLC35F1,IL17REL,IST1,CASP8,KIAA0513,KIAA1328,RHBDD1,ANKRD40,SV2B,UGGT1,TFCP2L1,IPCEF1,…
MIRNA	hsa-let-7f-2-3p	MIRNA:hsa-let-7f-2-3p	0.00148296	2.82887	94	4047	50	13650	LCOR,ZNF264,KCNK10,SENP1,PURA,MDM2,IRS1,PCMTD1,MAX,GOLGA7,SET,C1ORF52,KLHL15,WNK1,EML4,ZFX,PGGT1B,CDKN1B,HNRNPU,PAPOLG,NR2F2,AFAP1,RBM12B,BTG1,PMAIP1,GPRIN3,ZBTB7A,ATXN1L,LDLR,PHKA1,TGFBR2,LANCL3,GSK3B,ARAP2,SMAD2,DUSP6,BRMS1L,RAB39B,CASD1,GABRG1,MYADM,SESN3,HSPE1-MOB4,PCK1,TP53INP1,FOXJ2,MAP2K4,ALDH1A3,STX7,TSPAN2
MIRNA	hsa-miR-506-3p	MIRNA:hsa-miR-506-3p	0.00153283	2.81451	114	4047	58	13650	ZNF626,SNAI2,NFIX,PTBP3,AMOTL1,ZNF678,NFIC,SOX9,ZCCHC4,ARSD,TCF3,PIM3,ICMT,SNED1,PTBP1,WNK1,SCAMP4,NUFIP2,UBXN2B,LYSMD3,GXYLT1,ZNF507,PI4K2B,ZBTB3,MTDH,OTUD1,PNPLA2,ARHGAP1,FOXQ1,STK35,PLIN3,ADRB3,MYO10,TNRC6B,NEK9,ZWINT,ROCK1,BLOC1S5,KLHL42,POC1B-GALNT4,ARHGEF26,MYLIP,MRPL49,MAN2B2,CDK6,LPCAT3,ZXDA,BAHD1,ETS1,ZNF772,GNL3L,ACTB,GLI3,LMNB1,TYRP1,FXN,DDX52,PARP16
MIRNA	hsa-miR-769-5p	MIRNA:hsa-miR-769-5p	0.00153947	2.81263	214	4047	96	13650	S1PR2,ARSB,CARD8,GFPT1,PDXK,PABPC1L2A,PABPC1L2B,LRPPRC,NT5DC3,ZNF264,MRO,CREBBP,ATP11A,SCARA3,RRP15,ALG13,ZNF678,NFIC,AK1,KLF2,PAICS,LSM4,CLYBL,ATXN3,PDE7A,SLC37A2,IL17REL,ARHGEF18,ZDHHC8,UBE2B,TAOK2,RGMB,PLEKHG4B,MAGI3,ZNF324B,ZNF665,OTUD3,FOXK2,KDM2A,HIC2,MOB1B,TMEM97,ZADH2,PAPOLG,DCUN1D5,MCCC2,USP6NL,FAM126B,UBE2D3,BCAT1,QRSL1,BARX2,PKM,MGAT5,PGAP1,TBC1D19,PRKAR2A,CRNKL1,IGSF3,CLCC1,FAM83H,PEX…
MIRNA	hsa-miR-6513-5p	MIRNA:hsa-miR-6513-5p	0.00157815	2.80185	365	4047	150	13650	CYP51A1,FUT2,THAP5,SLC25A34,S1PR2,CCL22,RBM43,PPM1D,CGNL1,APOBEC3F,ACOX1,CHST6,TOR1AIP2,TMEM120B,ADIPOQ,DSEL,SIGLEC10,POLR2J3,MRO,TRAF3IP2,SPRY4,NAV1,IGF1,FAT3,RAB5B,STK4,ASXL2,CRCP,RFTN2,HAUS3,TFDP2,ABI2,ZNF451,TRPM6,PGPEP1,ADAMTS4,STMN1,ATXN3,SNX1,SNRPD1,DHDDS,TVP23C,NRIP3,ZFP14,IGFBP5,TMEM245,PNMA2,KLF8,UBE2B,CPM,KIAA1328,CLSTN1,KIF1C,SSR1,SHE,SLC6A9,EMB,SLC1A2,ZNF324B,XIAP,OCRL,FOSL2,CLOCK,PL…
MIRNA	hsa-miR-4786-5p	MIRNA:hsa-miR-4786-5p	0.00159624	2.7969	247	4047	108	13650	SLC25A34,WDR76,PIK3CD,HAUS5,S1PR2,SLC48A1,CPT1A,ATP6V0A2,ARSB,CARD8,LUZP2,PTGIS,OCLN,ENPP1,GFPT1,ZSCAN22,PDXK,NT5DC3,ZNF264,ZSWIM7,MRO,CCSER2,SCARA3,RRP15,ALG13,NFIC,MDM2,AFF2,TFDP2,MELK,KLF2,PAICS,ATXN3,PDK3,PDE7A,SLC37A2,GPI,IL17REL,ARHGEF18,KIAA0513,ZDHHC8,UBE2B,GGA2,PLEKHG4B,FKBP5,MAGI3,TBC1D15,ZNF324B,FOSL2,OTUD3,DTWD2,ZNF468,MOB1B,ALG10B,MAVS,PAPOLG,DCUN1D5,MCCC2,ZBTB8A,ENAH,USP6NL,FBXL3,YT…
MIRNA	hsa-miR-567	MIRNA:hsa-miR-567	0.00168566	2.77323	182	4047	84	13650	BVES,TRIM13,PROX1,BNC2,DUSP7,ETV6,SENP1,ZDHHC15,PURA,LPP,ACVR2B,KCNQ3,IGF1,KATNAL1,CDH6,KIF1B,AMER1,SDK2,FLVCR1,NFIC,SLC35E3,PCDH11Y,ABI2,AKT3,CBX1,AR,MKLN1,HNRNPA0,IGFBP5,LRP2BP,ELL2,CSRNP3,TAOK1,SV2B,ZNF860,TMTC3,ZFX,NUFIP2,UBXN2B,TMEM132B,CAPRIN1,UBR3,RPL28,ARHGEF9,OPCML,MYO5A,ZNF551,MAPRE2,NEUROD2,RIC8B,AZIN1,PEG10,MBNL2,ZNF449,PEX26,RGS5,ZBTB34,BRWD3,AMMECR1,ATP7A,STX6,CSMD1,CFL2,TMEM106B,PA…
MIRNA	hsa-miR-7154-3p	MIRNA:hsa-miR-7154-3p	0.00169992	2.76957	127	4047	63	13650	CBL,CDK12,KSR2,NFAM1,UBN2,GFRA1,GABRB2,CHST11,RAB5B,LUZP1,NEGR1,PACSIN1,KLC2,RUNX3,YWHAG,NPLOC4,GPR107,CLSTN1,ANKRD40,ZMAT5,SCAMP4,CDKAL1,SLC27A1,SLC25A37,KDM2A,HBP1,HIC2,PLCG1,ADCY9,ZNF689,NAA50,ST7L,NIPAL3,SMYD1,UBE2D3,SCD,PKM,MGAT5,PEG10,MSI2,SOCS7,RAB11B,SRF,CYLD,CS,NEK9,LMNB2,GMEB2,SMIM7,CSF1,ERCC6L2,CDK6,HNRNPUL1,PHC1,PIP4K2C,VWA1,SOX11,SLC38A7,PIP4K2A,EDA2R,ZDHHC9,MTHFR,ETV3
MIRNA	hsa-miR-4768-5p	MIRNA:hsa-miR-4768-5p	0.0017655	2.75313	306	4047	129	13650	MGRN1,TOR1AIP2,GFPT1,LARP4B,NFIX,PITPNM3,TMEM196,LPP,ATP9A,FMN1,PLEKHA2,USP37,SEC63,CHD9,KLF2,NEGR1,HNRNPA3,SPIB,HIP1,SH3PXD2A,IL6R,FIGN,HNRNPA0,CYP4F11,GNB1L,POU2F2,UBE2Q1,MYOCD,TSHZ2,COG6,TBL2,GPR26,HSF5,C2CD2L,PKHD1,DHCR24,TTF2,ATXN1,MAT1A,F2RL1,CELF1,SPATS2L,SNRK,FAM166B,CACNG8,FAXC,WDR59,CMKLR1,NPTX1,PPP1R3E,EMP2,EHD4,ELAVL3,POU2F1,PKIA,ZDHHC21,ZNF611,ZNF468,MLLT10,SPOP,ANTXR2,AP5M1,OPRM1,ZN…
MIRNA	hsa-miR-548n	MIRNA:hsa-miR-548n	0.00179909	2.74495	242	4047	106	13650	TRAF3IP1,WNK3,METTL8,SAMD12,MPZL1,KATNAL1,KIF1B,FLVCR1,RALGAPB,DPYSL2,ZNF678,CRCP,PLAGL2,PCMTD1,XPO4,ATXN3,HMGN2,KBTBD8,PTBP1,ELL2,ABHD5,GPR26,DCLRE1C,ITGB8,TM6SF1,TRPS1,ITGA2,CDCA8,SLC25A44,LRRC55,ARL4C,SOX6,SLC5A3,PEX5L,FEN1,P4HB,BBX,FNBP1L,SYNJ2BP,ARPC5,NHS,SRSF10,MAVS,YWHAQ,SKI,HOOK1,TMEM68,CEP104,DDIT4,PTBP2,ZNF154,YTHDC1,BTG1,WTAP,PAWR,PPP1R15B,IPMK,RBFOX2,PEG10,TRIM37,SERBP1,THAP6,NUS1,KDM…
MIRNA	hsa-miR-6892-3p	MIRNA:hsa-miR-6892-3p	0.00184303	2.73447	185	4047	85	13650	PTGIS,KSR2,DPY19L1,RGS6,GRID1,SPRY4,PITPNM3,ARRB1,STS,ATP9A,FRMPD4,LENG9,SREK1,SHISA9,SLC25A17,MAPK14,CTSL2,FRMD6,MYOCD,MAP3K9,PLXNA2,SKIDA1,DHCR24,LYRM2,PKP1,PLEKHG4B,RAB8A,GTF2H5,IQSEC1,CLIC5,ZNF488,PEX5L,ST8SIA3,GATAD2B,PTPN14,RREB1,VANGL2,CYBB,CDC42EP4,NCS1,ZNF704,ANTXR2,MRPS27,SDK1,WNT4,VAV3,TYW3,CCDC93,GALNT10,ASIC4,PGM2L1,PANK1,ZNF550,MYLK3,PRKAR2A,ANP32A,ANTXR1,PLCXD3,TRIM35,POFUT1,RGS5,S…
MIRNA	hsa-miR-33a-5p	MIRNA:hsa-miR-33a-5p	0.00203139	2.69221	172	4047	80	13650	CPT1A,PAX4,PPARA,RAP2C,EN2,HMGA2,STYX,CDH6,PRKCB,PPP1R9A,BRWD1,MTRNR2L6,CEBPG,SH3PXD2A,TMEM98,PIM3,OSBPL6,SNTB2,YWHAG,RRP7A,RHBDD1,TGOLN2,ABCA1,PGM3,FOXP1,GIGYF1,XIAP,ZCCHC14,FOSL1,SAMD8,NUFIP2,KCTD16,BSDC1,SRC,CAPRIN1,CMIP,SLC39A14,TIA1,ARHGAP31,GXYLT1,ACSL4,MIER3,PAPOLG,RPRD1B,UVRAG,CSNK1G3,G2E3,HBS1L,RBM33,TNS1,SP1,ZNF208,PCM1,STRBP,GTF2H3,SATB2,REEP1,CROT,ZNF217,ZC3H12C,ABCB11,AKAP11,PLEKHA8,…
MIRNA	hsa-miR-3613-3p	MIRNA:hsa-miR-3613-3p	0.00212109	2.67344	462	4047	183	13650	STAT2,TRAF3IP1,WDR76,S1PR2,ATP6V0A2,STK17B,CARD8,CGNL1,PHKG2,BVES,ZNF562,WNK3,SLC24A4,DCP2,LRPAP1,BMP3,DDX6,NT5DC3,CDK12,DCAF16,ACTR10,MBNL3,FUNDC2,BIRC5,PTBP3,MBOAT2,TMEM196,FAT3,PDE3A,PDP2,ZNF678,FGF5,WASF3,TBPL1,BRD4,WNT2B,HAUS3,PLAGL2,IFNLR1,ZNF451,APOL6,AK4,C5ORF51,KCNN3,GNAQ,SH3BP2,PSMD11,PDK3,TVP23C,CD59,SEH1L,DLG5,SKA1,ORC4,MTX3,IGFBP5,MYOCD,CPM,RASSF2,AKIRIN1,OGFOD1,CDK9,ZNF860,MAT1A,ITG…
MIRNA	hsa-miR-6833-3p	MIRNA:hsa-miR-6833-3p	0.00216616	2.66431	307	4047	129	13650	MGRN1,TOR1AIP2,GFPT1,LARP4B,NFIX,PITPNM3,TMEM196,LPP,ATP9A,FMN1,PLEKHA2,USP37,SEC63,CHD9,KLF2,NEGR1,HNRNPA3,SPIB,HIP1,SH3PXD2A,IL6R,FIGN,HNRNPA0,CYP4F11,GNB1L,POU2F2,UBE2Q1,MYOCD,TSHZ2,COG6,TBL2,GPR26,HSF5,C2CD2L,PKHD1,DHCR24,TTF2,ATXN1,MAT1A,F2RL1,CELF1,SPATS2L,SNRK,FAM166B,CACNG8,FAXC,WDR59,CMKLR1,NPTX1,PPP1R3E,EMP2,EHD4,ELAVL3,POU2F1,PKIA,ZDHHC21,ZNF611,ZNF468,MLLT10,SPOP,ANTXR2,AP5M1,OPRM1,ZN…
MIRNA	hsa-miR-410-3p	MIRNA:hsa-miR-410-3p	0.00256159	2.59149	238	4047	104	13650	ZNF850,ZRANB1,BNC2,DOK6,DUSP7,PLEKHA6,DGKG,GRID1,ZHX3,ETV6,SLC7A11,KLF7,AMER1,MDM2,PRKD3,ZNF516,APOL6,KLF6,TRPM6,MIER1,ZNHIT6,SLC24A2,ZNF609,HNRNPA0,CYP4F11,POU2F2,NSL1,HOXA11,TNFSF9,ZNF275,CA8,KLHL15,RAB3B,RGMB,DCLRE1C,TRIM2,F2RL1,OCRL,CPEB2,SIK3,NUFIP2,AGTR1,TPPP,LYSMD3,PHACTR2,YWHAZ,RREB1,POU2F1,RC3H1,ADCY9,HNRNPU,FZD5,ACSL4,CABP4,ADD2,ZNF551,USP6NL,ZFAND1,FBXL3,ZER1,ZNF507,LRP6,JAG1,SP1,ZBTB7…
MIRNA	hsa-miR-552-5p	MIRNA:hsa-miR-552-5p	0.00259534	2.58581	118	4047	59	13650	CCSER2,NAV1,WASF3,MDM2,MTMR9,AKT3,PEX11A,SYNC,NRIP3,SESTD1,HNRNPA0,HNRNPA2B1,PKHD1,DIP2C,EML4,CLOCK,CCBE1,NUFIP2,TRIM44,SRSF1,PLCG1,VKORC1L1,SEZ6L,MLLT10,MRFAP1,SCAMP1,NIPAL3,DFFA,LSAMP,PMAIP1,VCAN,RACGAP1,TNPO2,ATF6,RAB11FIP4,NUS1,XRRA1,TNFRSF11A,OGDH,NFYA,CADM1,HACE1,MYLIP,PLAG1,PRKAR1A,GPCPD1,KCNK5,ZNF780A,PLCL1,SH3GLB1,RSBN1,MYCBP,CTC1,SPTY2D1,TIPARP,IER3IP1,PPP6R3,ATXN7L1,NAA15
MIRNA	hsa-miR-5695	MIRNA:hsa-miR-5695	0.00267431	2.57279	113	4047	57	13650	STON2,FRMPD4,SH3PXD2A,IL6R,CACNA1A,SLC24A2,CHST4,SKA1,UBE2Q1,TMEM2,NOTCH2,CYB561D1,PCMTD2,CDK9,AFF4,NPTX1,CLIC4,HMGN4,RPL32,UNC45B,POU2F1,PDE1A,F3,DAPK2,AGK,NCS1,NFASC,ZNF398,ATP1B3,MYO5A,FGF2,ZNF117,GIGYF2,RBM12B,MBTPS2,FAM20B,NSD1,DAAM1,CDK18,ANGEL1,BACH2,KDM3B,ACTC1,UBQLN4,SGCD,ADAM17,CHEK2,LGSN,SEPT6,MRPL49,LPCAT3,NUDCD3,ATF5,ARPP19,CHST3,SERPING1,ZNF248
MIRNA	hsa-miR-6788-5p	MIRNA:hsa-miR-6788-5p	0.00268038	2.5718	481	4047	189	13650	SLC25A45,CYP51A1,FUT2,THAP5,SLC25A34,S1PR2,CCL22,RBM43,PPM1D,RAB36,SMAD9,CGNL1,APOBEC3F,TOR1AIP2,TMEM120B,ZSCAN22,ADIPOQ,DSEL,PPARA,ZNF264,SLC16A4,POLR2J3,MRO,TRAF3IP2,MBOAT2,KLF7,NAV1,IGF1,CDH6,FAT3,SDK2,SNX27,RAB5B,ASXL2,ZKSCAN8,CRCP,RFTN2,HAUS3,TFDP2,EPM2AIP1,ABI2,ZNF451,PGPEP1,AR,ADAMTS4,PSMD11,ATXN3,SNX1,SNRPD1,DHDDS,TVP23C,TIAL1,NRIP3,PIM3,PPP2R1A,PNMA2,KLF8,UBE2B,CPM,KIAA1328,NPLOC4,CLSTN1…
MIRNA	hsa-miR-557	MIRNA:hsa-miR-557	0.00268144	2.57163	165	4047	77	13650	ZNF562,KLF7,ZDHHC7,BRD4,HNRNPA3,SBNO1,TMEM245,SNED1,JAZF1,RRP7A,ARID1A,ZFP62,PGM3,XIAP,CLOCK,LRRC55,UNKL,KCTD16,ST8SIA3,PITPNC1,CTNS,FOXP2,PAQR8,FNBP1L,EXPH5,NWD1,ACSL4,SKI,AKAP1,USP6NL,UBTF,ZNF25,ZNF154,HBS1L,VCAN,YIPF6,RAPH1,CERK,RLIM,PER2,POGK,EI24,ZNF701,AKR7A2,ARHGAP1,REEP1,PEX26,BACH2,HCN4,ACER3,FAM102B,MYO10,ADAM19,GLCCI1,WAC,RAB10,EMC1,TMEM251,PHIP,UNC5D,RBPJ,SPRY1,BCL7A,DNAJC15,SLC43A2,P…
MIRNA	hsa-miR-507	MIRNA:hsa-miR-507	0.00268144	2.57163	165	4047	77	13650	ZNF562,KLF7,ZDHHC7,BRD4,HNRNPA3,SBNO1,TMEM245,SNED1,JAZF1,RRP7A,ARID1A,ZFP62,PGM3,XIAP,CLOCK,LRRC55,UNKL,KCTD16,ST8SIA3,PITPNC1,CTNS,FOXP2,PAQR8,FNBP1L,EXPH5,NWD1,ACSL4,SKI,AKAP1,USP6NL,UBTF,ZNF25,ZNF154,HBS1L,VCAN,YIPF6,RAPH1,CERK,RLIM,PER2,POGK,EI24,ZNF701,AKR7A2,ARHGAP1,REEP1,PEX26,BACH2,HCN4,ACER3,FAM102B,MYO10,ADAM19,GLCCI1,WAC,RAB10,EMC1,TMEM251,PHIP,UNC5D,RBPJ,SPRY1,BCL7A,DNAJC15,SLC43A2,P…
MIRNA	hsa-miR-4789-5p	MIRNA:hsa-miR-4789-5p	0.00270774	2.56739	241	4047	105	13650	ZNF562,LCOR,ZNF264,ANKRD44,DGKG,LATS2,SPRY4,SENP1,PURA,STYX,DBT,PAG1,SLC7A11,KIAA1549L,VAMP4,SLC35E3,MDM2,TBPL1,PLRG1,IRS1,LPAR3,SHISA9,MMS22L,ATXN3,IL6ST,SLC24A2,PAPPA,C1ORF52,CSRNP3,FAM47E-STBD1,ZMYM2,KLHL15,MTF1,SV2B,WNK1,NR2C2,SOS1,SLITRK4,SNRK,CPEB2,SIK3,PHF8,STAM,PITPNC1,VKORC1L1,XKR9,PGGT1B,SRGAP2,CDKN1B,ADCY9,HNRNPU,PAPOLG,WDR17,PIK3R1,RASSF6,ZNF551,AFAP1,RBM12B,BTG1,FAM126B,RAPH1,GPRIN3,…
MIRNA	hsa-miR-548d-3p	MIRNA:hsa-miR-548d-3p	0.00297176	2.52699	272	4047	116	13650	RAB33B,TOR1AIP2,LCOR,U2SURP,MPZL1,MBNL3,KCNK10,MRO,TMLHE,PURA,KIF1B,AMER1,GABRB3,NRXN1,ATP9A,ZNF678,BRD4,PRR3,NEGR1,AR,MAX,MMS22L,TVP23C,CD59,HMGN2,SYNCRIP,AGAP1,RABIF,KLHDC10,GSKIP,TGIF2,MYOCD,PTPRB,PCMTD2,PTPN11,ARID1A,CELF1,C4ORF3,PGM3,ITGA2,ADAMTS5,CCBE1,PDE5A,LRRC55,MTMR3,PITPNC1,CELF2,DAZAP1,YWHAZ,VKORC1L1,RC3H1,PKIA,CDKN1B,ZNF845,YAF2,NWD1,CBX3,ZNF829,LLGL2,PPIA,SKI,G2E3,NR2F2,GPC5,FAM126B…
MIRNA	hsa-miR-4469	MIRNA:hsa-miR-4469	0.00310229	2.50832	275	4047	117	13650	PTGIS,ZNF562,ZSCAN22,LCOR,TFAP2A,KSR2,DPY19L1,GRID1,PITPNM3,BIRC5,KCNQ3,NAV1,ARRB1,ATP9A,HOXB8,PLEKHA2,FRMPD4,SEC63,LENG9,MCU,SH3PXD2A,SLC25A17,MAPK14,CTSL2,PHF21B,MYOCD,MAP3K9,CA8,GPR107,PLEKHG4B,ADRB1,RAB8A,GTF2H5,IQSEC1,CLIC5,SURF6,PLD6,ZNF488,PEX5L,KCTD7,ST8SIA3,CCDC43,TMEM132B,MTMR10,TMCC2,SLC1A1,TMEM178B,CAPRIN1,QKI,GATAD2B,PTPN14,CNNM3,POU2F1,ZMAT3,CYBB,CENPN,CDC42EP4,RAB43,ANTXR2,ZNF398,M…
MIRNA	hsa-miR-450a-1-3p	MIRNA:hsa-miR-450a-1-3p	0.00314198	2.5028	363	4047	148	13650	CYP51A1,FUT2,THAP5,SLC25A34,S1PR2,CCL22,RBM43,PPM1D,CGNL1,APOBEC3F,ACOX1,TOR1AIP2,TMEM120B,ADIPOQ,DSEL,TSPYL1,SIGLEC10,POLR2J3,MRO,TRAF3IP2,NAV1,IGF1,FAT3,PDE3A,APBA1,RAB5B,STK4,ASXL2,CRCP,HAUS3,TFDP2,ABI2,ZNF451,TRPM6,PGPEP1,ADAMTS4,ATXN3,SNX1,SNRPD1,DHDDS,TVP23C,NRIP3,TRIM14,IGFBP5,TMEM245,PNMA2,KLF8,UBE2B,CPM,KIAA1328,CLSTN1,KIF1C,SSR1,SLC6A9,SLC1A2,ZNF324B,XIAP,OCRL,FOSL2,CLOCK,PLD6,WWTR1,SOX…
MIRNA	hsa-miR-4328	MIRNA:hsa-miR-4328	0.00314683	2.50213	116	4047	58	13650	RRM2,RBM43,NMNAT2,TLN2,CREBBP,RAB3IP,KLF7,PDE3A,PPP1R3B,SBNO1,IL6ST,SET,IGFBP5,TMED5,COG6,FBXW7,TPR,KIF1C,ZNF860,PKP1,ADAMTS5,ASB8,FAM3C,ERBB3,MPRIP,ELAVL3,JUN,SUMO2,VKORC1L1,MLLT10,CCDC6,WNT4,BCAT1,GPR180,ZBTB7A,ITPR1,TNPO2,ARHGAP1,PCSK2,FZR1,FOXO3,MYO10,MEAF6,DUSP6,UNC5D,GPAM,GATAD2A,PLCL1,ZNF620,ETS1,ACTB,PTEN,ARPP19,PPIL6,CTBP2,TMEM64,MSMO1,SYT7
MIRNA	hsa-miR-454-3p	MIRNA:hsa-miR-454-3p	0.00321695	2.49256	366	4047	149	13650	S1PR2,RBM43,RNF125,GRSF1,MCC,WNK3,JARID2,SMAD4,BMP3,DDX6,RAP2C,CLCN3,MBNL3,SLC31A1,UBN2,DPYSL2,PDP2,ZNF678,SLC35E3,RAB5B,IFNLR1,BRWD1,KLF6,DLG5,CEP170,IGFBP5,NF2,PRR23A,TMEM2,SNTB2,ELL2,LMLN,GID4,MAP3K9,TAOK1,DEPDC1,NFIB,KLHL15,HMGXB3,SLC38A9,SLC35E2B,COX20,F2RL1,ENPP5,DSTYK,GP2,XIAP,CDK2AP2,NPTX1,SAMD8,OTUD3,SIK3,CLIC4,HBP1,CDK19,NIPA1,QKI,ZMAT3,MID1IP1,DICER1,SMTNL2,GRB10,NACC2,GPR161,PDRG1,TPP…
MIRNA	hsa-miR-30c-1-3p	MIRNA:hsa-miR-30c-1-3p	0.00323201	2.49053	491	4047	192	13650	SLC25A45,CYP51A1,FUT2,THAP5,SLC25A34,S1PR2,CCL22,RBM43,PPM1D,RAB36,SMAD9,CGNL1,APOBEC3F,TOR1AIP2,TMEM120B,ZSCAN22,ADIPOQ,DSEL,PPARA,ZNF264,SLC16A4,POLR2J3,MRO,TRAF3IP2,MBOAT2,KLF7,NAV1,IGF1,CDH6,FAT3,SDK2,SNX27,RAB5B,ASXL2,ZKSCAN8,CRCP,RFTN2,HAUS3,TFDP2,EPM2AIP1,ABI2,ZNF451,PGPEP1,AR,ADAMTS4,PSMD11,ATXN3,SNX1,SNRPD1,DHDDS,TVP23C,TIAL1,SLC39A8,NRIP3,PIM3,PPP2R1A,PNMA2,KLF8,UBE2B,CPM,KIAA1328,NPLOC…
MIRNA	hsa-miR-4753-3p	MIRNA:hsa-miR-4753-3p	0.00350566	2.45523	284	4047	120	13650	LRRTM2,PPARA,CDK12,PLEKHA6,GRIN2A,PITPNM3,TMLHE,TMEM196,LPP,GFRA1,IGF1,PRKCB,PDE3A,WASF3,USP37,TFDP2,ABI2,NEGR1,XPO4,ATXN3,HIP1,SH3PXD2A,IL6R,FIGN,POU2F2,PRLR,UBE2Q1,ZSCAN12,MYOCD,CSRNP3,ARRDC3,TAOK1,KLF8,FGF1,NOTCH2,SLC26A7,DHCR24,TTF2,ATXN1,ZNF566,MIB1,CELF1,GALR1,ZFX,CDC42BPA,PROM1,FAM166B,CLIC5,PTPRT,WDR59,RIMS3,NPTX1,STAM,EMP2,LRRC2,EPPIN-WFDC6,ELAVL3,RIMS4,ZNF704,HNRNPU,MLLT10,RALGPS2,FZD2,…
MIRNA	hsa-miR-6831-5p	MIRNA:hsa-miR-6831-5p	0.00356305	2.44818	166	4047	77	13650	RHD,ZNF562,ZNF850,CBX5,ZNF578,MAP2K7,ZSWIM1,PEX11B,MAPKBP1,ACVR2B,MAP3K2,PDP2,STRN,RPS24,PLAGL2,IFNLR1,AMD1,AK4,C5ORF51,BEST3,CD59,FIGN,MTX3,TMED5,DISC1,CSRNP3,HAND1,TNFSF9,EFHD2,IGF2BP1,SLC35E2B,PHEX,UBXN2B,HIC2,SYNJ2BP,SMARCAD1,YOD1,FEM1A,SLC11A2,HERPUD1,FGF2,STX3,TXLNG,UCK2,FBXW2,DFFA,RBM12B,YIPF6,PGM2L1,NCKIPSD,PPP1R15B,TBC1D19,CRX,QDPR,NSD1,RAB11FIP4,LIMD2,SOCS7,ACTC1,RPRD2,GABPB1,IGF1R,ALDH…
MIRNA	hsa-miR-3927-3p	MIRNA:hsa-miR-3927-3p	0.00356305	2.44818	166	4047	77	13650	RHD,ZNF562,ZNF850,CBX5,ZNF578,MAP2K7,ZSWIM1,PEX11B,MAPKBP1,ACVR2B,MAP3K2,PDP2,STRN,RPS24,PLAGL2,IFNLR1,AMD1,AK4,C5ORF51,BEST3,CD59,FIGN,MTX3,TMED5,DISC1,CSRNP3,HAND1,TNFSF9,EFHD2,IGF2BP1,SLC35E2B,PHEX,UBXN2B,HIC2,SYNJ2BP,SMARCAD1,YOD1,FEM1A,SLC11A2,HERPUD1,FGF2,STX3,TXLNG,UCK2,FBXW2,DFFA,RBM12B,YIPF6,PGM2L1,NCKIPSD,PPP1R15B,TBC1D19,CRX,QDPR,NSD1,RAB11FIP4,LIMD2,SOCS7,ACTC1,RPRD2,GABPB1,IGF1R,ALDH…
MIRNA	hsa-miR-548aw	MIRNA:hsa-miR-548aw	0.00364358	2.43847	234	4047	102	13650	SLC48A1,MCC,WNK3,SMAD4,BMP3,MBNL3,LPP,UBN2,WDR45B,ZNF678,PITPNA,PAICS,HNRNPA3,MAPK14,DLG5,ELL2,KIAA0513,NFIB,AMMECR1L,SLC30A7,FOXP1,ITGA2,GIGYF1,UBXN7,SAMD8,EMP2,B3GNT6,HBP1,NIPA1,C19ORF44,QKI,PTPN14,RAB8B,LIMD1,DICER1,ARL5B,GRB10,MOB1B,PDRG1,NWD1,CBX3,MAVS,ELMOD2,SPOP,FZD5,PTBP2,ENAH,UCK2,YY1,ZNF154,MED12L,SPG20,SP140L,FZD6,PPP1R15B,LDLR,ZNF701,SNX19,AKR7A2,PEX26,PPP2R5E,IMPA1,BRWD3,STX6,WDR26,D…
MIRNA	hsa-miR-4282	MIRNA:hsa-miR-4282	0.00400275	2.39764	265	4047	113	13650	VHL,SP4,GFPT1,DCP2,DSEL,LCOR,CLCN3,ZNF264,MAP1B,MBOAT2,ACVR2B,DCX,SLC7A11,MDM2,TFDP2,AMD1,CHCHD7,MTRNR2L5,MTRNR2L7,MTRNR2L3,C5ORF51,TIAL1,SET,HNRNPA0,KBTBD8,DEPDC1,KLHL15,TGOLN2,CDK9,TTF2,MAGI3,KIF3A,ETNK1,CPEB2,CLIC5,UNKL,PEX5L,CCS,DIO2,HBP1,TPM3,PABPC4L,QKI,ZMAT3,PGGT1B,DICER1,CDKN1B,CBX3,SPOP,TMEM192,OTUD7B,SKI,ZNF567,ENAH,RBMS3,NR3C1,SKP1,CCPG1,BTG1,TTPAL,JAG1,ALDH18A1,SFMBT2,PAWR,OTUD4,PRDM1…
MIRNA	hsa-miR-548z	MIRNA:hsa-miR-548z	0.0041784	2.37899	268	4047	114	13650	RAB33B,TOR1AIP2,LCOR,U2SURP,MPZL1,MBNL3,KCNK10,MRO,TMLHE,PURA,KIF1B,AMER1,GABRB3,NRXN1,ATP9A,ZNF678,BRD4,PRR3,NEGR1,AR,MAX,MMS22L,TVP23C,CD59,HMGN2,SYNCRIP,AGAP1,RABIF,KLHDC10,GSKIP,TGIF2,MYOCD,PTPRB,PCMTD2,PTPN11,ARID1A,CELF1,C4ORF3,PGM3,ITGA2,ADAMTS5,CCBE1,PDE5A,LRRC55,MTMR3,CELF2,DAZAP1,YWHAZ,VKORC1L1,RC3H1,PKIA,CDKN1B,ZNF845,YAF2,CBX3,ZNF829,LLGL2,PPIA,SKI,G2E3,NR2F2,GPC5,FAM126B,RAPH1,BCAT1,…
MIRNA	hsa-miR-548bb-3p	MIRNA:hsa-miR-548bb-3p	0.0041784	2.37899	268	4047	114	13650	RAB33B,TOR1AIP2,LCOR,U2SURP,MPZL1,MBNL3,KCNK10,MRO,TMLHE,PURA,KIF1B,AMER1,GABRB3,NRXN1,ATP9A,ZNF678,BRD4,PRR3,NEGR1,AR,MAX,MMS22L,TVP23C,CD59,HMGN2,SYNCRIP,AGAP1,RABIF,KLHDC10,GSKIP,TGIF2,MYOCD,PTPRB,PCMTD2,PTPN11,ARID1A,CELF1,C4ORF3,PGM3,ITGA2,ADAMTS5,CCBE1,PDE5A,LRRC55,MTMR3,CELF2,DAZAP1,YWHAZ,VKORC1L1,RC3H1,PKIA,CDKN1B,ZNF845,YAF2,CBX3,ZNF829,LLGL2,PPIA,SKI,G2E3,NR2F2,GPC5,FAM126B,RAPH1,BCAT1,…
MIRNA	hsa-miR-548h-3p	MIRNA:hsa-miR-548h-3p	0.0041784	2.37899	268	4047	114	13650	RAB33B,TOR1AIP2,LCOR,U2SURP,MPZL1,MBNL3,KCNK10,MRO,TMLHE,PURA,KIF1B,AMER1,GABRB3,NRXN1,ATP9A,ZNF678,BRD4,PRR3,NEGR1,AR,MAX,MMS22L,TVP23C,CD59,HMGN2,SYNCRIP,AGAP1,RABIF,KLHDC10,GSKIP,TGIF2,MYOCD,PTPRB,PCMTD2,PTPN11,ARID1A,CELF1,C4ORF3,PGM3,ITGA2,ADAMTS5,CCBE1,PDE5A,LRRC55,MTMR3,CELF2,DAZAP1,YWHAZ,VKORC1L1,RC3H1,PKIA,CDKN1B,ZNF845,YAF2,CBX3,ZNF829,LLGL2,PPIA,SKI,G2E3,NR2F2,GPC5,FAM126B,RAPH1,BCAT1,…
MIRNA	hsa-miR-548ac	MIRNA:hsa-miR-548ac	0.0041784	2.37899	268	4047	114	13650	RAB33B,TOR1AIP2,LCOR,U2SURP,MPZL1,MBNL3,KCNK10,MRO,TMLHE,PURA,KIF1B,AMER1,GABRB3,NRXN1,ATP9A,ZNF678,BRD4,PRR3,NEGR1,AR,MAX,MMS22L,TVP23C,CD59,HMGN2,SYNCRIP,AGAP1,RABIF,KLHDC10,GSKIP,TGIF2,MYOCD,PTPRB,PCMTD2,PTPN11,ARID1A,CELF1,C4ORF3,PGM3,ITGA2,ADAMTS5,CCBE1,PDE5A,LRRC55,MTMR3,CELF2,DAZAP1,YWHAZ,VKORC1L1,RC3H1,PKIA,CDKN1B,ZNF845,YAF2,CBX3,ZNF829,LLGL2,PPIA,SKI,G2E3,NR2F2,GPC5,FAM126B,RAPH1,BCAT1,…
MIRNA	hsa-miR-4662a-5p	MIRNA:hsa-miR-4662a-5p	0.00431312	2.36521	135	4047	65	13650	VHL,CA5B,IGF2,TRAF3IP2,VPS36,UBN2,FAT3,STS,RBMS1,CRCP,PPP1R3B,TFDP2,IFNLR1,C5ORF51,ZNF786,SPRED1,KLHDC10,ZNF609,MTX3,TMEM245,TAOK1,GPR26,AKNA,TRIM56,XIAP,C6ORF89,ZIC4,WDR41,CCS,ZDHHC21,SRGAP2,MAVS,OSBPL3,ABHD17B,SYNPO2L,ZNF25,PTPRF,SPG20,GTF2A1,PGAP1,ORAI2,FAM118A,ICA1L,SURF4,ITPRIPL2,KDM5A,ZMAT2,DENND5B,ZNF329,ROCK1,CISD1,DST,PAPOLA,SMIM12,NEURL1B,NAMPT,WDR37,ZNF620,UBXN2A,DHX33,SREK1IP1,KREMEN1…
MIRNA	hsa-miR-8085	MIRNA:hsa-miR-8085	0.00472099	2.32597	328	4047	135	13650	CCL22,TOR1AIP2,NFAT5,PPARA,ABCC5,PABPC1L2A,PABPC1L2B,ARHGEF6,BNC2,MYH14,CHRDL1,MRE11A,SIGLEC10,CCDC88A,DUSP7,LENG8,ZNF264,MORC4,MAP2K7,ZNF561,RGS6,MRO,DLX6,PDZD4,DCX,KLF7,BTBD9,CDH6,CREB3L2,CHST11,SDK2,NFIC,ANKRD45,AFF2,ZC3H12B,ZKSCAN8,HAUS3,EPM2AIP1,AMD1,LUZP1,AR,ADAMTS4,PSMD11,SPRED1,PIM3,RAB6B,HNRNPA0,RANBP10,RUNX3,RAPGEF1,SEMA4G,KIAA0513,TAOK1,NPLOC4,RHBDD1,KIF6,ZMAT5,PRPF4B,PER3,BCL2L11,GIGY…
MIRNA	hsa-miR-6731-5p	MIRNA:hsa-miR-6731-5p	0.00472099	2.32597	328	4047	135	13650	CCL22,TOR1AIP2,NFAT5,PPARA,ABCC5,PABPC1L2A,PABPC1L2B,ARHGEF6,BNC2,MYH14,CHRDL1,MRE11A,SIGLEC10,CCDC88A,DUSP7,LENG8,ZNF264,MORC4,MAP2K7,ZNF561,RGS6,MRO,DLX6,PDZD4,DCX,KLF7,BTBD9,CDH6,CREB3L2,CHST11,SDK2,NFIC,ANKRD45,AFF2,ZC3H12B,ZKSCAN8,HAUS3,EPM2AIP1,AMD1,AR,ADAMTS4,PSMD11,SPRED1,PIM3,RAB6B,HNRNPA0,PACSIN1,RANBP10,RUNX3,RAPGEF1,SEMA4G,KIAA0513,TAOK1,NPLOC4,RHBDD1,KIF6,ZMAT5,PRPF4B,PER3,BCL2L11,GI…
MIRNA	hsa-miR-6828-5p	MIRNA:hsa-miR-6828-5p	0.00486797	2.31265	138	4047	66	13650	SMUG1,SLC24A4,BGN,R3HDM2,ZNF678,TAF6,USP37,RPS24,PLAGL2,HSPB8,LUZP1,UCK1,XPO4,LIN7C,EIF4H,GSKIP,PACSIN1,RRP7A,SPAG16,TRIM2,SLC30A7,YWHAZ,CRTC3,OGT,SETD5,ENTPD1,MCM9,PPP1R16B,NCS1,DLC1,CCDC6,C8ORF82,ATP1B3,UCK2,VAV3,TYW3,PAX1,ANKRD13A,PODXL,NR4A3,LANCL3,TMCC1,FOXO3,PRKCA,BMP8A,SYPL1,MEAF6,TXNDC15,KIF5B,FMNL3,EPB41,BHLHB9,SLC7A5,DCAF17,BCL7A,BUB3,PIP4K2C,MARVELD1,WDTC1,ACTR2,OSCAR,MCTS1,HNRPDL,TRIM…
MIRNA	hsa-miR-4524a-3p	MIRNA:hsa-miR-4524a-3p	0.00496761	2.30385	297	4047	124	13650	SGPL1,STK17B,APOBEC3F,ZNF562,USP22,ZNF850,DDA1,PHLDA1,TMEM120B,IBA57,METTL8,CBL,FOXK1,DDX6,ARHGAP35,CDK12,GNG7,DUSP7,GPR173,KDSR,MAP2K7,PPARGC1A,SRRM4,ZSWIM1,USB1,ZDHHC15,SCARA3,CREB3L2,FLVCR1,CRCP,IFNLR1,ZNF451,KLF2,PGPEP1,AR,SBNO1,MAPK14,FIGN,GSKIP,PPP2R1A,RND2,GPI,LYRM4,UBE2B,CPM,NFIB,RPL41,VSTM4,B2M,TBC1D15,BCL2L11,GP2,CCDC50,GIGYF1,ASB8,SURF6,CCBE1,NPTX1,NUFIP2,PIGX,ST8SIA3,MTMR10,FNBP1L,PTP…
MIRNA	hsa-miR-373-3p	MIRNA:hsa-miR-373-3p	0.00498055	2.30272	485	4047	189	13650	SERF1B,CPT1A,PTGIS,STX11,NOL9,ACOX1,METTL8,CBX5,FOXK1,MRE11A,ZNF578,ADAT2,SAMD12,CMTM4,CLCN3,FEM1C,ZNF264,GTF2IRD2,GTF2IRD2B,MBNL3,TRAF3IP2,LATS2,MAP1B,CYB5A,TRIOBP,UBN2,SLC7A11,RAB3IP,DPYSL2,STK4,MTMR9,CRCP,NR2F6,PDIK1L,MELK,ABI2,DPP9,KLHL8,SBNO1,INO80D,ZNF786,SPIB,HIP1,SPRED1,KLHDC10,ICMT,MKRN1,RHOC,KIAA0513,TAOK1,NFIB,KIF6,NR2C2,RGMB,ABLIM1,F2RL1,NIN,DSTYK,CYCS,ITGA2,GIGYF1,ETNK1,ELK4,ZNF665,S…
MIRNA	hsa-miR-630	MIRNA:hsa-miR-630	0.0052143	2.2828	75	4047	41	13650	JAKMIP2,FOXK1,TLR4,SNAI2,MRO,TMEM196,BTLA,APOL6,IL6R,BCL2,GPR26,ZNF260,IGF2BP1,ATXN1,TMTC3,GJC1,PTPRT,LRRC2,UBR3,PAFAH1B1,SMNDC1,CCDC6,TMEM192,YY1,LSAMP,SMURF2,PPM1F,CD226,MTDH,RBFOX2,TP53RK,TGFBR2,DCTN4,A1CF,IGF1R,CNOT6,SELE,TOB2,CDC14A,ARPP19,TIMM8A
MIRNA	hsa-miR-5571-5p	MIRNA:hsa-miR-5571-5p	0.00530933	2.27496	189	4047	85	13650	ZNF850,PPM1K,ZNF578,PLEKHM3,SENP1,DDHD1,ACVR2B,SLC7A11,LYRM7,CRCP,VAPB,ACSM2A,SNRPD1,SH3PXD2A,SLC16A9,RABIF,ZFP14,IGFBP5,MYOCD,KLF8,MIPOL1,KLHL15,HSF5,TGOLN2,FUT4,SLC26A2,OGFOD1,GJC1,DSTYK,SOS1,ZCCHC14,FOSL2,CLOCK,SLC25A37,CAV2,SKAP2,CTNS,DTWD2,ARL5B,ZDHHC21,GNA13,ZNF468,COL19A1,SMARCE1,AGK,ANTXR2,AP5M1,IL17RA,ATP1B3,TET1,PDCD4,TYW3,LRP6,GJD3,ZBTB3,OTUD4,PHKA1,TMEM117,FAM217B,ZNF805,REEP1,PEX26,T…
MIRNA	hsa-miR-302b-3p	MIRNA:hsa-miR-302b-3p	0.00532422	2.27374	421	4047	167	13650	SERF1B,CPT1A,PTGIS,NOL9,ACOX1,METTL8,CBX5,FOXK1,ZNF578,ADAT2,SAMD12,CLCN3,FEM1C,ZNF264,NFIA,GTF2IRD2,GTF2IRD2B,MBNL3,TRAF3IP2,MAP1B,CYB5A,TRIOBP,UBN2,SLC7A11,RAB3IP,DPYSL2,MTMR9,CRCP,NR2F6,MELK,ABI2,DPP9,KLHL8,SBNO1,ERBB4,INO80D,ZNF786,SPIB,HIP1,SPRED1,KLHDC10,ICMT,RHOC,KIAA0513,TAOK1,NFIB,KIF6,NR2C2,RGMB,ABLIM1,DPYD,F2RL1,DSTYK,CYCS,ITGA2,GIGYF1,ETNK1,ELK4,ZNF665,SAMD8,RABGAP1L,FOXK2,USP15,SYNJ2…
MIRNA	hsa-miR-130a-3p	MIRNA:hsa-miR-130a-3p	0.0054926	2.26022	369	4047	149	13650	S1PR2,RBM43,RNF125,GRSF1,MCC,WNK3,JARID2,SMAD4,PPARA,BMP3,DDX6,CLCN3,PPARGC1A,MBNL3,SLC31A1,UBN2,DPYSL2,PDP2,ZNF678,SLC35E3,RAB5B,IFNLR1,BRWD1,STK38L,BMPR2,KLF6,DLG5,CEP170,IGFBP5,NF2,RUNX3,PRR23A,TMEM2,SNTB2,ELL2,LMLN,MAP3K9,TAOK1,DEPDC1,NFIB,SLC38A9,SLC35E2B,DNM2,COX20,ATXN1,F2RL1,ENPP5,DSTYK,GP2,XIAP,CDK2AP2,NPTX1,SAMD8,OTUD3,CLIC4,HBP1,CDK19,NIPA1,QKI,ZMAT3,MID1IP1,DICER1,SMTNL2,GRB10,NACC2,G…
MIRNA	hsa-miR-4668-5p	MIRNA:hsa-miR-4668-5p	0.00582497	2.23471	378	4047	152	13650	KRTAP5-4,MOCS3,STK17B,CARD8,SP4,PHKG2,E2F2,PPM1K,WNK3,FECH,TOR1AIP2,METTL8,SLC24A4,SMAD4,LCOR,NEK2,PPARGC1A,ACTR10,LATS2,DCLK2,TMEM164,NCEH1,ZNF229,WASF3,STK4,CRCP,SEC63,RFTN2,POU4F1,MELK,AK4,PRR3,NEGR1,TRPM6,C5ORF51,AR,MAX,SH3BP2,STMN1,PSMD11,MMS22L,SNRPD1,MEF2C,AXIN2,HMGN2,TRIM14,SEH1L,DLG5,SET,SESTD1,MTX3,CYP4F11,AP5S1,SLC24A3,NF2,ACAP2,RRP7A,CPM,RGMB,OGFOD1,ITGB8,TRPS1,OCRL,UBXN7,EPB41L4B,PRD…
MIRNA	hsa-miR-6881-3p	MIRNA:hsa-miR-6881-3p	0.00583821	2.23372	203	4047	90	13650	SPN,EFHC1,PITPNM3,RUNX1T1,ACVR2B,AMOTL1,PRKCB,AFF3,DPYSL2,STON2,ZNF470,ZNF516,NR2F6,APOL6,LUZP1,ARL3,CISD3,PIP4K2B,FRMD6,SLC25A25,RAPGEF6,RAPGEF1,TNRC6C,TGOLN2,DIP2C,PAIP2B,ENPP5,DSTYK,CCBE1,RPS9,CMKLR1,UBXN2B,EHD4,PAQR8,EPPIN-WFDC6,TMCC2,CARHSP1,SYNJ2BP,MEF2D,BTN3A2,COL19A1,ATP2B3,ENAH,TGFBR3,ATP6V1C1,RBMS3,GNG2,ASIC4,TMEM184B,PRSS23,SYTL4,MGAT5,POLR3G,RBFOX2,PLCXD3,DIS3L,TRIM35,FOXQ1,ACSBG1,PTG…
MIRNA	hsa-miR-520a-3p	MIRNA:hsa-miR-520a-3p	0.00609552	2.21499	416	4047	165	13650	SERF1B,CPT1A,PTGIS,NOL9,ACOX1,METTL8,CBX5,FOXK1,ZNF578,ADAT2,SAMD12,CLCN3,FEM1C,ZNF264,GTF2IRD2,GTF2IRD2B,MBNL3,TRAF3IP2,MAP1B,CYB5A,TRIOBP,UBN2,MAP3K2,SLC7A11,RAB3IP,DPYSL2,MTMR9,CRCP,NR2F6,MELK,ABI2,DPP9,KLHL8,SBNO1,INO80D,ZNF786,SPIB,HIP1,SPRED1,KLHDC10,ICMT,RHOC,KIAA0513,TAOK1,NFIB,KIF6,NR2C2,RGMB,ABLIM1,F2RL1,DSTYK,CYCS,ITGA2,GIGYF1,ETNK1,ELK4,ZNF665,SAMD8,RABGAP1L,FOXK2,USP15,SYNJ2BP,POU2F1…
MIRNA	hsa-miR-301a-3p	MIRNA:hsa-miR-301a-3p	0.00615721	2.21062	361	4047	146	13650	S1PR2,RBM43,RNF125,GRSF1,MCC,WNK3,JARID2,SMAD4,BMP3,DDX6,CLCN3,MBNL3,SLC31A1,UBN2,DPYSL2,PDP2,ZNF678,NUCKS1,SLC35E3,RAB5B,IFNLR1,BRWD1,KLF6,DLG5,CEP170,IGFBP5,NF2,RUNX3,PRR23A,TMEM2,TMED5,SNTB2,ELL2,LMLN,MAP3K9,TAOK1,DEPDC1,NFIB,SLC38A9,SLC35E2B,COX20,F2RL1,ENPP5,BCL2L11,DSTYK,GP2,XIAP,CDK2AP2,NPTX1,SAMD8,OTUD3,CLIC4,HBP1,CDK19,NIPA1,QKI,ZMAT3,MID1IP1,DICER1,SMTNL2,GRB10,NACC2,GPR161,PDRG1,TPP1,M…
MIRNA	hsa-miR-7-1-3p	MIRNA:hsa-miR-7-1-3p	0.00624495	2.20447	160	4047	74	13650	EEF2K,KIAA1549L,CDH6,MTRNR2L10,MTMR9,KLF6,MTRNR2L7,MTRNR2L3,HNRNPA3,SPRED1,HMGN2,TMEM2,KLHL15,PCLO,AKIRIN1,ANKRD40,WNK1,EMB,OCRL,CPEB2,EPB41L4B,ADAMTS5,SAMD8,NUFIP2,ZNF792,H6PD,TMEM167A,HMGN1,LIMD1,MLLT10,MTSS1,FZD5,ZNF740,PRNP,HEXIM1,PFDN2,FGF2,TMEM68,C5ORF24,LDLR,TNPO2,CBWD5,CBWD1,TRIM37,RIF1,DNAJC21,LIFR,ACTC1,ATP7A,LYPLAL1,CABLES1,B4GALT1,TNPO1,NLGN4X,GABPB1,IGF1R,MATN1,RAB10,ACTR1A,PAPOLA,AR…
MIRNA	hsa-miR-192-3p	MIRNA:hsa-miR-192-3p	0.00654609	2.18402	113	4047	56	13650	VHL,LCOR,DPY19L1,SPRY4,GRIN2A,KCNQ3,IFFO2,PDE3A,STON2,ZDHHC7,NCEH1,MDM2,ABI2,NRIP3,FBXW11,C6ORF47,MOB3B,IST1,KIF6,SLC5A7,TRIM56,CELF1,SNRK,PAQR8,CELF2,FNBP1L,MLLT10,CSNK1G3,MAPRE2,LSAMP,NR3C1,JAG1,FAM114A1,GTF2A1,AZIN1,ATXN1L,MRAS,ZNF510,C1ORF56,TMEM117,FGF7,FCRLB,CD55,TNPO1,ZWINT,SMAD2,AREL1,SLC9A8,USP14,NRXN3,ACTB,ARL10,CSRP1,TAB3,STX7,AGO4
MIRNA	hsa-miR-6832-3p	MIRNA:hsa-miR-6832-3p	0.00668179	2.17511	290	4047	121	13650	FBXO44,SGPL1,SH2B3,ZNF562,KCNMB4,ARNTL2,WNK3,ZSCAN22,MUC4,CHRDL1,SAMD12,SNAI2,SIGLEC10,ADCYAP1R1,PURA,WASF3,ANKRD45,BRD4,USP37,KLF2,ADAMTS4,SNX1,SPIB,SH3PXD2A,AKAP13,PI4K2A,POU2F2,PRLR,MYOCD,SEMA4G,KLF8,HNRNPA2B1,HCAR2,PAIP2B,IPCEF1,ATXN1,BRSK2,AFF4,ENPP5,ZCCHC24,GP2,CACNG8,PTPRT,FAXC,LRRC55,NPTX1,WWC3,NUFIP2,PALM2,CCDC43,CDS2,TPPP,SLC1A1,CAPRIN1,PLCG1,GATAD2B,TMEM167A,POU2F1,ZDHHC21,MIER3,CABP4,…
MIRNA	hsa-miR-376c-3p	MIRNA:hsa-miR-376c-3p	0.00670801	2.17341	78	4047	42	13650	SP4,CDK14,MDM2,MTRNR2L6,TVP23C,CD59,ORC4,BCL2,MTRNR2L8,NR5A2,ACVR1C,ENPP5,ELF4,FNBP1L,CLDN1,ZNF829,WNT10B,UGT2B17,DFFA,FRS2,ARF6,UBE2D3,FZD6,TSPAN6,MTRNR2L1,BCL11A,ATM,RUNX2,CHEK2,TMEM106B,ADH4,IGF1R,NEDD4L,ARHGAP42,TNFRSF10B,MC2R,MORF4L2,RBM20,PRKCH,GRB2,SKIL,TIMM8A
MIRNA	hsa-miR-150-5p	MIRNA:hsa-miR-150-5p	0.00678654	2.16835	490	4047	190	13650	SMUG1,CPT1A,PTGIS,SYNPO2,ZNF626,NOL9,PHLDA1,ACOX1,XPNPEP3,METTL8,CBL,CBX5,FOXK1,TBC1D16,MUC4,ZNF578,PLEKHM3,C9ORF47,IGF2,TRAF3IP2,ZHX3,BIRC5,CYB5A,TRIOBP,SLC7A11,RAB3IP,LYRM7,ATP9A,PDE6A,PLEKHA2,MTMR9,CRCP,AMD1,DPP9,ELK1,MTRNR2L5,ZNF786,SPIB,HIP1,CYTIP,TIAL1,RABIF,ZFP14,HIF1AN,RAPGEF6,CNST,NOTCH3,MIPOL1,GGA2,SKIDA1,AKIRIN1,ACSL6,SPAG16,SHE,PAIP2B,F2RL1,GJC1,DSTYK,TRPS1,ZCCHC24,KIF3A,CYCS,XIAP,TMO…
MIRNA	hsa-miR-4755-3p	MIRNA:hsa-miR-4755-3p	0.00685492	2.164	276	4047	116	13650	APOL2,SLC25A34,WDR76,RRM2,ATP6V0A2,SGPL1,OCLN,NOL9,TMEM120B,GFPT1,LRPAP1,DENND6A,PPARA,TSPYL1,EFHC1,R3HDM2,PARK2,DBT,KIF1B,STK4,CRCP,HSPB8,TRPM6,TRIM67,SH3BP2,ATXN3,ZNF786,KIF21B,DNAJC3,TVP23C,SGSM1,PEAR1,SLU7,ANKRD52,NPLOC4,BTBD1,SLC38A9,SHE,GPR156,PDLIM3,KIF3A,CYCS,CACNG8,SAMD8,RABGAP1L,NETO2,IYD,EMP2,BCL2L15,KLB,DNPEP,CARHSP1,IDE,MAVS,PIK3R1,HAUS2,PLA2G4A,CELF3,WDR91,DDIT4,UBTF,UCK2,FAM126B,TT…
MIRNA	hsa-miR-30c-2-3p	MIRNA:hsa-miR-30c-2-3p	0.0069314	2.15918	499	4047	193	13650	SLC25A45,CYP51A1,FUT2,THAP5,SLC25A34,S1PR2,CCL22,RBM43,PPM1D,RAB36,SMAD9,CGNL1,APOBEC3F,TOR1AIP2,TMEM120B,ZSCAN22,ADIPOQ,DSEL,PPARA,ZNF264,SLC16A4,POLR2J3,MRO,TRAF3IP2,MBOAT2,KLF7,NAV1,IGF1,CDH6,FAT3,SDK2,SNX27,RAB5B,ASXL2,ZKSCAN8,CRCP,SEC63,RFTN2,HAUS3,TFDP2,EPM2AIP1,ABI2,ZNF451,PGPEP1,AR,ADAMTS4,PSMD11,ATXN3,SNX1,SNRPD1,DHDDS,TVP23C,TIAL1,NRIP3,PIM3,PPP2R1A,PNMA2,KLF8,UBE2B,CPM,KIAA1328,NPLOC4,…
MIRNA	hsa-miR-4635	MIRNA:hsa-miR-4635	0.00704136	2.15234	313	4047	129	13650	S1PR2,CARD8,CBX5,ELAVL4,SAMD12,CLCN3,FEM1C,ZNF264,CREBBP,UBN2,KIF1B,FLVCR1,PDE6A,MDM2,CRCP,SEC63,DUSP19,KCNN3,ERH,PRKAA2,PTAFR,SEMA4G,TNRC6C,GPR107,CCDC149,KIF1C,GPR156,ZNF566,PRDM15,PDLIM3,TM6SF1,TMOD2,CLOCK,ADAMTS5,CACNG8,FAXC,PHEX,KLHL3,WWTR1,DLGAP2,STAM,EMP2,PITPNC1,TPPP,TPM3,PLCG1,IDE,KCNJ13,NCR3LG1,RREB1,LIMD1,TBC1D8B,RNF213,CPEB4,CREG2,ZNF704,FAM221B,YWHAQ,CALN1,CUL3,LIPC,CC2D1B,ZBTB8A,TME…
MIRNA	hsa-miR-466	MIRNA:hsa-miR-466	0.00750531	2.12463	150	4047	70	13650	ZNF562,ZNF850,TRIM13,DCP2,PROX1,PURA,BTBD9,LYRM7,VAMP4,WDR45B,ZNF678,SLC35E3,PLEKHA2,NAP1L1,MMS22L,AGAP1,HNRNPA0,TAOK1,ANKRD40,CCDC149,NR2C2,F2RL1,AFF4,SOS1,XIAP,CPEB2,CACNG8,SIK3,SRSF1,KIF5C,SYNRG,VKORC1L1,CCND1,ZDHHC21,ANTXR2,WDR17,PIK3R1,FGF2,UBTF,YY1,PAK6,NR3C1,ARF6,PRSS23,SP1,SYTL4,MON1B,C5ORF24,PPP2R5E,LANCL3,WDR26,AKAP11,C12ORF49,TNPO1,LMNB2,IGF1R,UNK,TFCP2,PLAG1,DIDO1,SPTLC2,FOXL1,ZDHHC17…
MIRNA	hsa-miR-4668-3p	MIRNA:hsa-miR-4668-3p	0.00752817	2.12331	158	4047	73	13650	STAT2,RRM2,PTGIS,ZNF562,ZNF626,DCP2,LRPAP1,CBX5,TMEM164,NUCKS1,ARGFX,CRCP,RPS24,APOL6,KLF2,AR,GNAQ,SPRED1,CYTIP,ELAVL1,BMPR1B,SESTD1,NFIB,ANKRD40,GIGYF1,FAXC,PRDM2,UNKL,CALCR,CEP85L,FSD1L,ZNF792,TRIM44,SRSF1,USP15,RNF165,QKI,KCNJ13,SYNJ2BP,PTPN14,ZDHHC21,ST6GALNAC3,ELMOD2,SPOP,CUL3,ATP6V1C1,LYPD6,SCD,BEND4,ST8SIA5,C16ORF72,MON1B,ZBTB7A,PPP1R15B,LDLR,CCNT1,METAP2,FAM217B,MKX,PPIL2,ZWINT,LMNB2,RCAN…
MIRNA	hsa-miR-4434	MIRNA:hsa-miR-4434	0.00820311	2.08602	188	4047	84	13650	OCLN,CMTM4,CLSTN2,GPR173,EN2,SPRY4,MNT,KLF7,MAF,MAP2,NFIC,IFNLR1,SHISA9,PSMD11,SBNO1,SNRPD1,HMGN2,SET,FBXW11,ORC4,NSL1,IGFBP5,NF2,GPIHBP1,ANKRD52,PLXNA2,SETDB1,TRIM56,KDM5C,GIGYF1,RASL10B,RBM38,NUFIP2,EMP2,FSTL4,USP36,YWHAZ,TMEM167A,PTPN14,COL5A1,UBE2G1,HNRNPU,ZADH2,CDC14B,OTUD7B,HOXA3,ALKBH5,PGM2L1,BCL9L,ZNF84,DPY19L4,ZFAND5,TNPO2,PHC2,ELOVL6,CCNT1,SAMD14,FAM83H,BACH2,SIAH3,SCOC,CABLES1,ZMYM1,HR…
MIRNA	hsa-miR-5703	MIRNA:hsa-miR-5703	0.00820311	2.08602	188	4047	84	13650	OCLN,CMTM4,CLSTN2,GPR173,EN2,SPRY4,MNT,KLF7,MAF,MAP2,NFIC,IFNLR1,SHISA9,PSMD11,SBNO1,SNRPD1,HMGN2,SET,FBXW11,ORC4,NSL1,IGFBP5,NF2,GPIHBP1,ANKRD52,PLXNA2,SETDB1,TRIM56,KDM5C,GIGYF1,RASL10B,RBM38,NUFIP2,EMP2,FSTL4,USP36,YWHAZ,TMEM167A,PTPN14,COL5A1,UBE2G1,HNRNPU,ZADH2,CDC14B,OTUD7B,HOXA3,ALKBH5,PGM2L1,BCL9L,ZNF84,DPY19L4,ZFAND5,TNPO2,PHC2,ELOVL6,CCNT1,SAMD14,FAM83H,BACH2,SIAH3,SCOC,CABLES1,ZMYM1,HR…
MIRNA	hsa-miR-520c-3p	MIRNA:hsa-miR-520c-3p	0.00832163	2.07979	415	4047	164	13650	SERF1B,CPT1A,PTGIS,NOL9,ACOX1,METTL8,CBX5,FOXK1,ZNF578,ADAT2,SAMD12,CLCN3,FEM1C,ZNF264,GTF2IRD2,GTF2IRD2B,MBNL3,TRAF3IP2,MAP1B,CYB5A,TRIOBP,UBN2,SLC7A11,RAB3IP,DPYSL2,MTMR9,CRCP,NR2F6,MELK,ABI2,DPP9,KLHL8,SBNO1,INO80D,ZNF786,SPIB,HIP1,SPRED1,KLHDC10,ICMT,RHOC,KIAA0513,TAOK1,NFIB,KIF6,NR2C2,RGMB,ABLIM1,F2RL1,DSTYK,CYCS,ITGA2,GIGYF1,ETNK1,ELK4,ZNF665,SAMD8,RABGAP1L,FOXK2,USP15,GPC3,SYNJ2BP,POU2F1,Z…
MIRNA	hsa-miR-4793-3p	MIRNA:hsa-miR-4793-3p	0.00833973	2.07885	383	4047	153	13650	GLB1L3,SERF1B,CYP4F3,MOCS3,TRAF3IP1,TRAPPC2,S1PR2,RBM43,SH2B3,NOL9,ENPP1,CA5B,PPM1K,CHST6,TOR1AIP2,TMEM120B,METTL8,SLC9A7,SLC24A4,OR51E2,C3ORF70,DSEL,EEF2K,BMP3,PABPC1L2A,PABPC1L2B,IRGQ,TRIM16L,SLC16A4,ZHX3,GMPR,KATNAL1,AMER1,AFF3,MDM2,STK4,ZC3H12B,GPATCH2L,SEC63,HAUS3,BTLA,TFDP2,IFNLR1,NR2F6,MELK,PAICS,KCNN3,HNRNPA3,SNRPD1,PDK3,TVP23C,MTX3,NF2,FUT9,MAP3K9,LYRM4,ACAP2,AMER3,UGGT1,ZNF566,GJC1,MAGI…
MIRNA	hsa-miR-144-3p	MIRNA:hsa-miR-144-3p	0.00835766	2.07792	199	4047	88	13650	SGPL1,TOR1AIP2,SMAD4,LCOR,TSPYL1,SAMD12,RAP2C,UBN2,ZEB2,IRS1,MMS22L,INO80D,GOLGA7,APPBP2,MKLN1,TMED5,ELL2,TAOK1,SEMA5A,FBXW7,AKIRIN1,WNK1,TTN,ARID1A,ATXN1,TMTC3,BCL2L11,ZFX,PEX5L,CLIC4,LYSMD3,ANKRD12,RREB1,POU2F1,ARL5B,YOD1,HNRNPU,PPP6C,ACSL4,TMEM192,MYO5A,FGF2,TGFBR3,NR2F2,NR3C1,CERK,PANK1,FZD6,ZBTB7A,TSPAN6,ATXN1L,SMARCA5,FAM217B,NLN,LIFR,ZNF480,LANCL3,SLC35F5,NUS1,GNG12,FKBP14,TNPO1,DAB2,DENND…
MIRNA	hsa-let-7d-5p	MIRNA:hsa-let-7d-5p	0.0084001	2.07572	357	4047	144	13650	RHD,STAT2,RRM2,CBX5,ZNF578,LARP4B,ZNF264,MAP2K7,PEX11B,HMGA2,KATNAL1,MXD1,RALGAPB,PDP2,ATXN7L3,STRN,STK4,ZEB2,PLAGL2,IFNLR1,NAP1L1,AMD1,AK4,SREK1,C5ORF51,SLC16A9,IL6R,CD59,FIGN,ZNF609,CALU,MTX3,TMEM2,TMED5,DISC1,HAND1,ATXN7L3B,TNFSF9,EFHD2,KIAA1328,TGOLN2,IGF2BP1,CDKAL1,TMTC3,ZNF566,CELF1,PDLIM5,CTPS1,DIABLO,CACNG8,UBXN2B,TMEM135,FBXO3,YWHAZ,SYNJ2BP,SMARCAD1,CCND1,MEF2D,IKZF3,RFX5,DICER1,ZNF611,S…
MIRNA	hsa-miR-888-5p	MIRNA:hsa-miR-888-5p	0.0090855	2.04165	69	4047	38	13650	DCP2,SMAD4,PROX1,ARHGEF6,FOXN3,RAB9B,RAB3IP,FLVCR1,ABI2,AAK1,B2M,SEC22C,TBC1D15,KIF3A,RPP25L,SAMD8,ZDHHC21,MCM9,YOD1,GEMIN4,BAG1,RFFL,CDK13,PMAIP1,UBE2D3,PITHD1,ZBTB3,FNDC3B,LGSN,GNE,PARVA,MRPL49,CDK6,SLC12A6,UNC80,MCTS1,MAPK8,LIMCH1
MIRNA	hsa-miR-6867-3p	MIRNA:hsa-miR-6867-3p	0.00983185	2.00736	186	4047	83	13650	PTGIS,ZSCAN22,BNC2,TFAP2A,SRRM4,GRID1,EPB41L1,PITPNM3,KCNQ3,SDK2,ATP9A,SEC63,STMN1,SPIB,LEMD2,MAPK14,RABIF,RAPGEF6,MYOCD,ANKRD52,SKIDA1,ACSL6,ADRB1,ZCCHC24,GTF2H5,SURF6,PLD6,SLC25A44,KCTD7,CCDC43,MTMR10,SLC1A1,TMEM178B,CAPRIN1,QKI,PTPN14,POU2F1,CYBB,ANTXR2,ZNF398,MED8,LRRC38,MRPS27,FRAT2,RFFL,LSAMP,GNG2,PHF20L1,PERP,ZNF500,GJD3,URM1,PADI2,PRKAR2A,ANKRD65,CYYR1,CCNT1,FBXL19,RAP2B,RAB11B,ACSBG1,AIF…
MIRNA	hsa-miR-3190-3p	MIRNA:hsa-miR-3190-3p	0.00989582	2.00455	143	4047	67	13650	SMUG1,E2F2,OCLN,PDXK,STYX,LPP,PEAK1,PDP2,NFIC,CRCP,PLAGL2,HSPB8,LUZP1,XPO4,LIN7C,ATXN3,SNRPD1,EIF4H,DLG5,PACSIN1,IGFBP5,TAOK1,ZNF621,EFHD2,ZNF860,ARID1A,TRIM2,ZCCHC14,RASL10B,NETO2,UBXN2B,YIF1B,PTPN14,ENTPD1,TMEM97,CCDC6,RBMS3,PTPRF,DPY19L3,UBE2D3,BCAT1,SCD,NRAS,ATXN1L,NSD1,RAB11FIP4,PAIP2,AKAP11,CD55,C8ORF37,NREP,TMEM106B,WAC,SRSF11,ALDH4A1,PLAG1,GNS,LRIG2,ZXDA,KCNJ10,PIP4K2C,ZNF106,EIF4E,ARID5B…
MIRNA	hsa-miR-3680-3p	MIRNA:hsa-miR-3680-3p	0.00992005	2.00349	159	4047	73	13650	KLF7,CDH6,PDE3A,BRD4,MTRNR2L6,HNRNPA3,SBNO1,TMEM245,SNED1,SNTB2,RRP7A,ARID1A,XIAP,CLOCK,LRRC55,KCTD16,ST8SIA3,PITPNC1,CTNS,FOXP2,ARHGAP31,NWD1,ACSL4,SKI,USP6NL,UBTF,ZNF25,ZNF154,ALKBH5,HBS1L,VCAN,YIPF6,CERK,RLIM,POGK,EI24,ZNF208,ZNF701,AKR7A2,ARHGAP1,REEP1,PEX26,ACVR1B,TMCC1,ACER3,MYO10,ADAM19,GLCCI1,WAC,RAB10,DUSP8,TMEM251,PHIP,UNC5D,RBPJ,SPRY1,BCL7A,DNAJC15,SLC43A2,PURB,SKIL,ETS1,SESN3,CRIPT,AC…
MIRNA	hsa-miR-4649-3p	MIRNA:hsa-miR-4649-3p	0.0100013	1.99994	469	4047	182	13650	PDE6B,SLC25A45,CYP51A1,FUT2,SLC25A34,TRAPPC2,BLOC1S2,RAB36,MTPAP,SMAD9,CGNL1,PHKG2,BVES,PACS2,RNF125,AKAP5,GRSF1,ACOX1,TOR1AIP2,XPNPEP3,SLC24A4,ZSCAN22,SCAI,HOMEZ,MRE11A,TSPYL1,NT5DC3,IRGQ,HSD17B13,ZNF264,PLEKHA6,FDXACB1,SLC16A4,ZSWIM1,STYX,TNPO3,IGF1,KIF1B,MXD1,PDP2,SNX27,HAUS3,PLAGL2,BTLA,TFDP2,NR2F6,MRTO4,AMD1,KLF2,AP1S3,PGPEP1,SH3BP2,MMS22L,ZNF786,SNRPD1,TIAL1,EIF4H,CTSL2,SPAST,ZNF440,SLC35F1…
MIRNA	hsa-miR-770-5p	MIRNA:hsa-miR-770-5p	0.0102409	1.98966	79	4047	42	13650	PPM1D,ZRANB1,ATP11A,DDHD1,ACVR2B,MELK,ZNF451,ZFAND3,GOLGA7,PRLR,YWHAG,FBXW7,SLC26A2,ARHGAP5,KCNJ12,RIMS3,HIC2,ARCN1,ZNF611,ZNF468,PPP1R1C,ZNF117,ZNF23,RAPH1,ZNF208,FZD6,MAP9,ZNF701,ANP32A,FAM217B,ZNF480,PAN2,CS,CTDSPL,RPS6KA3,ZNF682,ZNF548,MDM4,ADAM22,ZNF254,CCT7,NUAK1
MIRNA	hsa-miR-4295	MIRNA:hsa-miR-4295	0.0103297	1.98591	338	4047	137	13650	S1PR2,RBM43,RNF125,GRSF1,MCC,WNK3,JARID2,SMAD4,BMP3,DDX6,CLCN3,MBNL3,SLC31A1,UBN2,DPYSL2,PDP2,ZNF678,SLC35E3,RAB5B,IFNLR1,BRWD1,KLF6,DLG5,CEP170,IGFBP5,NF2,RUNX3,PRR23A,TMEM2,SNTB2,ELL2,LMLN,MAP3K9,TAOK1,DEPDC1,NFIB,SLC38A9,SLC35E2B,COX20,F2RL1,ENPP5,DSTYK,GP2,XIAP,CDK2AP2,NPTX1,SAMD8,OTUD3,CLIC4,HBP1,CDK19,NIPA1,QKI,ZMAT3,MID1IP1,DICER1,SMTNL2,GRB10,NACC2,GPR161,PDRG1,TPP1,MAVS,DLC1,ACSL4,PRNP,M…
MIRNA	hsa-miR-4516	MIRNA:hsa-miR-4516	0.0105181	1.97806	189	4047	84	13650	OCLN,CMTM4,CLSTN2,GPR173,EN2,SPRY4,MNT,KLF7,MAF,MAP2,NFIC,IFNLR1,SHISA9,PSMD11,SBNO1,SNRPD1,HMGN2,SET,FBXW11,ORC4,NSL1,IGFBP5,NF2,GPIHBP1,ANKRD52,PLXNA2,SETDB1,TRIM56,KDM5C,GIGYF1,RASL10B,RBM38,NUFIP2,EMP2,FSTL4,USP36,YWHAZ,TMEM167A,PTPN14,COL5A1,UBE2G1,HNRNPU,ZADH2,CDC14B,OTUD7B,HOXA3,ALKBH5,PGM2L1,BCL9L,ZNF84,DPY19L4,ZFAND5,TNPO2,PHC2,ELOVL6,CCNT1,SAMD14,FAM83H,BACH2,SIAH3,SCOC,CABLES1,ZMYM1,HR…
MIRNA	hsa-miR-548s	MIRNA:hsa-miR-548s	0.0106153	1.97407	399	4047	158	13650	APOL2,STAT2,WDR76,S1PR2,SLC48A1,ATP6V0A2,SGPL1,CARD8,LUZP2,USP22,NOL9,GRSF1,ACOX1,TOR1AIP2,LRPAP1,DENND6A,PDXK,PABPC1L2A,TSPYL1,NT5DC3,ZNF618,ZNF264,MRO,PARK2,DBT,GABRB2,KIF1B,IFFO2,ZNF678,MDM2,PLEKHA2,CRCP,IFNLR1,APOL6,KLF2,PGPEP1,AR,ATXN3,PDK3,ELAVL1,SGSM1,KLHDC10,SESTD1,GNB1L,HIF1AN,LYRM4,PTPRB,UBE2B,CPM,GGA2,SCAMP4,SHE,GPR156,FKBP5,PRDM15,MAGI3,TBC1D15,PDLIM3,CYCS,RASL10B,FOSL2,SLC26A9,CACNG8…
MIRNA	hsa-miR-301b-3p	MIRNA:hsa-miR-301b-3p	0.0110005	1.95859	347	4047	140	13650	S1PR2,RBM43,RNF125,GRSF1,MCC,WNK3,JARID2,SMAD4,BMP3,DDX6,CLCN3,MBNL3,SLC31A1,UBN2,DPYSL2,PDP2,ZNF678,SLC35E3,RAB5B,IFNLR1,BRWD1,KLF6,DLG5,CEP170,IGFBP5,NF2,PRR23A,TMEM2,SNTB2,ELL2,LMLN,MAP3K9,TAOK1,DEPDC1,NFIB,SLC38A9,SLC35E2B,COX20,F2RL1,ENPP5,BCL2L11,DSTYK,GP2,XIAP,CDK2AP2,NPTX1,SAMD8,OTUD3,CLIC4,HBP1,CDK19,NIPA1,QKI,ZMAT3,MID1IP1,DICER1,SMTNL2,GRB10,NACC2,GPR161,PDRG1,TPP1,MAVS,DLC1,ACSL4,PRNP…
MIRNA	hsa-miR-6721-5p	MIRNA:hsa-miR-6721-5p	0.0111797	1.95157	214	4047	93	13650	SLC25A34,S1PR2,ATP6V0A2,LRPAP1,CBX5,DSEL,DLGAP4,HS6ST3,FAM13A,MAP4,MNT,RUNX1,NFIC,ATXN7L3,FAM53C,ZC3H12B,PATZ1,CRCP,RPS24,PLAGL2,LUZP1,SBNO1,SPRED1,HMGN2,PAX2,PACSIN1,RRP7A,CAMK2A,NPLOC4,CAPN5,GPR107,TPR,ZMAT5,RGMB,BRSK2,CELF1,GIGYF1,IQSEC1,ARL4C,MID1IP1,CENPN,FBXO41,NACC2,PSMF1,FZD2,DCUN1D5,OTUD7B,PIK3R1,U2AF2,TMEM237,CC2D1B,CEP104,UBL5,DPY19L3,ID3,WDR73,TPD52,CACNA2D2,PLEKHG5,STIP1,PEX26,TM9SF4…
MIRNA	hsa-miR-3908	MIRNA:hsa-miR-3908	0.0117036	1.93168	60	4047	34	13650	CBX5,FOXK1,BNC2,FAM13A,PLRG1,LIN7C,IL6ST,FIGN,TAOK1,RGMB,ABLIM1,CPEB2,SLC5A3,TRIM44,LYSMD3,VKORC1L1,ZNF689,CASK,SCD,MGLL,C5ORF24,ACSBG1,MTMR4,NRIP1,LRIG2,FBXL20,ZNF706,GATAD2A,WIPI2,BAHD1,DHX33,APP,RBBP4,CRKL
MIRNA	hsa-miR-130b-5p	MIRNA:hsa-miR-130b-5p	0.011712	1.93137	310	4047	127	13650	CGNL1,PPARA,MRE11A,CDK12,SYNPO,PLEKHA6,RGS6,GRIN2A,PITPNM3,TMLHE,TMEM196,LPP,IGF1,PRKCB,CDON,PDE3A,ATP9A,WASF3,SSH2,USP37,TFDP2,ABI2,SREK1,XPO4,ATXN3,HIP1,SH3PXD2A,POU2F2,FRMD6,PRLR,RAPGEF6,MYOCD,CSRNP3,ARRDC3,FGF1,NOTCH2,SLC26A7,WNK1,DHCR24,PTPN11,SPIN3,TTF2,ENPP5,TBC1D15,GALR1,ZFX,CDC42BPA,PROM1,WDR59,RIMS3,DIO2,STAM,EMP2,PALM2,EPPIN-WFDC6,BBX,ELAVL3,TMEM167A,BTN3A2,RIMS4,ZNF704,RALGPS2,FZD2,IK…
MIRNA	hsa-miR-9500	MIRNA:hsa-miR-9500	0.0117816	1.9288	184	4047	82	13650	CYP51A1,C19ORF12,PABPC1L2A,PABPC1L2B,MYH14,GTF2IRD2,NFIX,UBN2,RAB5B,ZNF516,CRCP,AMD1,ABI2,PACSIN1,RAPGEF1,ARHGEF18,GNA12,ANKRD52,CPM,TTF2,GIGYF1,UCHL5,NUFIP2,UBXN2B,USP36,TPM3,NCR3LG1,OGT,CCND1,NKD1,MEF2D,GSN,NACC2,PSMF1,FEM1A,SKI,CAMKK2,ALKBH5,ZNF500,URM1,BCL9L,C5ORF24,PNPLA2,NLE1,ANGEL1,NR4A3,FAM83H,PEX26,STK35,USP2,LANCL3,TM9SF4,ACTC1,INSIG1,SMARCD1,AKAP11,PTGES,GABPB1,SLC25A36,TNFAIP1,PPP1R11…
MIRNA	hsa-miR-6757-3p	MIRNA:hsa-miR-6757-3p	0.0117902	1.92848	72	4047	39	13650	SRRM4,UBN2,RAB3IP,KIAA1549L,ANKRD45,WNT2B,STMN1,MAPK14,ZNF609,C1ORF52,ZNF621,NFIB,TGOLN2,SLC30A7,CELF1,CPEB2,TBCEL,SNX9,OGT,HP1BP3,ATP1B3,DPY19L3,FRS2,ZNF793,GPR180,PPP1R15B,SOBP,NUP210,AIFM2,TNRC6B,WAC,PPP1R11,IP6K1,TMOD3,CDK6,PHC1,EPHA7,DHX33,ALDH1A3
MIRNA	hsa-miR-302a-3p	MIRNA:hsa-miR-302a-3p	0.0118424	1.92656	426	4047	167	13650	SERF1B,CPT1A,PTGIS,NOL9,ACOX1,METTL8,CBX5,FOXK1,ZNF578,ADAT2,SAMD12,CLCN3,FEM1C,ZNF264,GTF2IRD2,GTF2IRD2B,MBNL3,TRAF3IP2,MAP1B,CYB5A,TRIOBP,UBN2,SLC7A11,RAB3IP,DPYSL2,MTMR9,CRCP,NR2F6,MELK,ABI2,DPP9,KLHL8,SBNO1,INO80D,ZNF786,SPIB,HIP1,SPRED1,KLHDC10,ICMT,RHOC,KIAA0513,TAOK1,NFIB,KIF6,ABCA1,NR2C2,RGMB,ABLIM1,F2RL1,DSTYK,CYCS,ITGA2,GIGYF1,ETNK1,ELK4,ZNF665,SAMD8,RABGAP1L,FOXK2,USP15,SYNJ2BP,POU2F1,…
MIRNA	hsa-miR-3666	MIRNA:hsa-miR-3666	0.0120761	1.91808	336	4047	136	13650	S1PR2,RBM43,RNF125,GRSF1,MCC,WNK3,JARID2,SMAD4,BMP3,DDX6,CLCN3,MBNL3,SLC31A1,UBN2,DPYSL2,PDP2,ZNF678,SLC35E3,RAB5B,IFNLR1,BRWD1,KLF6,DLG5,CEP170,IGFBP5,NF2,PRR23A,TMEM2,SNTB2,ELL2,LMLN,MAP3K9,TAOK1,DEPDC1,NFIB,SLC38A9,SLC35E2B,COX20,F2RL1,ENPP5,DSTYK,GP2,XIAP,CDK2AP2,NPTX1,SAMD8,OTUD3,CLIC4,HBP1,CDK19,NIPA1,QKI,ZMAT3,MID1IP1,DICER1,SMTNL2,GRB10,NACC2,GPR161,PDRG1,TPP1,MAVS,DLC1,ACSL4,PRNP,MED8,CU…
MIRNA	hsa-miR-185-3p	MIRNA:hsa-miR-185-3p	0.012152	1.91535	102	4047	51	13650	SERF1B,ABCC5,U2SURP,RGS6,SPRY4,ADRBK2,NFIC,RAB5B,USP37,PIM3,DLG5,NF2,RAPGEF1,VPS37C,SEC22C,SLC27A1,GIGYF1,PALM2,ARHGAP40,ADCY9,ZNF689,U2AF2,SKI,SCN2B,ANKRD13B,VAV3,SBF1,PKM,ZBTB7A,POLR3G,STIM1,PEX26,BAP1,ABL1,UNK,GK5,PPP1R11,SCAF4,MKNK2,SLC7A5,MAN2B2,TRAF7,SEMA3F,TMEM127,MAPK1,SYNGR2,CERS1,HMGA1,SOX4,DCAKD,TIMM8A
MIRNA	hsa-miR-513c-3p	MIRNA:hsa-miR-513c-3p	0.0122784	1.91086	176	4047	79	13650	ZNF562,ZRANB1,ZNF264,MBOAT2,CCSER2,UBN2,MAP3K2,FLVCR1,FMN1,TFDP2,NAP1L1,ZNF451,NEGR1,KLHDC10,POU2F2,TMEM107,TMEM245,PTPRB,AFF4,TRPS1,PDLIM5,ETNK1,SLC25A37,NUFIP2,TPPP,NIPA1,PLCG1,YWHAZ,RREB1,RC3H1,BTN3A3,SETD5,DICER1,CREG2,ZNF704,TRDN,SPOP,OTUD7B,PSD3,SRSF12,BTG1,CLPB,ZBTB7A,PRDM10,ITIH5,DCC,PEG10,WDR33,C1ORF56,USP46,IPO7,SNX4,CADM2,GSK3B,HDAC4,TNPO1,ABHD10,PRKACB,DUSP3,EIF2AK2,YWHAB,AVPR1A,C4ORF…
MIRNA	hsa-miR-23b-3p	MIRNA:hsa-miR-23b-3p	0.0126877	1.89662	299	4047	123	13650	BLOC1S2,VHL,DCP2,ZNF578,CMTM4,EN2,MAP4,MAP1B,HMGA2,ACVR2B,AMOTL1,STS,DOCK4,RAB5B,BTLA,BRWD1,DNMBP,DNAJC5,HIF1AN,CA2,GNA12,ANKRD17,ATXN7L3B,ZNF275,ZMYM2,NOTCH2,TBL2,CYB561D1,PCMTD2,FUT4,SSR1,CELF1,SOS1,ETNK1,CDCA8,NUFIP2,STAT5B,BSDC1,FSD1L,SRC,TPM3,UBR3,PTPN14,MED13L,ZNF704,CAP1,NHP2L1,USP31,ILVBL,PPARGC1B,GTF2I,PIK3R1,PPM1A,CEP104,ZNF117,VAV3,INPP4A,VCAN,ECH1,SBF1,ZNF208,ZNF550,CCDC88C,GNAI3,MGAT…
MIRNA	hsa-miR-16-1-3p	MIRNA:hsa-miR-16-1-3p	0.012765	1.89398	92	4047	47	13650	E2F2,CBX5,ZRANB1,TSPYL1,FOXN3,HMGA2,UBN2,BRWD1,AMD1,C5ORF51,XPO4,DUSP19,GOLGA7,MKLN1,BCL2,KLHL15,AKIRIN1,ATXN1,BCL2L11,SLITRK4,ZFX,ELK4,CCND1,KITLG,DUSP5,HNRNPU,SMNDC1,PPP6C,ACSL4,GNG2,CERK,TSPAN6,CD226,FAM217B,NLN,GNG12,WDR26,GOLIM4,JMY,NEURL1B,CHMP2B,AHR,ZCCHC2,TP53INP1,STAU1,IKBIP,PAFAH1B2
MIRNA	hsa-miR-302e	MIRNA:hsa-miR-302e	0.0129548	1.88757	409	4047	161	13650	SERF1B,CPT1A,PTGIS,NOL9,ACOX1,METTL8,CBX5,FOXK1,ZNF578,ADAT2,SAMD12,CLCN3,FEM1C,ZNF264,GTF2IRD2,GTF2IRD2B,MBNL3,TRAF3IP2,MAP1B,CYB5A,TRIOBP,UBN2,SLC7A11,RAB3IP,DPYSL2,MTMR9,CRCP,NR2F6,MELK,ABI2,DPP9,KLHL8,SBNO1,INO80D,ZNF786,SPIB,HIP1,SPRED1,KLHDC10,ICMT,RHOC,KIAA0513,TAOK1,NFIB,KIF6,NR2C2,RGMB,ABLIM1,F2RL1,DSTYK,CYCS,ITGA2,GIGYF1,ETNK1,ELK4,ZNF665,SAMD8,RABGAP1L,FOXK2,USP15,SYNJ2BP,POU2F1,ZMAT3,…
MIRNA	hsa-miR-3149	MIRNA:hsa-miR-3149	0.0130038	1.88593	160	4047	73	13650	TMEM120B,METTL8,SCAI,RUFY2,LCOR,EPB41L1,MBOAT2,FGF5,NUCKS1,ARGFX,PGPEP1,AR,ADAMTS4,FIGN,ZNF609,ZFP14,KLHL15,RAB3B,ARID1A,ZNF276,PDLIM5,ZFX,PTPRT,NUFIP2,UBXN2B,HNF4G,CCS,EMP2,TNFSF14,PTPN14,NWD1,OPCML,MIER3,TMEM192,DCUN1D5,SNRNP48,KIAA1549,BBS10,NAA50,SKP1,NEUROD2,GPRIN3,PPM1F,BCL9L,ZNF208,ANKRD13A,AZIN1,PUM1,RNF150,ICA1L,OSBPL10,PRKD2,CDV3,SOCS7,LRRC57,TMCC1,NUP93,HDAC4,C8ORF37,RNF141,GLCCI1,RAB1…
MIRNA	hsa-miR-145-5p	MIRNA:hsa-miR-145-5p	0.0130252	1.88522	223	4047	96	13650	PPM1D,SMAD4,MUC4,DDX6,CLSTN2,SENP1,HMGA2,RAB3IP,ZNF678,SOX9,SERINC5,MDM2,PLAGL2,IRS1,ZNF451,SRGAP1,ZFAND3,TPRG1,ERBB4,FLI1,SET,ORC4,IGFBP5,MYOCD,CSRNP3,SLC26A2,ITGB8,PRDM2,NUFIP2,FAM3C,CCDC43,PARP8,SPTBN1,PHACTR2,TPM3,RREB1,ROBO2,CPEB4,COL5A1,MYO5A,MTMR14,SPTLC1,DFFA,PADI1,BTG1,ARF6,JAG1,PANK1,SP1,FZD6,NRAS,PODXL,TSPAN6,MTDH,CAMK1D,SP7,TGFBR2,SOCS7,SWAP70,NEDD9,ANKRD28,TGFB2,THSD7A,ADAM17,ROCK1,L…
MIRNA	hsa-miR-520b	MIRNA:hsa-miR-520b	0.0132583	1.87751	415	4047	163	13650	SERF1B,CPT1A,PTGIS,NOL9,ACOX1,METTL8,CBX5,FOXK1,ZNF578,ADAT2,SAMD12,CLCN3,FEM1C,ZNF264,GTF2IRD2,GTF2IRD2B,MBNL3,TRAF3IP2,MAP1B,CYB5A,TRIOBP,UBN2,MAP3K2,SLC7A11,RAB3IP,DPYSL2,MTMR9,CRCP,NR2F6,MELK,ABI2,DPP9,KLHL8,SBNO1,INO80D,ZNF786,SPIB,HIP1,SPRED1,KLHDC10,ICMT,RHOC,KIAA0513,TAOK1,NFIB,KIF6,NR2C2,RGMB,ABLIM1,F2RL1,DSTYK,CYCS,ITGA2,GIGYF1,ETNK1,ELK4,ZNF665,SAMD8,RABGAP1L,FOXK2,USP15,SYNJ2BP,POU2F1…
MIRNA	hsa-miR-944	MIRNA:hsa-miR-944	0.0135027	1.86958	110	4047	54	13650	SLC24A4,DCP2,FOXK1,ACVR2B,DPYSL2,MDM2,CHD9,TSPAN13,LMLN,TPR,HNRNPA2B1,WNK1,SLC35E2B,ZNF566,SLC25A40,PGM3,SNRK,PDE5A,LYSMD3,YWHAZ,ZMAT3,CCND1,SETD5,HECW2,GXYLT1,ZNF117,SCD,BEND4,NRAS,PPP1R15B,STRIP2,CRNKL1,BDP1,ZNF449,NR3C2,SNX4,S100PBP,SRSF11,SIAH1,NLK,SMAD2,POC1B-GALNT4,AVPR1A,SPRY1,KRT32,PURB,SPDL1,HSPE1-MOB4,APP,RRAS2,HNRPDL,PAK2,LIMCH1,CRKL
MIRNA	hsa-miR-302d-3p	MIRNA:hsa-miR-302d-3p	0.013551	1.86803	421	4047	165	13650	SERF1B,CPT1A,PTGIS,NOL9,ACOX1,METTL8,CBX5,FOXK1,ZNF578,ADAT2,SAMD12,CLCN3,FEM1C,ZNF264,GTF2IRD2,GTF2IRD2B,MBNL3,TRAF3IP2,MAP1B,CYB5A,TRIOBP,UBN2,SLC7A11,RAB3IP,DPYSL2,MTMR9,CRCP,NR2F6,MELK,ABI2,DPP9,KLHL8,SBNO1,ERBB4,INO80D,ZNF786,SPIB,HIP1,SPRED1,KLHDC10,ICMT,RHOC,KIAA0513,TAOK1,NFIB,KIF6,NR2C2,RGMB,ABLIM1,F2RL1,DSTYK,TRPS1,CYCS,ITGA2,GIGYF1,ETNK1,ELK4,ZNF665,SAMD8,RABGAP1L,FOXK2,USP15,SYNJ2BP,P…
MIRNA	hsa-miR-153-5p	MIRNA:hsa-miR-153-5p	0.0143081	1.84442	229	4047	98	13650	CPT1A,ACOX1,DCP2,CEP41,ZNF264,ETV6,UBN2,GABRB2,PPP2R1B,NFIC,FGF5,ZNF229,ZEB2,ARSD,ATXN3,SBNO1,INO80D,HMGN2,MAPK14,PRKAA2,GSKIP,CSGALNACT1,ZFP14,SPAST,ZMYM2,GPR26,RAB3B,ZNF260,VSTM4,PITX2,MAGI3,NUDT4,PDLIM5,XIAP,FOSL2,SNRK,GTF2H5,RICTOR,DNAAF3,EMP2,ZNF792,PAQR8,HIC2,NHS,MAP3K13,BTN3A2,FZD2,ZNF740,PPM1A,PAX5,ZNF25,PERP,CLDN19,DVL3,PKM,PANK1,MACROD2,DDO,ZBTB7A,DPH3,CCNT1,TMCO1,ARHGAP1,MAP3K7,IPO7,SC…
MIRNA	hsa-miR-7-2-3p	MIRNA:hsa-miR-7-2-3p	0.0145071	1.83842	147	4047	68	13650	EEF2K,KIAA1549L,MTRNR2L10,MTMR9,KLF6,MTRNR2L7,MTRNR2L3,HNRNPA3,SPRED1,HMGN2,TMEM2,KLHL15,PCLO,AKIRIN1,ANKRD40,WNK1,EMB,OCRL,CPEB2,EPB41L4B,SAMD8,NUFIP2,H6PD,HMGN1,LIMD1,MLLT10,MTSS1,FZD5,ZNF740,PRNP,HEXIM1,PFDN2,FGF2,TMEM68,C5ORF24,LDLR,TNPO2,CBWD5,CBWD1,TRIM37,RIF1,DNAJC21,LIFR,ACTC1,ATP7A,LYPLAL1,CABLES1,B4GALT1,TNPO1,NLGN4X,GABPB1,MATN1,RAB10,ACTR1A,PAPOLA,AREL1,PPM1B,HMBOX1,MDM4,BAHD1,RAB31,D…
MIRNA	hsa-miR-6758-3p	MIRNA:hsa-miR-6758-3p	0.0147451	1.83135	100	4047	50	13650	TMEM120B,IBA57,FOXK1,POU6F1,ADCYAP1R1,CACNG2,DCX,ATP9A,MDM2,APOL6,PRR3,ACSM2B,ACSM2A,SYNGAP1,CYP4F11,SPAST,MAP3K9,ATXN7L3B,ABLIM1,CACNG8,CMKLR1,TPM3,TMEM167A,SETD5,FZD2,ZNF740,PPM1A,TYW3,RBM12B,ZNF208,CD300E,NNT,DPH3,METAP2,PEG10,TGFBR2,RHOQ,NLGN4X,HRK,RRP36,SMIM7,YWHAB,MKNK2,ZNF780A,CLTC,PARD3B,MDM4,B3GALT5,SLC39A1,PPP3R1
MIRNA	hsa-miR-651-3p	MIRNA:hsa-miR-651-3p	0.0150517	1.82241	207	4047	90	13650	TRAPPC2,NFAT5,FOXK1,PDXK,TVP23A,CHRDL1,AMOTL1,MDM2,AR,MAX,TVP23C,EIF4H,MKLN1,ORC4,CD274,OSBPL6,GID4,MAP3K9,PTPRB,ZMYM2,SEZ6,TGOLN2,CCDC149,SPAG16,EML4,ADRB1,EMP1,ELK4,SLC25A44,SOX6,NUFIP2,NSUN4,FEN1,EMP2,EHD4,LYSMD3,YWHAZ,MRPL36,OGT,NHS,CNNM3,CCND1,CDKN1B,YWHAQ,PPIA,IKZF5,SKI,YY1,UNC5C,ALKBH5,ASH1L,ANKRD13A,TVP23B,TPM4,C5ORF24,PRKAR2A,RBFOX2,PUM1,NCAM1,LGI3,TMCC1,NUS1,UBQLN4,AMER2,CD55,TMEM106B,B…
MIRNA	hsa-miR-6792-3p	MIRNA:hsa-miR-6792-3p	0.0150517	1.82241	207	4047	90	13650	TBC1D16,SAMD12,SNAI2,SIGLEC10,STXBP5L,GRID1,BIRC5,BTBD9,AMOTL1,ATXN7L3,SOX9,TENM4,SEC63,HMOX1,APOL6,KLF2,HSPA2,SH3PXD2A,BMPR1B,AKAP13,CSGALNACT1,PHF21B,MYOCD,ARRDC3,CA8,SPAG16,DIP2C,GORASP1,XIAP,CMKLR1,PPP1R3E,TMEM178B,GATAD2B,CCND1,CENPN,ADD1,ZNF468,ATP2B3,SMARCE1,NCS1,AGPAT4,FAM221B,HSD11B1L,PPM1A,MYO5A,WNT4,TXLNG,LSAMP,ARF6,TNS1,BCL9L,SP1,C16ORF72,CD226,NSD1,RNF150,FADS1,PLCXD3,ZNF629,DUSP4,SL…
MIRNA	hsa-miR-520d-3p	MIRNA:hsa-miR-520d-3p	0.0151721	1.81895	410	4047	161	13650	SERF1B,CPT1A,PTGIS,NOL9,ACOX1,METTL8,CBX5,FOXK1,ZNF578,ADAT2,SAMD12,CLCN3,FEM1C,ZNF264,GTF2IRD2,GTF2IRD2B,MBNL3,TRAF3IP2,MAP1B,CYB5A,TRIOBP,UBN2,SLC7A11,RAB3IP,DPYSL2,MTMR9,CRCP,NR2F6,MELK,ABI2,DPP9,KLHL8,SBNO1,INO80D,ZNF786,SPIB,HIP1,SPRED1,KLHDC10,ICMT,RHOC,KIAA0513,TAOK1,NFIB,KIF6,NR2C2,RGMB,ABLIM1,F2RL1,DSTYK,CYCS,ITGA2,GIGYF1,ETNK1,ELK4,ZNF665,SAMD8,RABGAP1L,FOXK2,USP15,SYNJ2BP,POU2F1,ZMAT3,…
MIRNA	hsa-miR-6834-5p	MIRNA:hsa-miR-6834-5p	0.0151965	1.81826	95	4047	48	13650	TRAPPC2,CBX5,ABCC5,MORC4,CDK15,ZDHHC3,UBN2,HNRNPA0,ATXN7L3B,RRP7A,RBM38,SLC25A44,UBXN2B,STAT5B,HS6ST1,YWHAZ,NCR3LG1,OGT,GSN,SRGAP2,AGK,DCUN1D5,CTDSP1,PAX5,ASTN1,YIPF6,KIF3B,HYOU1,TPD52,STIM1,ACTC1,SRF,AGO1,PPP1R11,WNT3,APEX1,MKNK2,SLC7A5,ARF3,MSN,GRB2,TMEM127,SRCIN1,ACTR2,NCAPH,SCIMP,ANKHD1-EIF4EBP3,UBL4A
MIRNA	hsa-miR-8068	MIRNA:hsa-miR-8068	0.0151965	1.81826	95	4047	48	13650	RRM2,JAKMIP2,ADAT2,BASP1,HS6ST3,SPRY4,SH3TC2,UBN2,AMER1,VAMP4,PPP2R1B,DPP9,AR,ITCH,GIGYF1,ELF4,FGF14,PHACTR2,NCR3LG1,CCND1,OPCML,MRFAP1,SCAMP1,G2E3,NEUROD2,TNS1,POGK,NRAS,TSPAN6,MYLK3,ZNF737,BRWD3,INSIG1,CHEK2,ADH4,PARD3,TNFRSF10B,SEPT6,ZNF74,ENPP6,TMEM9B,USP14,DNAJC15,HNRNPUL1,PURB,SNAP47,SESN3,TMEM64
MIRNA	hsa-miR-520e	MIRNA:hsa-miR-520e	0.0153404	1.81416	413	4047	162	13650	SERF1B,CPT1A,PTGIS,NOL9,ACOX1,METTL8,CBX5,FOXK1,ZNF578,ADAT2,SAMD12,CLCN3,FEM1C,ZNF264,GTF2IRD2,GTF2IRD2B,MBNL3,TRAF3IP2,MAP1B,CYB5A,TRIOBP,UBN2,SLC7A11,RAB3IP,DPYSL2,MTMR9,CRCP,NR2F6,MELK,ABI2,DPP9,KLHL8,SBNO1,INO80D,ZNF786,SPIB,HIP1,SPRED1,KLHDC10,ICMT,RHOC,KIAA0513,TAOK1,NFIB,KIF6,NR2C2,RGMB,ABLIM1,F2RL1,DSTYK,CYCS,ITGA2,GIGYF1,ETNK1,ELK4,ZNF665,SAMD8,RABGAP1L,FOXK2,USP15,SYNJ2BP,POU2F1,ZMAT3,…
MIRNA	hsa-miR-5680	MIRNA:hsa-miR-5680	0.0158023	1.80128	177	4047	79	13650	LCOR,MYH14,NT5DC3,FEM1C,CREBBP,ATP11A,NPPC,WASF3,MDM2,PRKD3,ZKSCAN8,SEC63,AMD1,SHISA9,TSHZ1,IL6R,SYNCRIP,SEH1L,FIGN,PRLR,CSRNP3,TNFSF9,DYRK1A,GGA2,KLHL15,SLC30A7,ITGA2,ZCCHC14,GTF2H5,CLIC5,ARL4C,NUFIP2,FOXK2,NUP153,SYNJ2BP,POU2F1,SMARCAD1,RAB8B,ARL5B,ZNF148,TMEM97,ELMOD2,DLC1,MLLT10,PAPOLG,WARS,WDR17,PRNP,ENAH,WDR1,NR2F2,FRS2,SCD,BEND4,WSB2,DPY19L4,ARHGEF7,GTF2A1,IPMK,TPD52,SATB2,LANCL3,DDX3X,SGC…
MIRNA	hsa-miR-369-3p	MIRNA:hsa-miR-369-3p	0.0158831	1.79907	150	4047	69	13650	LUZP2,NRP2,ACVR2B,BTBD9,ACSM2B,SHISA9,INO80D,PDK3,EPDR1,CYP4F11,HOXA11,TNFSF9,CA8,ZNF621,NPLOC4,TPR,ATXN1,TRIM2,PITX2,TBC1D15,TRPS1,OCRL,ETNK1,SIK3,WWTR1,PITPNC1,PHACTR2,PLCG1,QKI,NHS,SLC9A4,ZMAT3,CCND1,XKR9,RC3H1,RAB8B,ZNF148,YOD1,FZD5,ACSL4,MIER3,CDC14B,ADD2,SKI,LSAMP,ZER1,NR3C1,PKM,SP1,FZD6,MBNL2,BACH2,TRIM35,SLC35F5,NUS1,ACTC1,GSK3B,ZFHX4,AVPR1A,MYLIP,DUSP8,SCAF4,RBMXL1,PPP3R1,FXN,PAK2,SOX4,D…
MIRNA	hsa-miR-3662	MIRNA:hsa-miR-3662	0.0162977	1.78787	238	4047	101	13650	MOCS3,ZNF578,FEM1C,NFIA,DPY19L1,SH3TC2,ETV6,BIRC5,HMGA2,EFNB2,CCSER2,TMEM196,FGF5,MDM2,PDIK1L,SHISA9,STMN1,AAK1,SET,CEP170,POLH,MYOCD,AKIRIN1,FUT4,SPAG16,ZNF566,CELF1,NUDT12,EPB41L4B,NETO2,UBXN2B,CLIC4,CDS2,YWHAZ,HMGN1,PTPN14,ZMAT3,XKR9,SRGAP2,NACC2,UBE2K,HNRNPU,ACSL4,MYO5A,ABHD17B,PDCD4,MED12L,FRS2,RBM12B,PMAIP1,ARF6,RLIM,PANK1,RACGAP1,NRAS,OTUD4,PPP1R15B,SMC1A,SNX19,PSME3,ATF6B,TMCC1,LZTFL1,FAM…
MIRNA	hsa-miR-548an	MIRNA:hsa-miR-548an	0.0164583	1.78362	121	4047	58	13650	NFAT5,CLCN3,SLC31A1,CDON,TOM1L2,SERINC5,STK4,AKT3,AK4,INO80D,TSHZ1,TMED5,SNTB2,MTF1,SLC30A7,LITAF,SOS1,BTRC,ITPRIP,VANGL1,NCR3LG1,CCND1,GSN,LIMD1,ARL5B,ZNF148,GXYLT1,DDAH1,WNT4,UCK2,PTPRF,PGM2L1,WTAP,SAMD4A,C5ORF24,FAM91A1,RBFOX2,SATB2,KAT7,UBE3C,FANCF,PLEKHA8,RBMS2,CHEK2,CADM1,SYPL1,SRPRB,HAPLN1,USP14,LAMC1,ZNF620,AFF1,ZFYVE26,THSD4,RAB31,CTC1,CERS2,TSC22D4
MIRNA	hsa-miR-510-3p	MIRNA:hsa-miR-510-3p	0.0173228	1.76138	153	4047	70	13650	ZNF562,NOL9,SPN,TOR1AIP2,SLC24A4,C3ORF70,DSEL,BNC2,ELAVL4,BASP1,LATS2,SH3TC2,MAP1B,PAX6,IL6R,SCML4,SYNCRIP,PRKAA2,IGFBP5,SENP6,CSRNP3,FBXW7,CCDC149,DHCR24,TM6SF1,TRPS1,SPATA18,RREB1,SETD5,DYNLT1,MOB1B,CPEB4,NPNT,FAM221B,PI4K2B,NR2F2,BTG1,RBM33,GJD3,EI24,PPP1R15B,ANAPC16,PPP2R5E,TGFB2,IL1RAP,HRK,TRIM36,TMEM106B,GABPB1,PPTC7,SRSF11,A1CF,SRPRB,LIN54,RAP2A,C11ORF57,CCR5,GPCPD1,SMG1,C2CD2,ZNF620,GRM5,…
MIRNA	hsa-miR-10a-5p	MIRNA:hsa-miR-10a-5p	0.0187885	1.72611	429	4047	167	13650	GLB1L3,RPL15,S1PR2,SLC48A1,CARD8,XPNPEP3,SLC24A4,NT5DC3,IRGQ,ZNF618,SYNPO,ARHGAP19,BIRC5,UBN2,DPYSL2,C5,MTRNR2L10,NAP1L1,PAICS,CHFR,MTRNR2L7,MTRNR2L3,MCU,SLC5A5,PDK3,CD59,HMGN2,EIF4H,CSGALNACT1,MTX3,POU2F2,AP5S1,CAB39L,NF2,TMED5,SNTB2,CNST,CSRNP3,BTAF1,AJUBA,FAM219B,BDNF,AMMECR1L,SLC26A2,NR2C2,SYNJ1,IPCEF1,DDX54,EMB,TRIM2,BCL2L11,NUDT4,XIAP,OCRL,UBXN7,C6ORF89,PTPRT,RPS9,ASB1,NPTX1,B3GNT5,BTRC,CCS…
MIRNA	hsa-miR-3659	MIRNA:hsa-miR-3659	0.0189439	1.72253	61	4047	34	13650	AFMID,MGRN1,TRIM13,LRPAP1,FOXN3,RAP2C,LATS2,KATNAL1,GABRB2,IST1,SLC5A7,NIN,CDKN2B,YWHAZ,PPM1A,TMEM184B,FAM126B,SCD,CLU,PKM,CCDC88C,NSD1,LMNB2,GOLIM4,SUB1,EHD3,MDM4,PIP4K2C,B3GALT5,BTG2,ARPP19,MAFK,VMA21,SLC7A2
MIRNA	hsa-miR-27b-3p	MIRNA:hsa-miR-27b-3p	0.0194165	1.71183	394	4047	155	13650	SGPL1,METTL8,SMAD4,LCOR,TSPYL1,ZNF618,RGS6,GTF2IRD2,CPPED1,EN2,MAP1B,CDH6,KIF1B,RUNX1,RPS24,PLAGL2,ICK,BMPR2,PRR3,C5ORF51,MMS22L,SPIB,GNB4,DCUN1D4,APPBP2,CAB39L,SLC25A25,RAPGEF1,TMED5,OSBPL6,NR5A2,PAX3,ELL2,ANKRD52,TAOK1,WNT9B,EFHD2,NOTCH2,TGOLN2,HNRNPA2B1,AKIRIN1,RAB3B,C2CD2L,ANKRD40,ABCA1,WNK1,SLC26A2,RGMB,ELMO1,PDK1,DPYD,AFF4,TMTC3,CELF1,SOS1,ITCH,EYA4,ZFX,ADAMTS5,SLC25A44,NUFIP2,MTMR3,LYSMD3,…
MIRNA	hsa-miR-1976	MIRNA:hsa-miR-1976	0.019694	1.70567	447	4047	173	13650	SLC25A45,RBM43,E2F2,PPM1K,IL17RD,MRE11A,IRGQ,KDSR,PLEKHM3,SLC31A1,CREM,ZDHHC15,UBN2,SLC7A11,ADRBK2,AFF2,CRCP,WNT2B,PPP1R3B,IFNLR1,DPP9,SMAGP,MTRNR2L5,ARL3,AP1S3,ZNF786,SPIB,EPDR1,C6ORF47,ZFP14,PLXNA2,CPM,MIPOL1,CYB561D1,TGOLN2,AKIRIN1,SLC26A2,KIF1C,SLC38A9,OGFOD1,SSR1,ZNF860,SLC30A5,ZNF566,GJC1,DSTYK,KIF3A,CYCS,ITGA2,XIAP,ZNF865,SLC25A37,GTF2H5,CCBE1,MKI67,ZNF488,SAMD8,CAV2,RABGAP1L,PIAS2,ALDH1L2…
MIRNA	hsa-miR-3123	MIRNA:hsa-miR-3123	0.0199309	1.70047	119	4047	57	13650	CYP51A1,ACOX1,PNPLA4,TSPYL1,FEM1C,BASP1,SLC31A1,GRIN2A,DLX6,STS,PARP11,ZC3H12B,CRCP,C5ORF51,NR2E1,SLC37A3,ORC4,CTSL2,FRMD6,TNFSF9,PAIP2B,AKNA,DSTYK,GIGYF1,TBCEL,BLOC1S6,GRIK2,DAZAP1,SPATA5,NWD1,ST6GALNAC3,PAPOLG,SERPINB3,FAM228A,RASA4,LIPC,WDR1,TMEM47,SKP1,NRAS,SOBP,ZNF805,FAM83H,TM9SF4,KDM5A,RPRD2,WNT16,ACTN4,E2F3,ZIK1,ARF3,ZWILCH,SPTY2D1,PHLPP2,LMNB1,ZNF587,C21ORF91
MIRNA	hsa-miR-1228-3p	MIRNA:hsa-miR-1228-3p	0.0200965	1.69688	239	4047	101	13650	STAT2,PPM1D,PTGIS,PHKG2,RNF125,ACOX1,TMEM120B,LRPAP1,GRIN2A,LYRM7,PLEKHA2,ZC3H12B,BRD4,RFTN2,PPP1R3B,PLAGL2,KLF2,PGPEP1,SLC5A5,SNX1,FOXI2,ACAP2,CA8,KLF8,UBE2B,NFIB,ATXN1,SLC30A5,GJC1,KIF3A,PLD6,VANGL1,HIC2,ZNF320,SUMO2,HP1BP3,IKZF3,SRGAP2,NWD1,DDAH1,NFASC,GEMIN4,FZD2,IKZF5,ZNF766,LRRC38,ATP1B3,PLA2G4A,VPS53,FOXF2,ZNF117,CASP10,YME1L1,THBS2,SCN3B,PTK6,NUDT16,WDR73,LDLR,ORAI2,PPP1R12B,PLEKHG5,OSMR,…
MIRNA	hsa-miR-513a-3p	MIRNA:hsa-miR-513a-3p	0.020247	1.69364	178	4047	79	13650	ZNF562,ZRANB1,ZNF264,MBOAT2,CCSER2,UBN2,MAP3K2,FLVCR1,FMN1,TFDP2,NAP1L1,ZNF451,NEGR1,KLHDC10,POU2F2,TMEM107,TMEM245,PTPRB,AFF4,TRPS1,PDLIM5,ETNK1,SLC25A37,NUFIP2,TPPP,NIPA1,PLCG1,YWHAZ,RREB1,RC3H1,BTN3A3,SETD5,DICER1,CREG2,ZNF704,TRDN,SPOP,OTUD7B,PSD3,SRSF12,BTG1,CLPB,ZBTB7A,PRDM10,ITIH5,DCC,PEG10,WDR33,C1ORF56,USP46,IPO7,SNX4,CADM2,GSK3B,HDAC4,TNPO1,ABHD10,PRKACB,DUSP3,EIF2AK2,YWHAB,AVPR1A,C4ORF…
MIRNA	hsa-miR-221-3p	MIRNA:hsa-miR-221-3p	0.0203737	1.69093	339	4047	136	13650	APOL2,RPL15,C19ORF12,DDX6,TFAP2A,PCDHA1,PTBP3,UBN2,ACVR2B,MAP3K2,RUNX1,CIAPIN1,MDM2,ZEB2,ASXL2,ZKSCAN8,RPS24,BRWD1,PDIK1L,AKT3,TSPAN13,C5ORF51,PGPEP1,KLHL8,STMN1,ERBB4,CABYR,ADAMTS6,AGAP1,KLHDC10,HNRNPA0,TMEM245,TMEM2,ARHGEF18,TMEM248,PHF21A,PLOD2,ZNF275,TUB,GPR107,AMMECR1L,ABLIM1,ARID1A,ATXN1,SLC6A9,SLC30A7,BCL2L11,TNIP1,TRPS1,MKI67,NUFIP2,MDFIC,TMEM132B,VANGL1,GATAD2B,DICER1,ADD1,CDKN1B,GRB10,S…
MIRNA	hsa-miR-302c-3p	MIRNA:hsa-miR-302c-3p	0.0204551	1.6892	465	4047	179	13650	SERF1B,CPT1A,PTGIS,NOL9,ACOX1,METTL8,CBX5,FOXK1,ZNF578,ADAT2,SAMD12,CLCN3,FEM1C,ZNF264,GTF2IRD2,GTF2IRD2B,MBNL3,TRAF3IP2,MAP1B,CYB5A,TRIOBP,UBN2,SLC7A11,RAB3IP,DPYSL2,MTMR9,CRCP,GLCE,NR2F6,MELK,ABI2,BMPR2,DPP9,KLHL8,SBNO1,INO80D,ZNF786,SPIB,HIP1,SPRED1,PPARD,KLHDC10,IL6ST,ICMT,RHOC,KIAA0513,TAOK1,CAMK2A,UBE2B,NFIB,KIF6,NR2C2,RGMB,ABLIM1,F2RL1,DSTYK,CYCS,ITGA2,GIGYF1,ETNK1,ELK4,ZNF665,SAMD8,RABGAP…
MIRNA	hsa-miR-3163	MIRNA:hsa-miR-3163	0.0206899	1.68424	316	4047	128	13650	WDR76,GFPT1,ELAVL4,EFHC1,DUSP7,ZNF264,TBL1X,PLEKHA6,NRP2,ETV6,TMLHE,EFNB2,RUNX1T1,PURA,CACNG2,UBN2,SLC7A11,KLF7,GABRB3,CDON,ARGFX,CHD9,APOL6,TRPM6,STMN1,HMGN2,PIM3,ZNF609,ORC4,MTX3,LRP2BP,PTBP1,PNMA2,DEPDC1,KLHL15,RAB3B,RGMB,ZNF860,ZCCHC14,CPEB2,ELK4,NUFIP2,TBCEL,CLIC4,BBX,HMGN4,TPM3,YWHAZ,NHS,POU2F1,BTN3A3,ARL5B,LRRFIP2,CBX3,HNRNPU,DLC1,SPOP,ACSL4,CABP4,ADD2,U2AF2,OSBPL3,PTPRD,SLC39A7,USP6NL,PDC…
MIRNA	hsa-miR-2116-3p	MIRNA:hsa-miR-2116-3p	0.0208554	1.68078	151	4047	69	13650	SMUG1,PHLDA1,FOXK1,PLEKHM3,SRRM4,TRAF3IP2,BTBD9,ATP9A,PLEKHA2,ELK1,RABIF,RAPGEF6,LMLN,AMER3,GPR26,SKIDA1,ACSL6,SPAG16,PDLIM3,ZCCHC24,CYCS,FAXC,SLC25A44,PIAS2,DNAAF3,USP15,GATAD2B,DARS2,SYNJ2BP,BTN3A2,ZNF468,MBD6,MRPS27,PPM1A,FRAT2,NR2F2,PERP,ZNF500,TMEM92,EI24,PLA2G4F,MYLK3,ANKRD65,PWWP2A,NLN,THAP6,TRIM35,NRL,AIFM2,ULK2,FAM13B,PPTC7,NFYA,ZKSCAN1,ANKFY1,GPR182,ZNF682,PXMP4,LRRC15,HIPK3,PURB,ATAD3C…
MIRNA	hsa-miR-18b-5p	MIRNA:hsa-miR-18b-5p	0.0208595	1.6807	101	4047	50	13650	BDH1,IGF1,ZNF678,MDM2,TBPL1,PITPNA,TMEM2,TAOK1,VTI1A,DCAF4,ITGA2,GIGYF1,RBM38,SLC25A37,KLHL3,FAM3C,SEC61A1,CCND1,F3,RAD51AP1,MBD1,FBXL3,ZNF507,ARF6,RLIM,CDCA5,TSR1,TRIM35,PCDH9,AHI1,ATM,SOX12,CUX1,RBMS2,TNRC6B,WAC,LIN54,SMAD2,TIMP3,JMY,DCTN5,GATAD2A,SP100,DCAF8,RAB5C,ZFYVE26,CLN8,SYNM,VMA21,VCP
MIRNA	hsa-miR-3658	MIRNA:hsa-miR-3658	0.0210937	1.67585	143	4047	66	13650	APOBEC3F,TLR4,UBN2,CREB3L2,MDM2,IFNLR1,ABI2,BTBD7,GNAQ,SLC16A9,TVP23C,PRKAA2,GSKIP,TAOK1,TGOLN2,AKIRIN1,EPB41L4B,PIAS2,HS6ST1,TMEM167A,RREB1,SETD5,ARL5B,CDKN1B,YOD1,GXYLT1,ACSL4,MIER3,PAPOLG,DCUN1D5,PIK3R1,PDCD4,CLPB,ABHD13,RLIM,RACGAP1,GTF2A1,FAM91A1,FZD3,CLCC1,NLN,LIFR,MBL2,TMCC1,SNX4,AKR1D1,INSIG1,STARD13,ADIPOR2,TNRC6B,STK38,LEP,WAC,NFKBIB,NCAM2,LRIF1,LIN54,MYLIP,PRKAR1A,C17ORF80,SLC38A7,TCP1…
MIRNA	hsa-miR-126-5p	MIRNA:hsa-miR-126-5p	0.0213611	1.67038	114	4047	55	13650	SERF1B,METTL8,CBX5,KIF1B,SMARCC2,SPRED1,GABRA4,IL6R,CSGALNACT1,AOC3,SLC45A3,CSRNP3,BTBD1,WNK1,NR2C2,AFF4,ZFP62,ZNF566,PGM3,ELK4,NPTX1,NUFIP2,ERCC6,SETD5,COL19A1,SCAMP1,NAA50,CSNK1G3,NR3C1,MBD2,DVL3,ZBTB7A,CRNKL1,POFUT1,BRWD3,FOXO3,CYLD,SRSF11,LIN54,POC1B-GALNT4,AVPR1A,TMOD3,PLAG1,DCAF17,SMG1,ZXDA,CHMP2B,SLC12A6,SPTY2D1,ARID5B,L2HGDH,MAPK8,HNRPDL,VMA21,CDKN2AIPNL
MIRNA	hsa-miR-7111-3p	MIRNA:hsa-miR-7111-3p	0.0228833	1.64048	195	4047	85	13650	POU6F1,EFHC1,PITPNM3,GMPR,RUNX1T1,AMOTL1,AFF3,DPYSL2,RUNX1,ZNF470,ZNF516,NR2F6,LUZP1,ARL3,KCNN3,FRMD6,SLC25A25,PHF21B,TNRC6C,TBL2,PAIP2B,ENPP5,ADRB1,DSTYK,CCBE1,ITK,RPS9,CMKLR1,UBXN2B,EHD4,EPPIN-WFDC6,TMCC2,TMEM178B,CARHSP1,SYNJ2BP,MEF2D,SMARCE1,MTSS1,GYS1,SKI,CEP104,NAA50,TGFBR3,RBMS3,ASIC4,TMEM184B,PRSS23,ADCY6,SYTL4,RBFOX2,ERC1,PLCXD3,FOXQ1,ACSBG1,C12ORF49,PTGFRN,DENND5B,CEP57,ADAM19,A1CF,TMEM…
MIRNA	hsa-miR-6875-3p	MIRNA:hsa-miR-6875-3p	0.0237823	1.62375	237	4047	100	13650	HAUS5,SH2B3,SHPK,TBL1X,SH3TC2,BIRC5,TMLHE,ACVR2B,MAP3K2,RAB3IP,AMOTL1,PRKCB,DOCK4,NFIC,TENM4,ABI2,ARL3,NEGR1,SH3PXD2A,MOB3B,MYOCD,CSRNP3,TSHZ2,TNRC6C,TGOLN2,ZNF260,SLC26A7,ACSL6,SLC38A9,PTPN11,LYRM2,CCBE1,FAXC,RPS9,CMKLR1,LRRC2,SLC1A1,SYNRG,MPRIP,ELAVL3,SYNJ2BP,CDC42EP4,YOD1,DLC1,AGPAT4,SPOP,CCDC93,LSAMP,SRSF12,CDK13,SETD7,SYTL4,NCKAP1L,OTUD4,CD226,SUCLG2,MFHAS1,ZNF701,TMCO1,ZNF200,FAM20B,OPN5,ST…
MIRNA	hsa-miR-340-5p	MIRNA:hsa-miR-340-5p	0.0251984	1.59863	320	4047	129	13650	TRAPPC2,OCLN,JARID2,U2SURP,LRPPRC,ELAVL4,SAMD12,ZNF264,TMLHE,SLC7A11,FMN1,RAB5B,MDM2,PRKD3,APOL6,KLF6,ERH,INO80D,ELAVL1,HMGN2,PIM3,SLC24A2,FIGN,MKLN1,MTX3,TMEM245,LRP2BP,RHOC,PTBP1,DEPDC1,EFHD2,KLHL15,HNRNPA2B1,ANKRD40,B2M,ATXN1,SLC30A7,BCL2L11,PGM3,SLITRK4,ZNF324B,SNRK,ZNF776,NUFIP2,LYSMD3,HMGN4,QKI,MRPL36,CCND1,RIMS4,ARL5B,GXYLT1,DLC1,BBS10,SKI,QSOX2,NET1,CEP104,PTPRD,FRAT2,SLC39A7,KDELC2,TXLNG…
MIRNA	hsa-miR-6756-3p	MIRNA:hsa-miR-6756-3p	0.0254096	1.595	168	4047	75	13650	FBXO44,ZNF562,E2F2,NOL9,KCNMB4,XPNPEP3,ZSCAN22,POU6F1,LCOR,SAMD12,TMLHE,ACVR2B,MAP3K2,AMER1,ATXN7L3,TENM4,STMN1,SNX1,EPX,ZKSCAN2,CERS6,PTBP1,ANKRD52,KLF8,NOTCH2,CELF1,GIGYF1,CMKLR1,CYBB,UMPS,ZDHHC21,UBE2K,ZNF740,CABP4,CALN1,MYO5A,DCAF5,PDCD4,LSAMP,KLHL5,PHF20L1,CADPS2,TTPAL,THBS2,SP1,SUCLG2,GDF11,SHANK2,PLCXD3,NEDD9,GNG12,PAN2,ADAM19,DMRTB1,HSPA5,WAC,BLOC1S5,EIF2AK2,IP6K1,CDHR1,LPCAT3,TRAF7,RBMXL…
MIRNA	hsa-miR-4680-5p	MIRNA:hsa-miR-4680-5p	0.0254208	1.59481	133	4047	62	13650	CCSER2,PURA,FLVCR1,PDE6A,MTRNR2L7,ARL3,KCNN3,MAPK14,KLF8,KLHL15,SLC30A7,PDLIM3,TMOD2,SURF6,PHF8,IYD,EMP2,CARHSP1,RNF165,HIC2,IDE,NCR3LG1,ZDHHC21,SLC19A3,CREG2,PRICKLE2,PAPOLG,TEDDM1,HERPUD1,HOXA3,VAV3,PAWR,CCR2,MTRNR2L1,TBC1D25,PEX26,IVD,ITPRIPL2,BLOC1S3,FKBP14,GABPB1,SLC30A6,KLHL7,CACNB2,ZIK1,MAN2B2,FBLIM1,KCNK5,C2CD2,SSTR2,TIPARP,ARID5B,PPP2R5C,RBBP4,OPA3,OSCAR,RNF152,FXN,TIMM8A,ADAMTS18,CRKL,P…
MIRNA	hsa-miR-6749-3p	MIRNA:hsa-miR-6749-3p	0.0257826	1.58867	352	4047	140	13650	NOL9,DDA1,SPN,SAMD12,ARHGAP35,SNAI2,SIGLEC10,STXBP5L,GRID1,ZHX3,BIRC5,NFAM1,TNPO3,ACVR2B,NAV1,BTBD9,AMOTL1,ATXN7L3,RAB5B,PLEKHA2,STK4,FRMPD4,TENM4,HMOX1,APOL6,KLF2,HSPA2,MCU,SH3PXD2A,AKAP13,CSGALNACT1,PTAFR,EPX,VIPR1,PHF21B,MYOCD,SEMA4G,ARRDC3,CA8,DIP2C,GORASP1,XIAP,IQSEC1,CLIC5,CACNG8,CCBE1,CMKLR1,FOXK2,PPP1R3E,CDS2,TMCC2,TMEM178B,NIPA1,NCR3LG1,CNNM3,ZMAT3,NKD1,CENPN,ADD1,CDC42EP4,ZNF468,NACC2,A…
MIRNA	hsa-miR-3606-3p	MIRNA:hsa-miR-3606-3p	0.0258284	1.5879	179	4047	79	13650	ZNF562,ZRANB1,ZNF264,MBOAT2,CCSER2,UBN2,MAP3K2,FLVCR1,FMN1,TFDP2,NAP1L1,ZNF451,NEGR1,KLHDC10,POU2F2,TMEM107,TMEM245,PTPRB,AFF4,TRPS1,PDLIM5,ETNK1,SLC25A37,NUFIP2,TPPP,NIPA1,PLCG1,YWHAZ,RREB1,RC3H1,BTN3A3,SETD5,DICER1,CREG2,ZNF704,TRDN,SPOP,OTUD7B,PSD3,SRSF12,BTG1,CLPB,ZBTB7A,PRDM10,ITIH5,DCC,PEG10,WDR33,C1ORF56,USP46,IPO7,SNX4,CADM2,GSK3B,HDAC4,TNPO1,ABHD10,PRKACB,DUSP3,EIF2AK2,YWHAB,AVPR1A,C4ORF…
MIRNA	hsa-miR-6715a-3p	MIRNA:hsa-miR-6715a-3p	0.0264873	1.57696	69	4047	37	13650	SLC24A4,SMAD4,ZNF264,KSR2,TRIOBP,UBN2,ICK,KLF2,DEPDC1,KIF6,PAIP2B,SOS1,GIGYF1,RPP25L,ELK4,FAM166B,ARL4C,SLC5A3,SRSF1,TPM3,CAPRIN1,GEMIN4,SNRNP48,TGFBR3,CLPB,RLIM,PER2,MKX,LZTFL1,ZWINT,KLHL42,CNOT6,P2RY10,TRA2B,BTG2,FAM126A,ZMIZ1
MIRNA	hsa-miR-6515-5p	MIRNA:hsa-miR-6515-5p	0.0270996	1.56704	120	4047	57	13650	TRAPPC2,CDK12,POLR2J3,NFIX,TRIOBP,GABRB2,NFIC,RAB5B,NEGR1,PSMD11,RAB6B,ANKRD52,ATXN7L3B,PARVG,RASSF2,VPS37C,KIF6,SETDB1,SLC27A1,GIGYF1,EMP1,SLC25A37,HBP1,TMEM167A,PTPN14,SMARCAD1,SETD5,NACC2,PSMF1,PPIA,UBE2D3,GPRIN3,PKM,BCL9L,MON1B,ZBTB7A,EFHC2,PODXL,ANAPC16,SOCS7,TIMM10B,TNRC6B,CS,BMP8A,DOT1L,MKNK2,SLC7A5,SMG1,RAB5C,GALNT2,PIP4K2A,SESN3,ESPL1,ZDHHC9,PTGS1,CD200R1,ZMIZ1
MIRNA	hsa-miR-1238-3p	MIRNA:hsa-miR-1238-3p	0.0270996	1.56704	120	4047	57	13650	SNAI2,GRID1,RUNX1T1,DPYSL2,ZNF470,APOL6,ATXN3,CSGALNACT1,FRMD6,HIF1AN,MYOCD,TNRC6C,PAIP2B,ENPP5,PDLIM3,DSTYK,ADAMTS5,PPP1R3E,ATP2B3,WNT4,TGFBR3,TXLNG,RBMS3,PTPRC,GPC5,ARF6,MACROD2,PLCXD3,MPPED1,LRRC57,SCOC,GNG12,NLGN1,CD55,FAM13B,DENND5B,MID1,NFYA,A1CF,RANGAP1,CNOT6,C4ORF36,TXLNB,ZNF107,TNS3,SLC43A2,HMBOX1,GPR55,TMEM127,RSBN1,CAV1,SRCIN1,APP,PLXNA3,ARPP19,RNF152,WASF2
MIRNA	hsa-miR-766-5p	MIRNA:hsa-miR-766-5p	0.0271639	1.56601	218	4047	93	13650	CBL,NFAT5,CDK12,PLEKHM3,KSR2,EN2,PEX11B,TMEM164,AMOTL1,GABRB2,HIF3A,NCEH1,RAB5B,PLAGL2,ICK,LUZP1,NEGR1,PSMD11,SLC25A17,PAX2,SEH1L,SET,PACSIN1,AOC3,RUNX3,YWHAG,EFHD2,NPLOC4,HMGXB3,GPR107,ANKRD40,VSTM4,ZMAT5,SLC25A37,HDAC5,CDCA8,BTRC,NSUN4,RASGRP3,KDM2A,HBP1,HIC2,PLCG1,YWHAZ,NACC2,NHP2L1,ZNF689,TEDDM1,NAA50,NIPAL3,ALKBH5,STARD3,SMYD1,UBE2D3,SETD7,PKM,OTUD4,MGAT5,PHC2,PEG10,RAD50,NAV2,EEF1E1,MSI2,SO…
MIRNA	hsa-miR-22-3p	MIRNA:hsa-miR-22-3p	0.0272356	1.56486	152	4047	69	13650	TRAF3IP1,E2F2,PPM1K,TMEM120B,IBA57,FOXK1,PPARA,DDX6,DCAF16,RAB5B,CHD9,PDIK1L,VAPB,NTRK2,MAX,LIN7C,HNRNPA3,ACLY,BMPR1B,ACVR1C,BDNF,GLIS2,ZMAT5,FKBP5,FOXP1,CYCS,ERBB3,TMEM178B,YWHAZ,ARPC5,BTN3A3,ELP5,EFR3B,NET1,FRAT2,DDIT4,NR3C1,BTG1,SCD,ZNF662,SP1,MTDH,C5ORF24,RAP2B,SIRT1,SERBP1,ZNF217,BRWD3,SFXN1,INSIG1,SOGA1,WWC1,HDAC4,BMP7,ARHGEF26,MAOA,SLC7A5,PEX5,CDK6,GRB2,MYCBP,CTC1,ARID5B,RCC2,PTEN,IRF5,TET…
MIRNA	hsa-miR-5197-3p	MIRNA:hsa-miR-5197-3p	0.0272356	1.56486	152	4047	69	13650	MTPAP,RNF125,ARHGEF6,PPP1R21,GPR173,MAP2K7,RPH3A,PEAK1,RAB5B,AK4,UBE2W,PRSS16,MIER1,HMGN2,KLHDC10,FIGN,PACSIN1,FRMD6,PLXNA2,GPR107,SEC22C,ZNF324B,ETNK1,RIMS3,PPP1R3E,BBX,DDT,RNF165,TMEM167A,CCND1,SRSF10,UBE2G1,TMEM192,ZNF689,CUL3,PDCD4,VCAN,SFMBT2,CCDC88C,SATB2,CDV3,LIMD2,SCOC,WDR26,AIFM2,PTGFRN,SLC25A36,A1CF,RAB10,C4ORF33,PPP1R11,RPS6KA3,MED13,KIF5B,SETD1B,POLI,SLC7A5,ZNF706,C17ORF80,GRB2,MOG,TM…
MIRNA	hsa-miR-4501	MIRNA:hsa-miR-4501	0.0272661	1.56438	57	4047	32	13650	DCP2,FOXK1,PROX1,KATNAL1,USP37,BRWD1,KLF6,ERH,IL6ST,ATXN7L3B,ITGB8,ZFX,DDT,HIC2,RPL28,MAPRE2,KDELR2,LPGAT1,ZBTB7A,OTUB1,SNX19,SERBP1,PEX26,MTMR4,ATP7A,TNFAIP1,E2F6,LRIG2,HMBOX1,PURB,ARPP19,OPA3
MIRNA	hsa-miR-516b-5p	MIRNA:hsa-miR-516b-5p	0.0274115	1.56207	74	4047	39	13650	ZNF850,METTL8,CLCN3,NFIX,PATZ1,LUZP1,C1ORF109,IL6ST,CD274,KLHL15,TBL2,DCAF4,ZFP62,TMTC3,ADAMTS5,ELK4,PRRX1,PLCG1,CCND1,AGTR2,NACC2,YOD1,GYS1,YY1,RBMS3,DPY19L3,WTAP,CD226,TRIM65,VAMP3,STARD13,HRK,PPP1R11,CNOT6,KPNA6,SMIM12,EHD3,CORO2A,NDST1
MIRNA	hsa-miR-4691-5p	MIRNA:hsa-miR-4691-5p	0.028113	1.55109	207	4047	89	13650	TBC1D16,SAMD12,SNAI2,SIGLEC10,STXBP5L,GRID1,BIRC5,BTBD9,AMOTL1,ATXN7L3,SOX9,TENM4,SEC63,HMOX1,APOL6,KLF2,HSPA2,SH3PXD2A,BMPR1B,AKAP13,CSGALNACT1,PHF21B,MYOCD,ARRDC3,CA8,SPAG16,DIP2C,GORASP1,XIAP,CMKLR1,PPP1R3E,TMEM178B,CCND1,CENPN,ADD1,ZNF468,ATP2B3,SMARCE1,NCS1,AGPAT4,FAM221B,HSD11B1L,PPM1A,MYO5A,WNT4,TXLNG,LSAMP,ARF6,TNS1,BCL9L,SP1,C16ORF72,CD226,NSD1,RNF150,FADS1,PLCXD3,ZNF629,DUSP4,SLC6A4,NRL…
MIRNA	hsa-miR-3935	MIRNA:hsa-miR-3935	0.0281309	1.55082	50	4047	29	13650	PCDH11X,ZNF678,STRN,PCDH11Y,CHD9,ERH,TVP23C,KLHL15,IGF2BP1,PHEX,MDFIC,BLOC1S6,STAM,ARL5B,FGF2,ZNF512B,ZNF449,ZNF805,RPRD2,FAM102B,SRSF11,IGF1R,AKAP12,NXPE3,MAPK6,RCC2,ARPP19,MCTS1,PAFAH1B2
MIRNA	hsa-miR-6825-5p	MIRNA:hsa-miR-6825-5p	0.0299583	1.52348	350	4047	139	13650	CCL22,ZNF562,USP22,DDA1,CBX5,NFAT5,ABCC5,TSPYL1,CLSTN2,GPR173,LENG8,KBTBD3,MAP2K7,ZNF561,RGS6,PKNOX2,NFIX,EPB41L1,USB1,MNT,ARRB1,AMOTL1,AMER1,CHST11,WDR45B,ATXN7L3,ANKRD45,FAM53C,ZNF516,NR2F6,ICK,PGPEP1,HNRNPA3,NOS1AP,PACSIN1,KLC2,ANKRD52,CAMK2A,CPM,EFHD2,NPLOC4,VPS37C,RHBDD1,CLSTN1,PRPF4B,SCAMP4,CALML3,MAT1A,PER3,RAP1GAP2,CELF1,HDAC5,FOSL1,RICTOR,PHF8,RASGRP3,LHFPL4,TRMU,HIC2,YWHAZ,PLXNA1,SYNJ2B…
MIRNA	hsa-miR-590-3p	MIRNA:hsa-miR-590-3p	0.0299583	1.52348	350	4047	139	13650	SLC25A45,RPL15,SPN,TMEM120B,GFPT1,METTL8,PHC3,RAB9B,RAP2C,ZNF264,DCAF16,SPRY4,EPB41L1,SENP1,PCDH11X,UBN2,LYRM7,MDM2,PLEKHA2,ZEB2,PCDH11Y,HAUS3,PDIK1L,CBX1,PEX11A,PGPEP1,GNAQ,ADAMTS4,MAPK14,IL6ST,SLC24A2,GSKIP,HNRNPA0,PPP2R1A,ZFP14,SNED1,KLHL31,DEPDC1,TSHZ2,NFIB,KLHL15,FBXW7,MTF1,RAB3B,ZNF260,UGGT1,WNK1,KIF1C,ATXN1,ZNF276,MIB1,TM6SF1,TRPS1,FOSL2,WDR59,PHEX,NUFIP2,PHACTR2,FNBP1L,YWHAZ,GATAD2B,TNFSF…
MIRNA	hsa-miR-2276-3p	MIRNA:hsa-miR-2276-3p	0.0302178	1.51974	147	4047	67	13650	VHL,DENND6A,MRO,ADRBK2,PRKD3,CRCP,HAUS3,SPTLC3,PTAFR,RND2,ARFIP2,ACSL6,VSTM4,KIF1C,CTPS1,RNF14,CCS,ARHGEF17,ITPRIP,HIC2,IDE,MRPL36,BTN3A2,BCAN,SPATA5,FEM1A,SPOP,CABP4,CDC14B,SGOL1,ZBTB8A,CDNF,TXLNG,YY1,SYNPO2L,DFFA,MED12L,LRRC27,NRAS,LDLR,FANCA,ICA1L,VEZT,ZNF841,AKR1D1,PHLDA3,WWC1,FAM83D,RRP36,APTX,MAPT,SIK2,ERCC6L2,INO80,ZNF682,GSR,ZSCAN2,SMG1,SLC43A2,NYAP2,ZFP82,TMEM127,ETS1,GGPS1,ARL10,UEVLD,T…
MIRNA	hsa-miR-483-3p	MIRNA:hsa-miR-483-3p	0.0304611	1.51625	166	4047	74	13650	USP22,NOL9,SMAD4,BASP1,KSR2,ZHX3,PURA,IGF1,RAB5B,MDM2,FRMPD4,SEC63,RPS24,SHISA9,BEST3,SLC37A3,PI4K2A,CTSL2,RAPGEF1,PHF21B,RRP7A,TBL2,RAB3B,BRCA1,PKP1,F2RL1,ZNF566,PGM3,XIAP,CLIC5,KCTD16,KLB,DNPEP,CAPRIN1,PLCG1,RREB1,TUBGCP3,PAFAH1B1,TPI1,DLC1,DCUN1D5,RASA4,DPY19L3,FRS2,BHLHE40,ADCY6,EI24,SMC1A,OSBPL10,SURF4,SRF,DBN1,TACR2,SORD,RASGRF1,PPP1R11,PARD3,RANGAP1,CRB2,CNOT6L,RCAN1,PARVA,TMEM151B,EXOC7,C…
MIRNA	hsa-miR-627-3p	MIRNA:hsa-miR-627-3p	0.0322644	1.49128	284	4047	116	13650	FBXO44,PTGIS,TRIM13,TOR1AIP2,SHPK,SPRY4,HMGA2,ADCYAP1R1,LPP,DDHD1,PRKCB,PEAK1,ANKRD45,CRCP,SEC63,CHD9,DPP9,LUZP1,SH3BP2,CSGALNACT1,SPAST,MYOCD,MAP3K9,COG6,TTF2,ATXN1,AFF4,DSTYK,GP2,GIGYF1,EPB41L4B,CACNG8,FAXC,CMKLR1,TNFRSF9,PPP1R3E,DLGAP2,BLOC1S6,CDS2,FNBP1L,POU2F1,RC3H1,LIMD1,ZNF468,RALGPS2,SPOP,ZNF740,ZNF689,IKZF2,OPRM1,SKI,FGF2,YTHDC1,VCAN,ASH1L,TNS1,GPR180,SP1,CD300E,IBTK,SUCLG2,MFHAS1,RNF150…
MIRNA	hsa-miR-4455	MIRNA:hsa-miR-4455	0.0327532	1.48475	150	4047	68	13650	MOCS3,JAKMIP2,FOXK1,TXNL4B,PLAC8,EEA1,SLCO4C1,NMNAT2,MBNL3,EN2,SPRY4,SH3TC2,CDK15,BDH1,RPH3A,LPP,UBN2,DBT,MAP3K2,KCNQ3,ADRBK2,KIAA1549L,KATNAL1,PRKCB,KIF1B,MAF,VAMP4,CDON,SIM1,APOL6,CBX1,NR2E1,UBE2Q1,CPM,TGOLN2,GLIS2,KIF1C,DIABLO,FAXC,VANGL1,FGF14,SETD5,NACC2,YOD1,PPP1R16B,MYO5A,LIPC,WNT4,PAX5,C16ORF72,EFHC2,RAP2B,NUP93,TRAF3,ZDHHC20,XKR6,SETD1B,SEPT6,TMEM151B,AGPAT5,CHD3,ZEB1,SESN2,EDA2R,MPP2,WN…
MIRNA	hsa-miR-5582-5p	MIRNA:hsa-miR-5582-5p	0.0334576	1.47551	142	4047	65	13650	TMEM120B,LCOR,SIGLEC10,KSR2,R3HDM2,TBX15,SLC31A1,NFIX,PTBP3,TRIOBP,MAP3K2,AMOTL1,ZNF678,AKT3,DPP9,SH3BP2,INO80D,TSHZ1,TMED5,PTBP1,SNTB2,HCAR2,SCAMP4,IPCEF1,EMP1,CLOCK,QKI,PTPN14,GXYLT1,ZNF704,PPARGC1B,NR3C1,SBF1,SP1,NNT,MGAT4A,PNPLA2,ZNF449,VEZT,FAM83H,KAT7,SCOC,FAM102B,COL12A1,CHEK2,ZWINT,POLR1B,LMNB2,SYPL1,NCAM2,E2F6,YWHAB,MVB12B,SEC14L5,C2CD2,NEK7,RAB3GAP1,KREMEN1,CREBZF,PRRG4,LTBP2,TSC22D4,WA…
MIRNA	hsa-miR-3202	MIRNA:hsa-miR-3202	0.0335357	1.47449	250	4047	104	13650	SLC48A1,RAB36,CARD8,USP22,TOR1AIP2,NFAT5,PDXK,PABPC1L2A,PABPC1L2B,IRGQ,GPR173,LENG8,TFAP2A,R3HDM2,MRO,NFIX,RUNX1T1,PEAK1,NFIC,CIAPIN1,ANKRD45,ZNF516,TRIM67,SH3BP2,SH3PXD2A,HMGN2,EIF4H,DLG5,SET,PACSIN1,RAPGEF1,ARHGEF18,SEMA4G,TAOK1,PLXNA2,CPM,EFHD2,HMGXB3,VPS37C,GPR107,ABLIM1,DCAF4,ARID1A,KDM5C,RASL10B,SLC26A9,SH3GL1,SLC25A44,FOSL1,TNFAIP8L3,EMP2,FSTL4,CDK19,TMEM167A,RREB1,CCND1,SETD5,NACC2,HECW2,…
MIRNA	hsa-miR-330-3p	MIRNA:hsa-miR-330-3p	0.0337584	1.47162	134	4047	62	13650	BLOC1S2,SP4,GFPT1,DCP2,PHC3,DENND6A,SYNPO,MAP3K2,NCEH1,MDM2,TRRAP,NEGR1,C5ORF51,JPH1,FBXL17,TRIM24,GUCY1A2,SLC38A9,ZNF566,CELF1,CCBE1,BBX,NUP153,CLEC17A,SLC19A3,COL19A1,NCS1,TOMM40L,RASA4,FAM172A,SGOL1,RIMBP2,NAA50,TGFBR3,PDCD4,SFTPB,FAM126B,URM1,PKM,SP1,CCDC88C,CLUH,FAM168B,SLCO3A1,RNF150,CDV3,ZNF217,PTGFRN,PLEKHA8,TNRC6B,HRK,AGO1,CDC42,SMG1,SPTLC2,MSI1,SLC35E1,RCC2,PCK1,VMA21,CRKL,PAFAH1B2
MIRNA	hsa-miR-29b-2-5p	MIRNA:hsa-miR-29b-2-5p	0.0354053	1.45093	113	4047	54	13650	METTL8,RAP2C,DCAF16,PTBP3,AMD1,SH3BP2,TVP23C,POU2F2,ZFP14,GPR107,KIF1C,STK24,DSTYK,BBX,TPM3,CRTC3,NACC2,ADCY9,DDAH1,KITLG,DLC1,FAM210A,TRIM38,ZNF117,LSAMP,ALKBH5,ZNF507,CDK13,PER2,POGK,ZNF208,PAX1,MGAT5,FAM20B,CDV3,FZR1,SOX12,SFXN1,INSIG1,LMNB2,SEPT6,SLC7A5,KCNK5,BUB3,HMBOX1,LRRC15,CORO2A,RAPGEF2,CREBZF,CERS2,LIMA1,ZNF248,ZMIZ1,SLC7A2
MIRNA	hsa-miR-6131	MIRNA:hsa-miR-6131	0.0366069	1.43644	211	4047	90	13650	LRPAP1,DENND6A,TSPYL1,GRID1,LYRM7,KIF1B,FLVCR1,PDE6A,CRCP,KCNN3,ATXN3,SBNO1,CYTIP,AAK1,SGSM1,TMEM2,RHOC,PLXNA2,IGF2BP1,KIF1C,SHE,GPR156,MAT1A,PDLIM3,CYCS,CACNG8,MKI67,FAXC,RABGAP1L,IYD,EMP2,TMEM132B,BCL2L15,KLB,UBA5,IDE,ARHGAP40,ARL5B,ARHGAP31,SRSF10,ORMDL2,HAUS2,MYO5A,NAA50,WDR91,ENAH,TMEM184B,NR3C1,FAM126B,TTPAL,YME1L1,SS18L1,IFRD1,TRIM65,ORAI2,ZBTB43,MPPED1,PLIN3,IVD,PHLDA3,C12ORF49,FKBP14,TRM…
MIRNA	hsa-miR-4531	MIRNA:hsa-miR-4531	0.0370638	1.43105	129	4047	60	13650	OCLN,LRPPRC,ADRBK2,MAF,MAP2,NFIC,MDM2,IFNLR1,SHISA9,SNRPD1,SET,RND2,NSL1,IGFBP5,GPIHBP1,ANKRD52,SETDB1,TRIM56,NUFIP2,CCS,EMP2,USP36,UMPS,UBE2G1,HNRNPU,PAX5,HOXA3,ALKBH5,PGM2L1,ZNF550,DPY19L4,MTDH,ZFAND5,ORAI2,PHC2,ELOVL6,CCNT1,BACH2,SCOC,CABLES1,ZMYM1,FAM102B,MYO10,HRK,CGN,SLC25A36,TNFAIP1,YWHAB,PNPO,KPNA6,LRIG2,SLC7A5,PRKCH,P2RY10,GMFB,UBXN2A,FUS,DUSP9,ARID5B,SOX4
MIRNA	hsa-miR-642a-5p	MIRNA:hsa-miR-642a-5p	0.0378872	1.42151	200	4047	86	13650	PTGIS,XPNPEP3,MRE11A,DOK6,KSR2,DPY19L1,RGS6,GRID1,PITPNM3,ARRB1,ATP9A,RUNX1,WDR45B,FRMPD4,TENM4,LENG9,SREK1,SHISA9,SLC25A17,MAPK14,CTSL2,FRMD6,MYOCD,MAP3K9,DHCR24,LYRM2,PLEKHG4B,RAB8A,GTF2H5,IQSEC1,CLIC5,ZNF488,PEX5L,PALM2,ST8SIA3,CELF2,GATAD2B,PTPN14,VANGL2,CDC42EP4,CLDN1,ANTXR2,MRPS27,MYO5A,WNT4,CCDC93,GALNT10,ASIC4,GPC5,SMYD1,PGM2L1,PANK1,ZNF550,ATP2B4,PRKAR2A,MTRNR2L1,ANTXR1,FAM20B,FADS1,PLCX…
MIRNA	hsa-miR-6760-5p	MIRNA:hsa-miR-6760-5p	0.0382234	1.41767	214	4047	91	13650	CCL22,NFAT5,FOXK1,ARHGEF6,MYH14,CHRDL1,MRE11A,SIGLEC10,CCDC88A,DUSP7,GPR173,MORC4,RGS6,SPRY4,DLX6,HMGA2,ZDHHC3,DCX,GFRA1,NAV1,BTBD9,CREB3L2,NFIC,HOXB8,ANKRD45,RAB5B,ZC3H12B,AMD1,PSMD11,SBNO1,HMGN2,AGAP1,RAB6B,FBXW11,HNRNPA0,GTF3C3,SEMA4G,KIAA0513,PLXNA2,KIF6,CDKAL1,FKBP5,ZNF566,KDM5C,CCDC50,GIGYF1,SLC25A44,GJA5,TMEM167A,TSPYL4,ARHGAP31,COL5A1,ZNF740,OTUD7B,TM9SF1,TXLNG,QRSL1,SCD,MON1B,CLUH,SLC11A…
MIRNA	hsa-miR-1273e	MIRNA:hsa-miR-1273e	0.0384268	1.41537	422	4047	163	13650	APOL2,SLC25A45,CYP51A1,STAT2,SLC25A34,RRM2,MTPAP,STK17B,SH2B3,ZNF850,PACS2,GRSF1,ACOX1,TOR1AIP2,SLC9A7,SCAI,TSPYL1,NT5DC3,SLCO4C1,ZNF264,SLC16A4,MRO,STYX,TMEM196,RAB3IP,FAT3,PARP11,SLC35E3,GLCE,EPM2AIP1,AMD1,ZNF451,KLF2,SRGAP1,AP1S3,ZCCHC4,HIP1,SPRED1,PDK3,TIAL1,PEAR1,PRLR,NF2,SPAST,ZNF440,FZD4,KIAA0513,LYRM4,ACAP2,LCORL,PTCHD4,TNRC6C,CPM,PAIP2B,CDK9,DCAF4,PRKG1,ZNF860,SLC30A5,CDKAL1,GJC1,TBC1D15…
MIRNA	hsa-miR-4723-3p	MIRNA:hsa-miR-4723-3p	0.0387843	1.41134	189	4047	82	13650	POU6F1,BNC2,EFHC1,DPY19L1,GRID1,GRIN2A,CREBBP,PITPNM3,GMPR,NFAM1,ATP9A,RUNX1,ZNF470,ZNF516,ABI2,KCNN3,FRMD6,PRLR,PHF21B,MYOCD,MAP3K9,TBL2,PAIP2B,ADRB1,RAB8A,CCBE1,ITK,CMKLR1,PEX5L,EHD4,EPPIN-WFDC6,TMCC2,TMEM178B,CARHSP1,SYNRG,PTPN14,RREB1,CYBB,CDC42EP4,SMARCE1,MTSS1,GYS1,SKI,CEP104,WNT4,NAA50,TGFBR3,VAV3,TYW3,CCDC93,GALNT10,ASIC4,SHOX,THBS2,ADCY6,PANK1,TMCO1,ERC1,PLCXD3,ACSBG1,AIFM2,C12ORF49,ADAM…
MIRNA	hsa-miR-3183	MIRNA:hsa-miR-3183	0.0387843	1.41134	189	4047	82	13650	POU6F1,BNC2,EFHC1,DPY19L1,GRID1,GRIN2A,CREBBP,PITPNM3,GMPR,NFAM1,ATP9A,RUNX1,ZNF470,ZNF516,ABI2,KCNN3,FRMD6,PRLR,PHF21B,MYOCD,MAP3K9,TBL2,PAIP2B,ADRB1,RAB8A,CCBE1,ITK,CMKLR1,PEX5L,EHD4,EPPIN-WFDC6,TMCC2,TMEM178B,CARHSP1,SYNRG,PTPN14,RREB1,CYBB,CDC42EP4,SMARCE1,MTSS1,GYS1,SKI,CEP104,WNT4,NAA50,TGFBR3,VAV3,TYW3,CCDC93,GALNT10,ASIC4,SHOX,THBS2,ADCY6,PANK1,TMCO1,ERC1,PLCXD3,ACSBG1,AIFM2,C12ORF49,ADAM…
MIRNA	hsa-miR-1252-3p	MIRNA:hsa-miR-1252-3p	0.0402966	1.39473	140	4047	64	13650	LCOR,RAP2C,DPY19L1,ETV6,CREBBP,BIRC5,HMGA2,CCSER2,WDR45B,CIT,ADAMTS4,LIN7C,TYW5,EIF4H,IGFBP5,CELF1,SLC39A10,EPB41L4B,CLIC5,MKI67,NPTX1,FYCO1,YWHAZ,TMEM167A,RAB8B,MLLT10,CCDC6,GTF2I,HEXIM1,OSBPL3,ZBTB8A,LRP6,ZNF662,PAWR,RAD50,BAMBI,IGSF3,LIFR,WNT16,TPGS2,COL12A1,BLCAP,SETD6,MATN1,EIF2AK2,E2F6,PNPO,SPOPL,KPNA6,MDM4,MAPK6,SKIL,SOX11,TRIM59,TBC1D2B,TRA2B,ARPP19,ECHDC1,PATE2,FXN,ZNF680,CD209,FABP3,OVO…
MIRNA	hsa-miR-532-3p	MIRNA:hsa-miR-532-3p	0.0415672	1.38125	206	4047	88	13650	SMUG1,FBXO44,DDA1,PHLDA1,FOXK1,PLEKHM3,TRAF3IP2,SH3TC2,ATP9A,STK4,ABI2,KLF2,ELK1,CACNA1A,PTAFR,RAPGEF6,VIPR1,KLHL15,SKIDA1,AP2B1,ACSL6,SPAG16,DHCR24,AFF4,ZCCHC24,CYCS,CLIC5,FAXC,CDCA8,SLC25A44,CMKLR1,PIAS2,DNAAF3,USP15,DNPEP,ELAVL3,GATAD2B,DARS2,SYNJ2BP,BTN3A2,PAFAH1B1,ZNF829,MBD6,MRPS27,PPM1A,FRAT2,ZNF507,NR2F2,TMEM92,MYLK3,POLR3G,PRKAR2A,ANKRD65,PWWP2A,THAP6,TRIM35,TBC1D24,ZC3H12C,AIFM2,ULK2,FA…
MIRNA	hsa-miR-3714	MIRNA:hsa-miR-3714	0.0415672	1.38125	206	4047	88	13650	S1PR2,TOR1AIP2,FOXK1,NFIX,PTBP3,RARA,AMOTL1,NFIC,TOM1L2,SOX9,RAB5B,EPM2AIP1,AK4,ARSD,ATXN3,DLG5,ZNF609,ICMT,PTBP1,NFIB,KIAA1328,KLHL15,SSR1,SCAMP4,SLC30A7,LITAF,BTRC,UBXN2B,LYSMD3,VANGL1,QKI,TMEM167A,NCR3LG1,CCND1,SMTNL2,ARL5B,HECW2,GXYLT1,CBFA2T2,FEM1A,PAX5,PTPRF,ZNF507,PI4K2B,STARD3,SBF1,URM1,SNAP23,MTDH,ZNF674,C5ORF24,OTUD1,FAM91A1,PNPLA2,RBFOX2,NLE1,ARHGAP1,RNF24,SATB2,UBE3C,STK35,FZR1,PLIN3,…
MIRNA	hsa-miR-548v	MIRNA:hsa-miR-548v	0.0430393	1.36614	98	4047	48	13650	C19ORF12,SGPL1,NCK2,DDX6,TFAP2A,SPRY4,PTBP3,UBN2,CIAPIN1,BRWD1,PDIK1L,TSPAN13,C5ORF51,KLHL8,SLC16A9,KLHDC10,TMEM2,ZNF275,GPR107,RBM14-RBM4,BCL2L11,PEX5L,HS6ST1,PITPNC1,VANGL1,SETD5,CDKN1B,SLC19A3,NWD1,MLLT10,PPIA,G2E3,SCD,RNF150,TTC13,ZNF805,TMCC1,SNX4,PAIP2,SLC25A36,MYLIP,ZNF706,CDK6,HMBOX1,LYN,EXO5,SLC39A6,PAFAH1B2
MIRNA	hsa-miR-4279	MIRNA:hsa-miR-4279	0.0456872	1.34021	438	4047	168	13650	RBM43,E2F2,PPM1K,ZSCAN22,IL17RD,FOXK1,POU6F1,TLR4,MRE11A,ZNF578,KDSR,PLEKHM3,RGS6,MRO,SLC31A1,NFAM1,ZDHHC15,SLC7A11,NAV1,ADRBK2,AFF2,FRMPD4,CRCP,WNT2B,NUDT16L1,LAMP2,DPP9,SMAGP,NEGR1,AP1S3,ZNF786,SPIB,EPDR1,MAPK14,CYP4F11,PRLR,ZFP14,PHF21B,SEMA4G,ANKRD52,ATXN7L3B,PTPRB,CPM,MIPOL1,TBL2,GPR26,TGOLN2,AKIRIN1,RAB3B,SLC26A2,OGFOD1,SSR1,ZNF860,SLC30A5,ZNF566,GJC1,CELF1,DSTYK,KIF3A,CYCS,ITGA2,SLC25A37,C…
MIRNA	hsa-miR-545-3p	MIRNA:hsa-miR-545-3p	0.0457154	1.33994	154	4047	69	13650	RPL15,DDX6,SNAI2,CDK12,FAM13A,EN2,ZDHHC3,UBN2,AMOTL1,PLAGL2,AKT3,HIGD1A,NEGR1,SPRED1,SLC16A9,CTSL2,DISC1,ZNF275,NPLOC4,DIP2C,PEX5L,USP48,TRIM44,USP15,TPM3,FNBP1L,ZMAT3,CCND1,SETD5,ZNF704,YWHAQ,RPRD1B,PPM1A,MTMR14,FGF2,CSNK1G3,VCAN,YIPF6,RAPH1,FZD6,STRBP,IFRD1,TRIM37,MKX,PEX26,CDV3,MAP3K7,POLDIP3,RPRD2,DDX3X,COL12A1,HSPA5,SYPL1,NLK,RAB10,DST,ZFHX4,PLAG1,PHIP,CBX2,RBPJ,MDM4,PIP4K2C,GRB2,UBXN2A,MANE…
MIRNA	hsa-miR-3152-3p	MIRNA:hsa-miR-3152-3p	0.046805	1.32971	63	4047	34	13650	VHL,EEA1,TRAF3IP2,FLVCR1,ZNF678,NFIC,CRCP,RPS24,ICK,LAMP2,SIM1,KCNN3,POLH,CPM,GLIS2,SLC26A2,SETD5,ARL5B,PPP1R16B,DCUN1D5,SYNPO2L,BCAT1,CLU,PLXDC2,SLC35F5,SGCD,DENND5B,TM9SF3,YTHDF3,MYLIP,DCTN5,MUC15,SESN3,VMA21
MIRNA	hsa-miR-383-3p	MIRNA:hsa-miR-383-3p	0.0468233	1.32954	385	4047	150	13650	GSDMA,PDE6B,CYP51A1,MOCS3,FUT2,THAP5,SLC25A34,TRAPPC2,CCL22,RBM43,PPM1D,VHL,ARSB,CARD8,CGNL1,APOBEC3F,PTGIS,BVES,NOL9,AKAP5,ACOX1,TOR1AIP2,TMEM120B,GFPT1,LRPAP1,CBX5,ZSCAN22,ADIPOQ,JARID2,ZNF264,R3HDM2,MRO,TMEM164,TNPO3,NAV1,FAT3,SLC35A3,NUCKS1,RAB5B,ZC3H12B,ABI2,ZNF451,SPTLC3,TRPM6,PGPEP1,ADAMTS4,SNX1,SNRPD1,TVP23C,NAA40,PDE7A,NRIP3,SLC37A2,SLU7,POLH,ACAP2,PNMA2,KLF8,CPM,CAPN5,CLSTN1,FUT4,ZNF260…
MIRNA	hsa-miR-8084	MIRNA:hsa-miR-8084	0.0471882	1.32617	88	4047	44	13650	RAP2C,IGF2,NAV1,FGF5,ABI2,YEATS4,SHISA9,INO80D,MAP3K9,ZNF621,EMB,TRIM56,CELF1,UNKL,NUFIP2,BBX,NIPA1,JUN,PLCG1,QKI,NHS,ZMAT3,XKR9,ROBO2,MLLT10,ACSL4,CDC14B,ZNF766,DDIT4,PSD3,PMAIP1,PAWR,C8ORF37,DENND5B,TMEM106B,KLHL42,ZFHX4,AVPR1A,MED13,RAP2A,OPHN1,FADS6,PAK2,C21ORF91
MIRNA	hsa-miR-3620-3p	MIRNA:hsa-miR-3620-3p	0.0471882	1.32617	88	4047	44	13650	FUT2,TRIM13,GFPT1,SYNPO,EAF1,SLAMF1,MDM2,PATZ1,KLF2,KCNN3,CSGALNACT1,MTX3,MTF1,SURF6,C6ORF89,FAXC,CCS,BCL2L15,ZMAT3,MAVS,KIAA1549,FOXF2,BHLHE40,RBM33,PANK1,DPY19L4,CLDN7,UBN1,JAK3,PSME3,YTHDF3,RAP2A,TNFRSF10B,E2F3,ZNF445,GSR,CDK16,GPR55,FSTL1,PDE4A,RAPGEF2,APP,OPA3,LIMA1
MIRNA	hsa-miR-4480	MIRNA:hsa-miR-4480	0.0480451	1.31835	114	4047	54	13650	DPY19L1,RGS6,DCAF16,SPRY4,ADCYAP1R1,VPS36,SDK2,CIT,ZDHHC7,IRS1,C1ORF109,MAX,HMGN2,ZNF440,PTBP1,TNFSF9,RASSF2,ABLIM1,FOXP1,CLIC5,ZNF488,NETO2,WDR41,PAQR8,JUN,YWHAZ,TNFSF14,MLLT10,PPP6C,SKI,NDRG3,MAPRE2,JAG1,NRAS,GTF2A1,DAAM1,FAM217B,SGCD,SLC25A36,A1CF,AVPR1A,MRC1,GPAM,SLC9A8,ALPK3,AFF1,MAPK8,MTHFR,MAFK,CPSF2,KCNIP2,STX7,ETV3,C21ORF91
MIRNA	hsa-miR-498	MIRNA:hsa-miR-498	0.0484269	1.31491	292	4047	118	13650	E2F2,PPM1K,TOR1AIP2,IL17RD,MRE11A,PLAC8,KDSR,PLEKHM3,EPB41L1,PAG1,SLC7A11,LYRM7,NRXN1,PLXNA4,CRCP,SMAGP,MTRNR2L5,AP1S3,PGPEP1,KLHL8,ZNF786,SPIB,SNRPD1,TSHZ1,AGAP1,SLC37A3,ZFP14,KLF8,CPM,KLHL15,TGOLN2,BRCA1,PAIP2B,TMTC3,ZNF566,PELI2,GJC1,DSTYK,CYCS,UBXN7,ELK4,FAXC,CAV2,PIAS2,SKAP2,SYNRG,RNF165,LCTL,ZNF320,LRRC8B,DTWD2,NKD1,IKZF3,DICER1,YOD1,NWD1,TRDN,ZNF829,GLYAT,ZNF689,IL17RA,FRAT2,DDIT4,VAV3,DFF…
MIRNA	hsa-miR-33a-3p	MIRNA:hsa-miR-33a-3p	0.0491306	1.30865	130	4047	60	13650	RRM2,TOR1AIP2,BASP1,CREBBP,PDP2,RPS24,ATXN3,CACNA1A,FIGN,CEP170,MOB3B,ELL2,ANKRD52,KLHL15,TPR,ABCA1,SLC26A7,HCAR2,COX20,SLC30A5,ZNF566,NUDT12,ZFX,CPEB2,ERBB3,C1QTNF3,SRSF1,USP15,PTPN14,ZMAT3,MLLT10,EFR3B,MTSS1,GNAL,ZNF200,CLCC1,TGFBR2,IPO7,NUS1,SGCD,GSK3B,RNF141,ZWINT,LMNB2,IGF1R,KPNA4,PHIP,DIDO1,TPBG,USP14,MTF2,ZNF772,SESN3,PPP1CB,MDC1,HSPE1-MOB4,RHBDL3,GUCD1,PPP3R1,AGO4
MIRNA	hsa-miR-4659a-3p	MIRNA:hsa-miR-4659a-3p	0.0493413	1.30679	204	4047	87	13650	HAUS5,NOL9,TLR4,SHPK,TBL1X,SH3TC2,TMLHE,ACVR2B,RAB3IP,AMOTL1,PRKCB,DOCK4,NFIC,TENM4,ABI2,APOL6,NEGR1,MOB3B,MYOCD,CSRNP3,TSHZ2,TNRC6C,TGOLN2,ZNF260,SLC26A7,ACSL6,SLC38A9,PTPN11,LYRM2,FAXC,CMKLR1,SLC1A1,CAPRIN1,MPRIP,SYNJ2BP,GREM1,YOD1,DLC1,SPOP,FGF2,LSAMP,SRSF12,CDK13,SETD7,TNS1,ZNF208,SYTL4,CD226,SUCLG2,MFHAS1,ZNF701,TMCO1,ZNF200,BDP1,PLCXD3,SURF4,CDC73,ITPRIPL2,FNDC5,PHLDA3,DDX3X,WNT16,PLEKHA8,F…
MIRNA	hsa-miR-4659b-3p	MIRNA:hsa-miR-4659b-3p	0.0493413	1.30679	204	4047	87	13650	HAUS5,NOL9,TLR4,SHPK,TBL1X,SH3TC2,TMLHE,ACVR2B,RAB3IP,AMOTL1,PRKCB,DOCK4,NFIC,TENM4,ABI2,APOL6,NEGR1,MOB3B,MYOCD,CSRNP3,TSHZ2,TNRC6C,TGOLN2,ZNF260,SLC26A7,ACSL6,SLC38A9,PTPN11,LYRM2,FAXC,CMKLR1,SLC1A1,CAPRIN1,MPRIP,SYNJ2BP,GREM1,YOD1,DLC1,SPOP,FGF2,LSAMP,SRSF12,CDK13,SETD7,TNS1,ZNF208,SYTL4,CD226,SUCLG2,MFHAS1,ZNF701,TMCO1,ZNF200,BDP1,PLCXD3,SURF4,CDC73,ITPRIPL2,FNDC5,PHLDA3,DDX3X,WNT16,PLEKHA8,F…
HP	Thick eyebrow	HP:0000574	0.0489849	1.30994	125	1319	58	4508	RNF125,SMAD4,PPP1R21,CLCN3,NFIX,CREBBP,HMGA2,CDON,BRD4,TAF6,SIM1,KCNN3,MN1,SMARCC2,MEF2C,PAX3,NOTCH2,ARID1A,AFF4,KDM5C,TRPS1,SOX6,SPTBN1,TAF1,COL1A2,ABCC9,HECW2,FREM1,SMARCE1,HDAC8,WNT4,FBXO31,SMC1A,EBF3,FRMD4A,TMCO1,SMARCA2,MAP3K7,TP63,SMARCD1,IARS2,ACER3,WAC,RPS6KA3,GNS,SETD1B,PHIP,SPECC1L,SLC9A6,SOX11,PHF6,RUSC2,CHST3,ABCA5,RPS23,SOX4,DPF2,RBM10
